# Supplementary material for: Weighted Interaction SNP Hub (WISH) network method for building genetic networks for complex diseases and traits using whole genome genotype data
Source: BMC Syst Biol. 2014 Mar 13;8(Suppl 2):S5. doi: 10.1186/1752-0509-8-S2-S5 (PMC4101698; doi:10.1186/1752-0509-8-S2-S5)
Supplement: Additional file 1 — GOEAST results on carcass weight (based on genomic correlations) [file 1752-0509-8-S2-S5-S1.xlsx]

## Sheet: Cyan Module
GOID	Ontology	Term	Level	q	m	t	k	geneIDs	symbols	log_odds_ratio	p
GO:0005622	cellular_component	intracellular	3	61	24149	45240	83	B4DZC8 // B7Z807 // Q5SYB0 // B4DZC8 // B7Z807 // Q5SYB0 // P28289 // Q5T7W3 // P39059 // O75820 // O75820 // Q9NWM0 // O43156 // O43156 // Q9NQG5 // E7ER20 // F5H4Z3 // Q5QPM7 // Q5QPM9 // Q92530 // Q9UNZ2 // Q9H4I0 // C0KTF6 // C0KTF7 // C0KTF8 // C0KTF9 // C0KTG0 // E7EQT0 // E7ERK2 // E7ERW5 // Q02548 // P39059 // P41134 // Q07817 // Q5QP56 // Q5QP59 // Q5TE64 // Q9H1R6 // O75899 // B1ALC3 //…	FRMPD1 // FRMPD1 // FRMPD1 // FRMPD1 // FRMPD1 // FRMPD1 // TMOD1 // TMOD1 // COL15A1 // ZNF189 // ZNF189 // SMOX // TTI1 // TTI1 // RPRD1B // PSMF1 // PSMF1 // PSMF1 // PSMF1 // PSMF1 // NSFL1C // RAD21L1 // PAX5 // PAX5 // PAX5 // PAX5 // PAX5 // PAX5 // PAX5 // PAX5 // PAX5 // COL15A1 // ID1 // BCL2L1 // BCL2L1 // BCL2L1 // BCL2L1 // BCL2L1 // GABBR2 // KIF12 // KIF12 // ZNF618 // COL27A1 // A…	0.4613333866446	0.0143187179802051
GO:0005856	cellular_component	cytoskeleton	7	16	3161	45240	83	B4DZC8 // B7Z807 // Q5SYB0 // B4DZC8 // B7Z807 // Q5SYB0 // P28289 // Q5T7W3 // Q07817 // B1ALC3 // Q96FN5 // B4DZC8 // B7Z807 // Q5SYB0 // P28289 // Q5T7W3	FRMPD1 // FRMPD1 // FRMPD1 // FRMPD1 // FRMPD1 // FRMPD1 // TMOD1 // TMOD1 // BCL2L1 // KIF12 // KIF12 // FRMPD1 // FRMPD1 // FRMPD1 // TMOD1 // TMOD1	146410655762576	0.0178161582099918
GO:0043226	cellular_component	organelle	1	49	19147	45240	83	B4DZC8 // B7Z807 // Q5SYB0 // B4DZC8 // B7Z807 // Q5SYB0 // P28289 // Q5T7W3 // P39059 // O75820 // O75820 // Q9NWM0 // Q9NQG5 // Q92530 // Q9UNZ2 // Q9H4I0 // C0KTF6 // C0KTF7 // C0KTF8 // C0KTF9 // C0KTG0 // E7EQT0 // E7ERK2 // E7ERW5 // Q02548 // P39059 // P41134 // Q07817 // Q5QP56 // Q5QP59 // Q5TE64 // Q9H1R6 // B1ALC3 // Q96FN5 // Q5T7W0 // Q8IZC6 // P02760 // Q5JX62 // Q9NTZ6 // Q99829 //…	FRMPD1 // FRMPD1 // FRMPD1 // FRMPD1 // FRMPD1 // FRMPD1 // TMOD1 // TMOD1 // COL15A1 // ZNF189 // ZNF189 // SMOX // RPRD1B // PSMF1 // NSFL1C // RAD21L1 // PAX5 // PAX5 // PAX5 // PAX5 // PAX5 // PAX5 // PAX5 // PAX5 // PAX5 // COL15A1 // ID1 // BCL2L1 // BCL2L1 // BCL2L1 // BCL2L1 // BCL2L1 // KIF12 // KIF12 // ZNF618 // COL27A1 // AMBP // RBM12 // RBM12 // CPNE1 // GALNT12 // FRMPD1 // FRMPD1 …	0.480150977317721	0.0844143239608346
GO:0043229	cellular_component	intracellular organelle	5	49	19088	45240	83	B4DZC8 // B7Z807 // Q5SYB0 // B4DZC8 // B7Z807 // Q5SYB0 // P28289 // Q5T7W3 // P39059 // O75820 // O75820 // Q9NWM0 // Q9NQG5 // Q92530 // Q9UNZ2 // Q9H4I0 // C0KTF6 // C0KTF7 // C0KTF8 // C0KTF9 // C0KTG0 // E7EQT0 // E7ERK2 // E7ERW5 // Q02548 // P39059 // P41134 // Q07817 // Q5QP56 // Q5QP59 // Q5TE64 // Q9H1R6 // B1ALC3 // Q96FN5 // Q5T7W0 // Q8IZC6 // P02760 // Q5JX62 // Q9NTZ6 // Q99829 //…	FRMPD1 // FRMPD1 // FRMPD1 // FRMPD1 // FRMPD1 // FRMPD1 // TMOD1 // TMOD1 // COL15A1 // ZNF189 // ZNF189 // SMOX // RPRD1B // PSMF1 // NSFL1C // RAD21L1 // PAX5 // PAX5 // PAX5 // PAX5 // PAX5 // PAX5 // PAX5 // PAX5 // PAX5 // COL15A1 // ID1 // BCL2L1 // BCL2L1 // BCL2L1 // BCL2L1 // BCL2L1 // KIF12 // KIF12 // ZNF618 // COL27A1 // AMBP // RBM12 // RBM12 // CPNE1 // GALNT12 // FRMPD1 // FRMPD1 …	0.484603393950238	0.0796167362621315
GO:0044424	cellular_component	intracellular part	4	61	22371	45240	83	B4DZC8 // B7Z807 // Q5SYB0 // B4DZC8 // B7Z807 // Q5SYB0 // P28289 // Q5T7W3 // P39059 // O75820 // O75820 // Q9NWM0 // O43156 // O43156 // Q9NQG5 // E7ER20 // F5H4Z3 // Q5QPM7 // Q5QPM9 // Q92530 // Q9UNZ2 // Q9H4I0 // C0KTF6 // C0KTF7 // C0KTF8 // C0KTF9 // C0KTG0 // E7EQT0 // E7ERK2 // E7ERW5 // Q02548 // P39059 // P41134 // Q07817 // Q5QP56 // Q5QP59 // Q5TE64 // Q9H1R6 // O75899 // B1ALC3 //…	FRMPD1 // FRMPD1 // FRMPD1 // FRMPD1 // FRMPD1 // FRMPD1 // TMOD1 // TMOD1 // COL15A1 // ZNF189 // ZNF189 // SMOX // TTI1 // TTI1 // RPRD1B // PSMF1 // PSMF1 // PSMF1 // PSMF1 // PSMF1 // NSFL1C // RAD21L1 // PAX5 // PAX5 // PAX5 // PAX5 // PAX5 // PAX5 // PAX5 // PAX5 // PAX5 // COL15A1 // ID1 // BCL2L1 // BCL2L1 // BCL2L1 // BCL2L1 // BCL2L1 // GABBR2 // KIF12 // KIF12 // ZNF618 // COL27A1 // A…	0.571667088185749	0.00173793283648995
GO:0005523	molecular_function	tropomyosin binding	4	4	26	45240	83	P28289 // Q5T7W3 // P28289 // Q5T7W3	TMOD1 // TMOD1 // TMOD1 // TMOD1	638983215938917	6.32878e+09
GO:0032501	biological_process	multicellular organismal process	1	27	8233	45240	83	P28289 // P39059 // P25100 // Q9H4I0 // C0KTF6 // C0KTF7 // C0KTF8 // C0KTF9 // C0KTG0 // E7EQT0 // E7ERW5 // Q02548 // P39059 // B4DY26 // F8VVC4 // P36897 // P41134 // Q07817 // Q5QP56 // Q5QP59 // Q5TE64 // Q9H1R6 // O75899 // P02760 // Q15464 // O43439 // P28289	TMOD1 // COL15A1 // ADRA1D // RAD21L1 // PAX5 // PAX5 // PAX5 // PAX5 // PAX5 // PAX5 // PAX5 // PAX5 // COL15A1 // TGFBR1 // TGFBR1 // TGFBR1 // ID1 // BCL2L1 // BCL2L1 // BCL2L1 // BCL2L1 // BCL2L1 // GABBR2 // AMBP // SHB // CBFA2T2 // TMOD1	0.837956868943984	0.0694224734480323
GO:0030154	biological_process	cell differentiation	4	17	3971	45240	83	P28289 // P39059 // Q02548 // P39059 // B4DY26 // F8VVC4 // P36897 // P41134 // Q07817 // Q5QP56 // Q5QP59 // Q5TE64 // Q9H1R6 // Q15464 // A2A2D9 // O43439 // P28289	TMOD1 // COL15A1 // PAX5 // COL15A1 // TGFBR1 // TGFBR1 // TGFBR1 // ID1 // BCL2L1 // BCL2L1 // BCL2L1 // BCL2L1 // BCL2L1 // SHB // CBFA2T2 // CBFA2T2 // TMOD1	122244807325613	0.0508776515828062
GO:0032502	biological_process	developmental process	1	25	6890	45240	83	P28289 // P39059 // P25100 // C0KTF6 // C0KTF7 // C0KTF8 // C0KTF9 // C0KTG0 // E7EQT0 // E7ERW5 // Q02548 // P39059 // B4DY26 // F8VVC4 // P36897 // P41134 // Q07817 // Q5QP56 // Q5QP59 // Q5TE64 // Q9H1R6 // Q15464 // A2A2D9 // O43439 // P28289	TMOD1 // COL15A1 // ADRA1D // PAX5 // PAX5 // PAX5 // PAX5 // PAX5 // PAX5 // PAX5 // PAX5 // COL15A1 // TGFBR1 // TGFBR1 // TGFBR1 // ID1 // BCL2L1 // BCL2L1 // BCL2L1 // BCL2L1 // BCL2L1 // SHB // CBFA2T2 // CBFA2T2 // TMOD1	0.983839799713329	0.032704734925693
GO:0048646	biological_process	anatomical structure formation involved in morphogenesis	4	9	1217	45240	83	P28289 // P39059 // P39059 // B4DY26 // F8VVC4 // P36897 // P41134 // Q15464 // P28289	TMOD1 // COL15A1 // COL15A1 // TGFBR1 // TGFBR1 // TGFBR1 // ID1 // SHB // TMOD1	201108342625884	0.0301373503080893
GO:0048869	biological_process	cellular developmental process	3	17	4153	45240	83	P28289 // P39059 // Q02548 // P39059 // B4DY26 // F8VVC4 // P36897 // P41134 // Q07817 // Q5QP56 // Q5QP59 // Q5TE64 // Q9H1R6 // Q15464 // A2A2D9 // O43439 // P28289	TMOD1 // COL15A1 // PAX5 // COL15A1 // TGFBR1 // TGFBR1 // TGFBR1 // ID1 // BCL2L1 // BCL2L1 // BCL2L1 // BCL2L1 // BCL2L1 // SHB // CBFA2T2 // CBFA2T2 // TMOD1	11577965623558	0.0711524011092834
GO:0001525	biological_process	angiogenesis	10	7	384	45240	83	P39059 // P39059 // B4DY26 // F8VVC4 // P36897 // P41134 // Q15464	COL15A1 // COL15A1 // TGFBR1 // TGFBR1 // TGFBR1 // ID1 // SHB	331266429886671	0.00173793283648995
GO:0001568	biological_process	blood vessel development	8	7	635	45240	83	P39059 // P39059 // B4DY26 // F8VVC4 // P36897 // P41134 // Q15464	COL15A1 // COL15A1 // TGFBR1 // TGFBR1 // TGFBR1 // ID1 // SHB	258701401792833	0.0178161582099918
GO:0001944	biological_process	vasculature development	7	7	672	45240	83	P39059 // P39059 // B4DY26 // F8VVC4 // P36897 // P41134 // Q15464	COL15A1 // COL15A1 // TGFBR1 // TGFBR1 // TGFBR1 // ID1 // SHB	25053093768091	0.0229566187507026
GO:0007275	biological_process	multicellular organismal development	3	22	6141	45240	83	P39059 // P25100 // C0KTF6 // C0KTF7 // C0KTF8 // C0KTF9 // C0KTG0 // E7EQT0 // E7ERW5 // Q02548 // P39059 // B4DY26 // F8VVC4 // P36897 // P41134 // Q07817 // Q5QP56 // Q5QP59 // Q5TE64 // Q9H1R6 // Q15464 // O43439	COL15A1 // ADRA1D // PAX5 // PAX5 // PAX5 // PAX5 // PAX5 // PAX5 // PAX5 // PAX5 // COL15A1 // TGFBR1 // TGFBR1 // TGFBR1 // ID1 // BCL2L1 // BCL2L1 // BCL2L1 // BCL2L1 // BCL2L1 // SHB // CBFA2T2	0.965445608422989	0.0720380535422712
GO:0048514	biological_process	blood vessel morphogenesis	9	7	528	45240	83	P39059 // P39059 // B4DY26 // F8VVC4 // P36897 // P41134 // Q15464	COL15A1 // COL15A1 // TGFBR1 // TGFBR1 // TGFBR1 // ID1 // SHB	285323268022941	0.00684608995128606
GO:0005201	molecular_function	extracellular matrix structural constituent	2	3	113	45240	83	P39059 // P39059 // Q8IZC6	COL15A1 // COL15A1 // COL27A1	385505541583623	0.0694224734480323
GO:0005581	cellular_component	collagen	4	3	126	45240	83	P39059 // P39059 // Q8IZC6	COL15A1 // COL15A1 // COL27A1	36979544547515	0.0859364420083191
GO:0030198	biological_process	extracellular matrix organization	4	6	364	45240	83	P39059 // P39059 // B4DY26 // F8VVC4 // P36897 // Q8IZC6	COL15A1 // COL15A1 // TGFBR1 // TGFBR1 // TGFBR1 // COL27A1	316743973805272	0.00706875795384539
GO:0043062	biological_process	extracellular structure organization	3	6	365	45240	83	P39059 // P39059 // B4DY26 // F8VVC4 // P36897 // Q8IZC6	COL15A1 // COL15A1 // TGFBR1 // TGFBR1 // TGFBR1 // COL27A1	316348172448403	0.00706875795384539
GO:0032963	biological_process	collagen metabolic process	5	3	96	45240	83	P39059 // P39059 // P41134	COL15A1 // COL15A1 // ID1	409027187753026	0.0502168933783979
GO:0044236	biological_process	multicellular organismal metabolic process	3	3	114	45240	83	P39059 // P39059 // P41134	COL15A1 // COL15A1 // ID1	384234436408667	0.0705720117386234
GO:0044259	biological_process	multicellular organismal macromolecule metabolic process	4	3	105	45240	83	P39059 // P39059 // P41134	COL15A1 // COL15A1 // ID1	396098886058529	0.0590982319545036
GO:0048519	biological_process	negative regulation of biological process	3	19	4830	45240	83	O75820 // O75820 // P25100 // Q92530 // E7ERK2 // Q02548 // B4DY26 // F8VVC4 // P36897 // P41134 // Q07817 // Q5QP56 // Q5QP59 // Q5TE64 // Q9H1R6 // O75899 // P02760 // A2A2D9 // O43439	ZNF189 // ZNF189 // ADRA1D // PSMF1 // PAX5 // PAX5 // TGFBR1 // TGFBR1 // TGFBR1 // ID1 // BCL2L1 // BCL2L1 // BCL2L1 // BCL2L1 // BCL2L1 // GABBR2 // AMBP // CBFA2T2 // CBFA2T2	110039191725071	0.0608183288608877
GO:0048523	biological_process	negative regulation of cellular process	4	18	4399	45240	83	O75820 // O75820 // Q92530 // E7ERK2 // Q02548 // B4DY26 // F8VVC4 // P36897 // P41134 // Q07817 // Q5QP56 // Q5QP59 // Q5TE64 // Q9H1R6 // O75899 // P02760 // A2A2D9 // O43439	ZNF189 // ZNF189 // PSMF1 // PAX5 // PAX5 // TGFBR1 // TGFBR1 // TGFBR1 // ID1 // BCL2L1 // BCL2L1 // BCL2L1 // BCL2L1 // BCL2L1 // GABBR2 // AMBP // CBFA2T2 // CBFA2T2	115723699306245	0.0569966965519836
GO:0006351	biological_process	transcription, DNA-dependent	8	13	2692	45240	83	O75820 // O75820 // Q9NQG5 // C0KTF6 // C0KTF7 // C0KTF8 // C0KTF9 // C0KTG0 // E7EQT0 // E7ERW5 // Q02548 // P41134 // Q5T7W0	ZNF189 // ZNF189 // RPRD1B // PAX5 // PAX5 // PAX5 // PAX5 // PAX5 // PAX5 // PAX5 // PAX5 // ID1 // ZNF618	139624890106103	0.0694224734480323
GO:0032774	biological_process	RNA biosynthetic process	7	13	2777	45240	83	O75820 // O75820 // Q9NQG5 // C0KTF6 // C0KTF7 // C0KTF8 // C0KTF9 // C0KTG0 // E7EQT0 // E7ERW5 // Q02548 // P41134 // Q5T7W0	ZNF189 // ZNF189 // RPRD1B // PAX5 // PAX5 // PAX5 // PAX5 // PAX5 // PAX5 // PAX5 // PAX5 // ID1 // ZNF618	13514001338525	0.0848070060376416
GO:0004888	molecular_function	transmembrane signaling receptor activity	4	10	1815	45240	83	P25100 // B4DY26 // F8VRH6 // F8VVC4 // F8VXZ5 // F8W0K6 // F8W1R9 // H0YHS4 // P36897 // O75899	ADRA1D // TGFBR1 // TGFBR1 // TGFBR1 // TGFBR1 // TGFBR1 // TGFBR1 // TGFBR1 // TGFBR1 // GABBR2	158644613953451	0.0891843332672199
GO:0008284	biological_process	positive regulation of cell proliferation	5	8	964	45240	83	P25100 // Q9NQG5 // P36897 // Q07817 // Q5QP56 // Q5QP59 // Q5TE64 // Q9H1R6	ADRA1D // RPRD1B // TGFBR1 // BCL2L1 // BCL2L1 // BCL2L1 // BCL2L1 // BCL2L1	21773825413003	0.0301373503080893
GO:0042127	biological_process	regulation of cell proliferation	4	10	1794	45240	83	P25100 // Q9NQG5 // B4DY26 // F8VVC4 // P36897 // Q07817 // Q5QP56 // Q5QP59 // Q5TE64 // Q9H1R6	ADRA1D // RPRD1B // TGFBR1 // TGFBR1 // TGFBR1 // BCL2L1 // BCL2L1 // BCL2L1 // BCL2L1 // BCL2L1	160323579749836	0.0859364420083191
GO:0031931	cellular_component	TORC1 complex	5	2	11	45240	83	O43156 // O43156	TTI1 // TTI1	663084025889296	0.0178161582099918
GO:0031932	cellular_component	TORC2 complex	5	2	5	45240	83	O43156 // O43156	TTI1 // TTI1	77683437826429	0.00442383985391481
GO:0051726	biological_process	regulation of cell cycle	4	8	934	45240	83	Q9NQG5 // Q92530 // P36897 // Q07817 // Q5QP56 // Q5QP59 // Q5TE64 // Q9H1R6	RPRD1B // PSMF1 // TGFBR1 // BCL2L1 // BCL2L1 // BCL2L1 // BCL2L1 // BCL2L1	22229931378206	0.0274516482333274
GO:0006915	biological_process	apoptotic process	5	9	1209	45240	83	Q92530 // P36897 // P41134 // Q07817 // Q5QP56 // Q5QP59 // Q5TE64 // Q9H1R6 // Q15464	PSMF1 // TGFBR1 // ID1 // BCL2L1 // BCL2L1 // BCL2L1 // BCL2L1 // BCL2L1 // SHB	202059834972345	0.0294345396319133
GO:0008219	biological_process	cell death	3	9	1435	45240	83	Q92530 // P36897 // P41134 // Q07817 // Q5QP56 // Q5QP59 // Q5TE64 // Q9H1R6 // Q15464	PSMF1 // TGFBR1 // ID1 // BCL2L1 // BCL2L1 // BCL2L1 // BCL2L1 // BCL2L1 // SHB	177336185740952	0.0711524011092834
GO:0012501	biological_process	programmed cell death	4	9	1233	45240	83	Q92530 // P36897 // P41134 // Q07817 // Q5QP56 // Q5QP59 // Q5TE64 // Q9H1R6 // Q15464	PSMF1 // TGFBR1 // ID1 // BCL2L1 // BCL2L1 // BCL2L1 // BCL2L1 // BCL2L1 // SHB	199223979456973	0.0326341233882357
GO:0016265	biological_process	death	2	9	1443	45240	83	Q92530 // P36897 // P41134 // Q07817 // Q5QP56 // Q5QP59 // Q5TE64 // Q9H1R6 // Q15464	PSMF1 // TGFBR1 // ID1 // BCL2L1 // BCL2L1 // BCL2L1 // BCL2L1 // BCL2L1 // SHB	176534129448137	0.0726728519356088
GO:0016032	biological_process	viral reproduction	3	7	817	45240	83	Q92530 // Q07817 // Q5QP56 // Q5QP59 // Q5TE64 // Q9H1R6 // P02760	PSMF1 // BCL2L1 // BCL2L1 // BCL2L1 // BCL2L1 // BCL2L1 // AMBP	222343453144218	0.0508776515828062
GO:0044764	biological_process	multi-organism cellular process	2	7	819	45240	83	Q92530 // Q07817 // Q5QP56 // Q5QP59 // Q5TE64 // Q9H1R6 // P02760	PSMF1 // BCL2L1 // BCL2L1 // BCL2L1 // BCL2L1 // BCL2L1 // AMBP	221990715794685	0.051003471701081
GO:0048610	biological_process	cellular process involved in reproduction	2	9	724	45240	83	Q9H4I0 // B4DY26 // F8VVC4 // P36897 // Q07817 // Q5QP56 // Q5QP59 // Q5TE64 // Q9H1R6	RAD21L1 // TGFBR1 // TGFBR1 // TGFBR1 // BCL2L1 // BCL2L1 // BCL2L1 // BCL2L1 // BCL2L1	276035099188937	0.00173793283648995
GO:0007276	biological_process	gamete generation	4	10	774	45240	83	Q9H4I0 // Q02548 // B4DY26 // F8VVC4 // P36897 // Q07817 // Q5QP56 // Q5QP59 // Q5TE64 // Q9H1R6	RAD21L1 // PAX5 // TGFBR1 // TGFBR1 // TGFBR1 // BCL2L1 // BCL2L1 // BCL2L1 // BCL2L1 // BCL2L1	281601021627321	0.000504856297750406
GO:0007283	biological_process	spermatogenesis	6	7	586	45240	83	Q9H4I0 // Q02548 // Q07817 // Q5QP56 // Q5QP59 // Q5TE64 // Q9H1R6	RAD21L1 // PAX5 // BCL2L1 // BCL2L1 // BCL2L1 // BCL2L1 // BCL2L1	270286994516561	0.0114199643591329
GO:0019953	biological_process	sexual reproduction	2	10	887	45240	83	Q9H4I0 // Q02548 // B4DY26 // F8VVC4 // P36897 // Q07817 // Q5QP56 // Q5QP59 // Q5TE64 // Q9H1R6	RAD21L1 // PAX5 // TGFBR1 // TGFBR1 // TGFBR1 // BCL2L1 // BCL2L1 // BCL2L1 // BCL2L1 // BCL2L1	261940967811656	0.0015572631721925
GO:0022414	biological_process	reproductive process	2	11	2132	45240	83	Q9H4I0 // Q02548 // B4DY26 // F8VVC4 // P36897 // Q07817 // Q5QP56 // Q5QP59 // Q5TE64 // Q9H1R6 // P02760	RAD21L1 // PAX5 // TGFBR1 // TGFBR1 // TGFBR1 // BCL2L1 // BCL2L1 // BCL2L1 // BCL2L1 // BCL2L1 // AMBP	149171177340838	0.0891843332672199
GO:0032504	biological_process	multicellular organism reproduction	2	10	1043	45240	83	Q9H4I0 // Q02548 // B4DY26 // F8VVC4 // P36897 // Q07817 // Q5QP56 // Q5QP59 // Q5TE64 // Q9H1R6	RAD21L1 // PAX5 // TGFBR1 // TGFBR1 // TGFBR1 // BCL2L1 // BCL2L1 // BCL2L1 // BCL2L1 // BCL2L1	238567652989786	0.00320841570870646
GO:0044702	biological_process	single organism reproductive process	3	10	1170	45240	83	Q9H4I0 // Q02548 // B4DY26 // F8VVC4 // P36897 // Q07817 // Q5QP56 // Q5QP59 // Q5TE64 // Q9H1R6	RAD21L1 // PAX5 // TGFBR1 // TGFBR1 // TGFBR1 // BCL2L1 // BCL2L1 // BCL2L1 // BCL2L1 // BCL2L1	221990715794685	0.00698106209470236
GO:0048232	biological_process	male gamete generation	5	7	587	45240	83	Q9H4I0 // Q02548 // Q07817 // Q5QP56 // Q5QP59 // Q5TE64 // Q9H1R6	RAD21L1 // PAX5 // BCL2L1 // BCL2L1 // BCL2L1 // BCL2L1 // BCL2L1	270041010647781	0.0114199643591329
GO:0048609	biological_process	multicellular organismal reproductive process	3	10	1027	45240	83	Q9H4I0 // Q02548 // B4DY26 // F8VVC4 // P36897 // Q07817 // Q5QP56 // Q5QP59 // Q5TE64 // Q9H1R6	RAD21L1 // PAX5 // TGFBR1 // TGFBR1 // TGFBR1 // BCL2L1 // BCL2L1 // BCL2L1 // BCL2L1 // BCL2L1	240797950609943	0.00298148243600849
GO:0031057	biological_process	negative regulation of histone modification	9	2	34	45240	83	E7ERK2 // Q02548	PAX5 // PAX5	500280903627992	0.0891843332672199
GO:0031061	biological_process	negative regulation of histone methylation	10	2	20	45240	83	E7ERK2 // Q02548	PAX5 // PAX5	57683437826429	0.0423352761002073
GO:0051570	biological_process	regulation of histone H3-K9 methylation	10	2	17	45240	83	E7ERK2 // Q02548	PAX5 // PAX5	600280903627992	0.032704734925693
GO:0051573	biological_process	negative regulation of histone H3-K9 methylation	11	2	15	45240	83	E7ERK2 // Q02548	PAX5 // PAX5	618338128192174	0.0283451700263961
GO:0001701	biological_process	in utero embryonic development	7	8	646	45240	83	B4DY26 // F8VVC4 // P36897 // Q07817 // Q5QP56 // Q5QP59 // Q5TE64 // Q9H1R6	TGFBR1 // TGFBR1 // TGFBR1 // BCL2L1 // BCL2L1 // BCL2L1 // BCL2L1 // BCL2L1	275488152283633	0.00362749438067991
GO:0001824	biological_process	blastocyst development	8	3	122	45240	83	B4DY26 // F8VVC4 // P36897	TGFBR1 // TGFBR1 // TGFBR1	374449704068853	0.0810421657616066
GO:0009792	biological_process	embryo development ending in birth or egg hatching	5	8	1024	45240	83	B4DY26 // F8VVC4 // P36897 // Q07817 // Q5QP56 // Q5QP59 // Q5TE64 // Q9H1R6	TGFBR1 // TGFBR1 // TGFBR1 // BCL2L1 // BCL2L1 // BCL2L1 // BCL2L1 // BCL2L1	209027187753026	0.0412301539941844
GO:0043009	biological_process	chordate embryonic development	6	8	1008	45240	83	B4DY26 // F8VVC4 // P36897 // Q07817 // Q5QP56 // Q5QP59 // Q5TE64 // Q9H1R6	TGFBR1 // TGFBR1 // TGFBR1 // BCL2L1 // BCL2L1 // BCL2L1 // BCL2L1 // BCL2L1	211299195403034	0.0382144001430725
GO:0001936	biological_process	regulation of endothelial cell proliferation	6	3	88	45240	83	B4DY26 // F8VVC4 // P36897	TGFBR1 // TGFBR1 // TGFBR1	421580275961412	0.041065133403141
GO:0001937	biological_process	negative regulation of endothelial cell proliferation	7	3	32	45240	83	B4DY26 // F8VVC4 // P36897	TGFBR1 // TGFBR1 // TGFBR1	567523437825141	0.00385961073812169
GO:0050680	biological_process	negative regulation of epithelial cell proliferation	6	3	122	45240	83	B4DY26 // F8VVC4 // P36897	TGFBR1 // TGFBR1 // TGFBR1	374449704068853	0.0810421657616066
GO:0002088	biological_process	lens development in camera-type eye	9	3	111	45240	83	B4DY26 // F8VVC4 // P36897	TGFBR1 // TGFBR1 // TGFBR1	388081851190131	0.0673074515778617
GO:0004674	molecular_function	protein serine/threonine kinase activity	6	8	1016	45240	83	B4DY26 // F8VRH6 // F8VVC4 // F8VXZ5 // F8W0K6 // F8W1R9 // H0YHS4 // P36897	TGFBR1 // TGFBR1 // TGFBR1 // TGFBR1 // TGFBR1 // TGFBR1 // TGFBR1 // TGFBR1	210158719075809	0.0398787864357067
GO:0004675	molecular_function	transmembrane receptor protein serine/threonine kinase activity	7	8	38	45240	83	B4DY26 // F8VRH6 // F8VVC4 // F8VXZ5 // F8W0K6 // F8W1R9 // H0YHS4 // P36897	TGFBR1 // TGFBR1 // TGFBR1 // TGFBR1 // TGFBR1 // TGFBR1 // TGFBR1 // TGFBR1	684234436408667	111.412
GO:0005024	molecular_function	transforming growth factor beta-activated receptor activity	8	8	37	45240	83	B4DY26 // F8VRH6 // F8VVC4 // F8VXZ5 // F8W0K6 // F8W1R9 // H0YHS4 // P36897	TGFBR1 // TGFBR1 // TGFBR1 // TGFBR1 // TGFBR1 // TGFBR1 // TGFBR1 // TGFBR1	688081851190131	111.412
GO:0019199	molecular_function	transmembrane receptor protein kinase activity	6	8	170	45240	83	B4DY26 // F8VRH6 // F8VVC4 // F8VXZ5 // F8W0K6 // F8W1R9 // H0YHS4 // P36897	TGFBR1 // TGFBR1 // TGFBR1 // TGFBR1 // TGFBR1 // TGFBR1 // TGFBR1 // TGFBR1	468088094139256	8.23406e+07
GO:0010942	biological_process	positive regulation of cell death	5	8	615	45240	83	B4DY26 // F8VVC4 // P36897 // Q07817 // Q5QP56 // Q5QP59 // Q5TE64 // Q9H1R6	TGFBR1 // TGFBR1 // TGFBR1 // BCL2L1 // BCL2L1 // BCL2L1 // BCL2L1 // BCL2L1	282582927730366	0.00296987066539166
GO:0043065	biological_process	positive regulation of apoptotic process	7	8	578	45240	83	B4DY26 // F8VVC4 // P36897 // Q07817 // Q5QP56 // Q5QP59 // Q5TE64 // Q9H1R6	TGFBR1 // TGFBR1 // TGFBR1 // BCL2L1 // BCL2L1 // BCL2L1 // BCL2L1 // BCL2L1	291534619502958	0.00232530032295899
GO:0043068	biological_process	positive regulation of programmed cell death	6	8	588	45240	83	B4DY26 // F8VVC4 // P36897 // Q07817 // Q5QP56 // Q5QP59 // Q5TE64 // Q9H1R6	TGFBR1 // TGFBR1 // TGFBR1 // BCL2L1 // BCL2L1 // BCL2L1 // BCL2L1 // BCL2L1	289059953269389	0.00249457192708184
GO:0007178	biological_process	transmembrane receptor protein serine/threonine kinase signaling pathway	7	4	273	45240	83	B4DY26 // F8VVC4 // P36897 // P41134	TGFBR1 // TGFBR1 // TGFBR1 // ID1	299751473661041	0.0859364420083191
GO:0007179	biological_process	transforming growth factor beta receptor signaling pathway	8	4	179	45240	83	B4DY26 // F8VVC4 // P36897 // P41134	TGFBR1 // TGFBR1 // TGFBR1 // ID1	3606456100266	0.0283451700263961
GO:0071495	biological_process	cellular response to endogenous stimulus	3	9	972	45240	83	B4DY26 // F8VVC4 // P36897 // P41134 // Q07817 // Q5QP56 // Q5QP59 // Q5TE64 // Q9H1R6	TGFBR1 // TGFBR1 // TGFBR1 // ID1 // BCL2L1 // BCL2L1 // BCL2L1 // BCL2L1 // BCL2L1	233538437536679	0.00877389910664778
GO:0071559	biological_process	response to transforming growth factor beta stimulus	5	4	245	45240	83	B4DY26 // F8VVC4 // P36897 // P41134	TGFBR1 // TGFBR1 // TGFBR1 // ID1	315363393852769	0.0653282249208061
GO:0071560	biological_process	cellular response to transforming growth factor beta stimulus	7	4	235	45240	83	B4DY26 // F8VVC4 // P36897 // P41134	TGFBR1 // TGFBR1 // TGFBR1 // ID1	321375493096526	0.0586556444427389
GO:0008354	biological_process	germ cell migration	6	3	27	45240	83	B4DY26 // F8VVC4 // P36897	TGFBR1 // TGFBR1 // TGFBR1	592034687608795	0.00288891362088351
GO:0022412	biological_process	cellular process involved in reproduction in multicellular organism	3	8	319	45240	83	B4DY26 // F8VVC4 // P36897 // Q07817 // Q5QP56 // Q5QP59 // Q5TE64 // Q9H1R6	TGFBR1 // TGFBR1 // TGFBR1 // BCL2L1 // BCL2L1 // BCL2L1 // BCL2L1 // BCL2L1	377285926376539	6.10658e+09
GO:0030199	biological_process	collagen fibril organization	5	3	72	45240	83	B4DY26 // F8VVC4 // P36897	TGFBR1 // TGFBR1 // TGFBR1	45053093768091	0.0274516482333274
GO:0032330	biological_process	regulation of chondrocyte differentiation	6	3	69	45240	83	B4DY26 // F8VVC4 // P36897	TGFBR1 // TGFBR1 // TGFBR1	456670992147324	0.0255945537991524
GO:0032331	biological_process	negative regulation of chondrocyte differentiation	7	3	28	45240	83	B4DY26 // F8VVC4 // P36897	TGFBR1 // TGFBR1 // TGFBR1	586787945619381	0.00298148243600849
GO:0061035	biological_process	regulation of cartilage development	5	3	89	45240	83	B4DY26 // F8VVC4 // P36897	TGFBR1 // TGFBR1 // TGFBR1	419950094728502	0.0416970278665002
GO:0043066	biological_process	negative regulation of apoptotic process	7	8	947	45240	83	B4DY26 // F8VVC4 // P36897 // Q07817 // Q5QP56 // Q5QP59 // Q5TE64 // Q9H1R6	TGFBR1 // TGFBR1 // TGFBR1 // BCL2L1 // BCL2L1 // BCL2L1 // BCL2L1 // BCL2L1	220305126206187	0.0287208024638827
GO:0043069	biological_process	negative regulation of programmed cell death	6	8	956	45240	83	B4DY26 // F8VVC4 // P36897 // Q07817 // Q5QP56 // Q5QP59 // Q5TE64 // Q9H1R6	TGFBR1 // TGFBR1 // TGFBR1 // BCL2L1 // BCL2L1 // BCL2L1 // BCL2L1 // BCL2L1	218940506954951	0.0294345396319133
GO:0060548	biological_process	negative regulation of cell death	5	8	1007	45240	83	B4DY26 // F8VVC4 // P36897 // Q07817 // Q5QP56 // Q5QP59 // Q5TE64 // Q9H1R6	TGFBR1 // TGFBR1 // TGFBR1 // BCL2L1 // BCL2L1 // BCL2L1 // BCL2L1 // BCL2L1	211442390952347	0.0382144001430725
GO:0051098	biological_process	regulation of binding	3	4	282	45240	83	B4DY26 // F8VVC4 // P36897 // P41134	TGFBR1 // TGFBR1 // TGFBR1 // ID1	295072052513146	0.0891843332672199
GO:0043542	biological_process	endothelial cell migration	6	4	87	45240	83	B4DY26 // F8VVC4 // P36897 // P41134	TGFBR1 // TGFBR1 // TGFBR1 // ID1	464732838168153	0.00316208759322129
GO:0046332	molecular_function	SMAD binding	3	3	105	45240	83	B4DY26 // F8VVC4 // P36897	TGFBR1 // TGFBR1 // TGFBR1	396098886058529	0.0590982319545036
GO:0048538	biological_process	thymus development	7	3	62	45240	83	B4DY26 // F8VVC4 // P36897	TGFBR1 // TGFBR1 // TGFBR1	472103806786454	0.0200059487855493
GO:0048663	biological_process	neuron fate commitment	9	3	90	45240	83	B4DY26 // F8VVC4 // P36897	TGFBR1 // TGFBR1 // TGFBR1	418338128192174	0.0423352761002073
GO:0048701	biological_process	embryonic cranial skeleton morphogenesis	9	3	72	45240	83	B4DY26 // F8VVC4 // P36897	TGFBR1 // TGFBR1 // TGFBR1	45053093768091	0.0274516482333274
GO:0048844	biological_process	artery morphogenesis	10	3	66	45240	83	B4DY26 // F8VVC4 // P36897	TGFBR1 // TGFBR1 // TGFBR1	463084025889296	0.023505127357456
GO:0060840	biological_process	artery development	9	3	77	45240	83	B4DY26 // F8VVC4 // P36897	TGFBR1 // TGFBR1 // TGFBR1	440844783755651	0.0301373503080893
GO:0019955	molecular_function	cytokine binding	3	3	103	45240	83	B4DY26 // F8VVC4 // P36897	TGFBR1 // TGFBR1 // TGFBR1	39887338510682	0.0581368025012199
GO:0050431	molecular_function	transforming growth factor beta binding	4	3	25	45240	83	B4DY26 // F8VVC4 // P36897	TGFBR1 // TGFBR1 // TGFBR1	603137818847669	0.00249457192708184
GO:0031346	biological_process	positive regulation of cell projection organization	6	4	254	45240	83	B4DY26 // F8VVC4 // P36897 // O43439	TGFBR1 // TGFBR1 // TGFBR1 // CBFA2T2	310158719075809	0.0711524011092834
GO:0051489	biological_process	regulation of filopodium assembly	7	3	49	45240	83	B4DY26 // F8VVC4 // P36897	TGFBR1 // TGFBR1 // TGFBR1	506052453413621	0.0114199643591329
GO:0051491	biological_process	positive regulation of filopodium assembly	8	3	37	45240	83	B4DY26 // F8VVC4 // P36897	TGFBR1 // TGFBR1 // TGFBR1	546578101262247	0.00561879895496809
GO:0060491	biological_process	regulation of cell projection assembly	6	3	83	45240	83	B4DY26 // F8VVC4 // P36897	TGFBR1 // TGFBR1 // TGFBR1	430019494690449	0.0358929417494473
GO:0060017	biological_process	parathyroid gland development	7	3	11	45240	83	B4DY26 // F8VVC4 // P36897	TGFBR1 // TGFBR1 // TGFBR1	721580275961412	0.000319044727993508
GO:0060021	biological_process	palate development	3	3	109	45240	83	B4DY26 // F8VVC4 // P36897	TGFBR1 // TGFBR1 // TGFBR1	390705005347449	0.0648380248862021
GO:0060037	biological_process	pharyngeal system development	7	3	25	45240	83	B4DY26 // F8VVC4 // P36897	TGFBR1 // TGFBR1 // TGFBR1	603137818847669	0.00249457192708184
GO:0014070	biological_process	response to organic cyclic compound	4	8	908	45240	83	B4DY26 // F8VVC4 // P36897 // Q07817 // Q5QP56 // Q5QP59 // Q5TE64 // Q9H1R6	TGFBR1 // TGFBR1 // TGFBR1 // BCL2L1 // BCL2L1 // BCL2L1 // BCL2L1 // BCL2L1	226372339023934	0.0247600366573951
GO:0036314	biological_process	response to sterol	5	3	31	45240	83	B4DY26 // F8VVC4 // P36897	TGFBR1 // TGFBR1 // TGFBR1	572103806786454	0.00362749438067991
GO:0070723	biological_process	response to cholesterol	6	3	30	45240	83	B4DY26 // F8VVC4 // P36897	TGFBR1 // TGFBR1 // TGFBR1	57683437826429	0.00340230035619665
GO:0046983	molecular_function	protein dimerization activity	3	9	1374	45240	83	P41134 // Q07817 // Q5QP56 // Q5QP59 // Q5TE64 // Q9H1R6 // P02760 // F5H7X9 // Q68DC2	ID1 // BCL2L1 // BCL2L1 // BCL2L1 // BCL2L1 // BCL2L1 // AMBP // ANKS6 // ANKS6	183603059015447	0.0586556444427389
GO:0001541	biological_process	ovarian follicle development	9	5	89	45240	83	Q07817 // Q5QP56 // Q5QP59 // Q5TE64 // Q9H1R6	BCL2L1 // BCL2L1 // BCL2L1 // BCL2L1 // BCL2L1	493646654145122	0.000231696337891967
GO:0007548	biological_process	sex differentiation	4	5	377	45240	83	Q07817 // Q5QP56 // Q5QP59 // Q5TE64 // Q9H1R6	BCL2L1 // BCL2L1 // BCL2L1 // BCL2L1 // BCL2L1	285377925914896	0.0449185653808246
GO:0008406	biological_process	gonad development	7	5	283	45240	83	Q07817 // Q5QP56 // Q5QP59 // Q5TE64 // Q9H1R6	BCL2L1 // BCL2L1 // BCL2L1 // BCL2L1 // BCL2L1	326754172958574	0.0178161582099918
GO:0008585	biological_process	female gonad development	8	5	145	45240	83	Q07817 // Q5QP56 // Q5QP59 // Q5TE64 // Q9H1R6	BCL2L1 // BCL2L1 // BCL2L1 // BCL2L1 // BCL2L1	423229088240269	0.00173793283648995
GO:0022602	biological_process	ovulation cycle process	5	5	144	45240	83	Q07817 // Q5QP56 // Q5QP59 // Q5TE64 // Q9H1R6	BCL2L1 // BCL2L1 // BCL2L1 // BCL2L1 // BCL2L1	424227497097531	0.00173793283648995
GO:0042698	biological_process	ovulation cycle	4	5	153	45240	83	Q07817 // Q5QP56 // Q5QP59 // Q5TE64 // Q9H1R6	BCL2L1 // BCL2L1 // BCL2L1 // BCL2L1 // BCL2L1	415481212972497	0.00218875667909906
GO:0045137	biological_process	development of primary sexual characteristics	5	5	326	45240	83	Q07817 // Q5QP56 // Q5QP59 // Q5TE64 // Q9H1R6	BCL2L1 // BCL2L1 // BCL2L1 // BCL2L1 // BCL2L1	306347181818654	0.0283451700263961
GO:0046545	biological_process	development of primary female sexual characteristics	6	5	169	45240	83	Q07817 // Q5QP56 // Q5QP59 // Q5TE64 // Q9H1R6	BCL2L1 // BCL2L1 // BCL2L1 // BCL2L1 // BCL2L1	401132053613544	0.00275303845421115
GO:0046660	biological_process	female sex differentiation	5	5	174	45240	83	Q07817 // Q5QP56 // Q5QP59 // Q5TE64 // Q9H1R6	BCL2L1 // BCL2L1 // BCL2L1 // BCL2L1 // BCL2L1	396925647656889	0.00296987066539166
GO:0048511	biological_process	rhythmic process	1	5	283	45240	83	Q07817 // Q5QP56 // Q5QP59 // Q5TE64 // Q9H1R6	BCL2L1 // BCL2L1 // BCL2L1 // BCL2L1 // BCL2L1	326754172958574	0.0178161582099918
GO:0048608	biological_process	reproductive structure development	6	5	399	45240	83	Q07817 // Q5QP56 // Q5QP59 // Q5TE64 // Q9H1R6	BCL2L1 // BCL2L1 // BCL2L1 // BCL2L1 // BCL2L1	277195503619527	0.0550678238238578
GO:0061458	biological_process	reproductive system development	5	5	399	45240	83	Q07817 // Q5QP56 // Q5QP59 // Q5TE64 // Q9H1R6	BCL2L1 // BCL2L1 // BCL2L1 // BCL2L1 // BCL2L1	277195503619527	0.0550678238238578
GO:0001836	biological_process	release of cytochrome c from mitochondria	9	5	42	45240	83	Q07817 // Q5QP56 // Q5QP59 // Q5TE64 // Q9H1R6	BCL2L1 // BCL2L1 // BCL2L1 // BCL2L1 // BCL2L1	601988254963886	8.98768e+08
GO:0007005	biological_process	mitochondrion organization	4	5	319	45240	83	Q07817 // Q5QP56 // Q5QP59 // Q5TE64 // Q9H1R6	BCL2L1 // BCL2L1 // BCL2L1 // BCL2L1 // BCL2L1	309478735865275	0.027378866120923
GO:0008637	biological_process	apoptotic mitochondrial changes	6	5	70	45240	83	Q07817 // Q5QP56 // Q5QP59 // Q5TE64 // Q9H1R6	BCL2L1 // BCL2L1 // BCL2L1 // BCL2L1 // BCL2L1	528291695547265	7.60394e+09
GO:0097190	biological_process	apoptotic signaling pathway	8	5	309	45240	83	Q07817 // Q5QP56 // Q5QP59 // Q5TE64 // Q9H1R6	BCL2L1 // BCL2L1 // BCL2L1 // BCL2L1 // BCL2L1	314073694451325	0.0247600366573951
GO:1900117	biological_process	regulation of execution phase of apoptosis	7	5	316	45240	83	Q07817 // Q5QP56 // Q5QP59 // Q5TE64 // Q9H1R6	BCL2L1 // BCL2L1 // BCL2L1 // BCL2L1 // BCL2L1	310841922424052	0.0265142035971007
GO:0007281	biological_process	germ cell development	6	5	247	45240	83	Q07817 // Q5QP56 // Q5QP59 // Q5TE64 // Q9H1R6	BCL2L1 // BCL2L1 // BCL2L1 // BCL2L1 // BCL2L1	346383274083294	0.0109141180947876
GO:0008584	biological_process	male gonad development	8	5	165	45240	83	Q07817 // Q5QP56 // Q5QP59 // Q5TE64 // Q9H1R6	BCL2L1 // BCL2L1 // BCL2L1 // BCL2L1 // BCL2L1	40458777581718	0.00256682758316424
GO:0046546	biological_process	development of primary male sexual characteristics	6	5	189	45240	83	Q07817 // Q5QP56 // Q5QP59 // Q5TE64 // Q9H1R6	BCL2L1 // BCL2L1 // BCL2L1 // BCL2L1 // BCL2L1	384995754819655	0.00371836721693073
GO:0046661	biological_process	male sex differentiation	5	5	205	45240	83	Q07817 // Q5QP56 // Q5QP59 // Q5TE64 // Q9H1R6	BCL2L1 // BCL2L1 // BCL2L1 // BCL2L1 // BCL2L1	373271987291217	0.00511955343992666
GO:0009566	biological_process	fertilization	4	5	145	45240	83	Q07817 // Q5QP56 // Q5QP59 // Q5TE64 // Q9H1R6	BCL2L1 // BCL2L1 // BCL2L1 // BCL2L1 // BCL2L1	423229088240269	0.00173793283648995
GO:0043523	biological_process	regulation of neuron apoptotic process	7	5	237	45240	83	Q07817 // Q5QP56 // Q5QP59 // Q5TE64 // Q9H1R6	BCL2L1 // BCL2L1 // BCL2L1 // BCL2L1 // BCL2L1	352345672351936	0.009121035109596
GO:0043524	biological_process	negative regulation of neuron apoptotic process	8	5	156	45240	83	Q07817 // Q5QP56 // Q5QP59 // Q5TE64 // Q9H1R6	BCL2L1 // BCL2L1 // BCL2L1 // BCL2L1 // BCL2L1	412679775355537	0.00227467496538236
GO:1901214	biological_process	regulation of neuron death	5	5	252	45240	83	Q07817 // Q5QP56 // Q5QP59 // Q5TE64 // Q9H1R6	BCL2L1 // BCL2L1 // BCL2L1 // BCL2L1 // BCL2L1	34349200489177	0.0114199643591329
GO:1901215	biological_process	negative regulation of neuron death	6	5	166	45240	83	Q07817 // Q5QP56 // Q5QP59 // Q5TE64 // Q9H1R6	BCL2L1 // BCL2L1 // BCL2L1 // BCL2L1 // BCL2L1	403716054107069	0.00258269144804999
GO:0046898	biological_process	response to cycloheximide	5	5	6	45240	83	Q07817 // Q5QP56 // Q5QP59 // Q5TE64 // Q9H1R6	BCL2L1 // BCL2L1 // BCL2L1 // BCL2L1 // BCL2L1	882723747169646	21696.8
GO:0009615	biological_process	response to virus	4	5	290	45240	83	Q07817 // Q5QP56 // Q5QP59 // Q5TE64 // Q9H1R6	BCL2L1 // BCL2L1 // BCL2L1 // BCL2L1 // BCL2L1	323229088240269	0.0196251181292821
GO:0019048	biological_process	virus-host interaction	5	6	445	45240	83	Q07817 // Q5QP56 // Q5QP59 // Q5TE64 // Q9H1R6 // P02760	BCL2L1 // BCL2L1 // BCL2L1 // BCL2L1 // BCL2L1 // AMBP	287757285239765	0.0178161582099918
GO:0019054	biological_process	modulation by virus of host cellular process	7	5	15	45240	83	Q07817 // Q5QP56 // Q5QP59 // Q5TE64 // Q9H1R6	BCL2L1 // BCL2L1 // BCL2L1 // BCL2L1 // BCL2L1	75053093768091	535981
GO:0019055	biological_process	modification by virus of host cell cycle regulation	8	5	11	45240	83	Q07817 // Q5QP56 // Q5QP59 // Q5TE64 // Q9H1R6	BCL2L1 // BCL2L1 // BCL2L1 // BCL2L1 // BCL2L1	795276835378032	1.10579e+06
GO:0022415	biological_process	viral reproductive process	4	6	617	45240	83	Q07817 // Q5QP56 // Q5QP59 // Q5TE64 // Q9H1R6 // P02760	BCL2L1 // BCL2L1 // BCL2L1 // BCL2L1 // BCL2L1 // AMBP	2406107699102	0.0590982319545036
GO:0035821	biological_process	modification of morphology or physiology of other organism	3	5	67	45240	83	Q07817 // Q5QP56 // Q5QP59 // Q5TE64 // Q9H1R6	BCL2L1 // BCL2L1 // BCL2L1 // BCL2L1 // BCL2L1	534611078195985	6.39848e+09
GO:0044003	biological_process	modification by symbiont of host morphology or physiology	5	5	29	45240	83	Q07817 // Q5QP56 // Q5QP59 // Q5TE64 // Q9H1R6	BCL2L1 // BCL2L1 // BCL2L1 // BCL2L1 // BCL2L1	655421897729005	1.51079e+08
GO:0044068	biological_process	modulation by symbiont of host cellular process	6	5	17	45240	83	Q07817 // Q5QP56 // Q5QP59 // Q5TE64 // Q9H1R6	BCL2L1 // BCL2L1 // BCL2L1 // BCL2L1 // BCL2L1	732473713116728	9.7891e+06
GO:0044403	biological_process	symbiosis, encompassing mutualism through parasitism	3	6	512	45240	83	Q07817 // Q5QP56 // Q5QP59 // Q5TE64 // Q9H1R6 // P02760	BCL2L1 // BCL2L1 // BCL2L1 // BCL2L1 // BCL2L1 // AMBP	267523437825141	0.0293502226919292
GO:0044419	biological_process	interspecies interaction between organisms	2	6	512	45240	83	Q07817 // Q5QP56 // Q5QP59 // Q5TE64 // Q9H1R6 // P02760	BCL2L1 // BCL2L1 // BCL2L1 // BCL2L1 // BCL2L1 // AMBP	267523437825141	0.0293502226919292
GO:0051701	biological_process	interaction with host	4	6	488	45240	83	Q07817 // Q5QP56 // Q5QP59 // Q5TE64 // Q9H1R6 // P02760	BCL2L1 // BCL2L1 // BCL2L1 // BCL2L1 // BCL2L1 // AMBP	274449704068853	0.0255945537991524
GO:0051817	biological_process	modification of morphology or physiology of other organism involved in symbiotic interaction	4	5	55	45240	83	Q07817 // Q5QP56 // Q5QP59 // Q5TE64 // Q9H1R6	BCL2L1 // BCL2L1 // BCL2L1 // BCL2L1 // BCL2L1	563084025889296	3.12646e+09
GO:0060154	biological_process	cellular process regulating host cell cycle in response to virus	9	5	11	45240	83	Q07817 // Q5QP56 // Q5QP59 // Q5TE64 // Q9H1R6	BCL2L1 // BCL2L1 // BCL2L1 // BCL2L1 // BCL2L1	795276835378032	1.10579e+06
GO:0001101	biological_process	response to acid	3	5	179	45240	83	Q07817 // Q5QP56 // Q5QP59 // Q5TE64 // Q9H1R6	BCL2L1 // BCL2L1 // BCL2L1 // BCL2L1 // BCL2L1	392838419515336	0.00316208759322129
GO:0043200	biological_process	response to amino acid stimulus	5	5	137	45240	83	Q07817 // Q5QP56 // Q5QP59 // Q5TE64 // Q9H1R6	BCL2L1 // BCL2L1 // BCL2L1 // BCL2L1 // BCL2L1	431416788945709	0.00159892220636255
GO:0071229	biological_process	cellular response to acid	5	5	88	45240	83	Q07817 // Q5QP56 // Q5QP59 // Q5TE64 // Q9H1R6	BCL2L1 // BCL2L1 // BCL2L1 // BCL2L1 // BCL2L1	495276835378032	0.000228948037723373
GO:0071230	biological_process	cellular response to amino acid stimulus	7	5	64	45240	83	Q07817 // Q5QP56 // Q5QP59 // Q5TE64 // Q9H1R6	BCL2L1 // BCL2L1 // BCL2L1 // BCL2L1 // BCL2L1	541219997241762	5.96856e+09
GO:0043279	biological_process	response to alkaloid	5	5	157	45240	83	Q07817 // Q5QP56 // Q5QP59 // Q5TE64 // Q9H1R6	BCL2L1 // BCL2L1 // BCL2L1 // BCL2L1 // BCL2L1	411757922352599	0.00228439519130768
GO:0071312	biological_process	cellular response to alkaloid	7	5	34	45240	83	Q07817 // Q5QP56 // Q5QP59 // Q5TE64 // Q9H1R6	BCL2L1 // BCL2L1 // BCL2L1 // BCL2L1 // BCL2L1	632473713116728	3.22171e+08
GO:0009314	biological_process	response to radiation	3	5	484	45240	83	Q07817 // Q5QP56 // Q5QP59 // Q5TE64 // Q9H1R6	BCL2L1 // BCL2L1 // BCL2L1 // BCL2L1 // BCL2L1	249333673514303	0.0965511839074023
GO:0010212	biological_process	response to ionizing radiation	4	5	155	45240	83	Q07817 // Q5QP56 // Q5QP59 // Q5TE64 // Q9H1R6	BCL2L1 // BCL2L1 // BCL2L1 // BCL2L1 // BCL2L1	413607556714338	0.00226617392379514
GO:0010332	biological_process	response to gamma radiation	5	5	57	45240	83	Q07817 // Q5QP56 // Q5QP59 // Q5TE64 // Q9H1R6	BCL2L1 // BCL2L1 // BCL2L1 // BCL2L1 // BCL2L1	557930995825288	3.51776e+09
GO:0071214	biological_process	cellular response to abiotic stimulus	4	5	200	45240	83	Q07817 // Q5QP56 // Q5QP59 // Q5TE64 // Q9H1R6	BCL2L1 // BCL2L1 // BCL2L1 // BCL2L1 // BCL2L1	37683437826429	0.00462766238614151
GO:0071478	biological_process	cellular response to radiation	5	5	112	45240	83	Q07817 // Q5QP56 // Q5QP59 // Q5TE64 // Q9H1R6	BCL2L1 // BCL2L1 // BCL2L1 // BCL2L1 // BCL2L1	460484505036002	0.000640937910707475
GO:0071479	biological_process	cellular response to ionizing radiation	6	5	51	45240	83	Q07817 // Q5QP56 // Q5QP59 // Q5TE64 // Q9H1R6	BCL2L1 // BCL2L1 // BCL2L1 // BCL2L1 // BCL2L1	573977463044613	2.275e+09
GO:0071480	biological_process	cellular response to gamma radiation	7	5	15	45240	83	Q07817 // Q5QP56 // Q5QP59 // Q5TE64 // Q9H1R6	BCL2L1 // BCL2L1 // BCL2L1 // BCL2L1 // BCL2L1	75053093768091	535981

## Sheet: Turquoise Module
GOID	Ontology	Term	Level	q	m	t	k	geneIDs	symbols	log_odds_ratio	p
GO:0005576	cellular_component	extracellular region	1	51	3008	45240	420	B7Z8V9 // Q9H336 // P16109 // P12259 // Q5FYB0 // P29466 // P10082 // K7EKP2 // K7EML0 // P01298 // Q8IWV2 // E7ESW0 // Q86YP8 // Q9UBU3 // E7EX42 // E9PJC9 // E9PMA6 // E9PMX6 // E9PR20 // E9PRT6 // H0YDY1 // P54315 // F5H1V6 // P54317 // Q5FYB0 // F5H1V6 // P54317 // B1AKI9 // O14786 // C9JJP8 // C9JPK5 // E7EQW5 // E7ERX5 // E9PLR6 // E9PQJ2 // P05556 // Q5T3E4 // Q5T3E5 // Q5T3E6 // O14786 //…	CRISPLD1 // CRISPLD1 // SELP // F5 // ARSJ // CASP1 // PYY // PPY // PPY // PPY // CNTN4 // GHRL // GHRL // GHRL // PNLIPRP1 // PNLIPRP1 // PNLIPRP1 // PNLIPRP1 // PNLIPRP1 // PNLIPRP1 // PNLIPRP1 // PNLIPRP1 // PNLIPRP2 // PNLIPRP2 // ARSJ // PNLIPRP2 // PNLIPRP2 // ISM1 // NRP1 // ITGB1 // ITGB1 // ITGB1 // ITGB1 // ITGB1 // ITGB1 // ITGB1 // ITGB1 // ITGB1 // ITGB1 // NRP1 // MXRA5 // GHRL // …	0.868902281504918	0.00129631326106967
GO:0003824	molecular_function	catalytic activity	1	183	14435	45240	420	Q53H82 // E9PRA5 // Q13733 // B1AKY9 // H0Y7C1 // P50993 // D6RGC1 // Q5FYB0 // Q96T23 // E9PRK2 // G3V178 // H0YE96 // H0YEL9 // Q96I59 // B4DVD8 // G3V169 // H0YEC7 // P29466 // O75317 // P05106 // K7EK11 // Q8N159 // Q13368 // O75528 // C9JR61 // C9JSR1 // Q8NCE2 // C9JES6 // H7C071 // Q14012 // O75528 // C9JR61 // C9JSR1 // Q8NCE2 // C9JM75 // H7C1H7 // H7C2C3 // H7C454 // Q6P087 // C9JES6 //…	LACTB2 // ATP1A4 // ATP1A4 // ATP1A2 // ATP1A2 // ATP1A2 // ARSJ // ARSJ // RSF1 // NARS2 // NARS2 // NARS2 // NARS2 // NARS2 // CASP1 // CASP1 // CASP1 // CASP1 // USP12 // ITGB3 // NAGS // NAGS // MPP3 // TADA3 // MTMR14 // MTMR14 // MTMR14 // CAMK1 // CAMK1 // CAMK1 // TADA3 // MTMR14 // MTMR14 // MTMR14 // RPUSD3 // RPUSD3 // RPUSD3 // RPUSD3 // RPUSD3 // CAMK1 // CAMK1 // CAMK1 // TADA3 // T…	0.449482142371758	2.25577e+09
GO:0016787	molecular_function	hydrolase activity	2	78	5954	45240	420	Q53H82 // E9PRA5 // Q13733 // B1AKY9 // H0Y7C1 // P50993 // D6RGC1 // Q5FYB0 // Q96T23 // B4DVD8 // G3V169 // H0YEC7 // P29466 // O75317 // C9JR61 // C9JSR1 // Q8NCE2 // C9JR61 // C9JSR1 // Q8NCE2 // H7BZJ2 // H7C1W4 // Q93075 // H7C5J3 // Q92995 // E7EX42 // E9PJC9 // E9PMA6 // E9PMX6 // E9PR20 // E9PRT6 // H0YDY1 // P54315 // F5H1V6 // P54317 // D6RGC1 // Q5FYB0 // B9A011 // B9A012 // Q13402 //…	LACTB2 // ATP1A4 // ATP1A4 // ATP1A2 // ATP1A2 // ATP1A2 // ARSJ // ARSJ // RSF1 // CASP1 // CASP1 // CASP1 // CASP1 // USP12 // MTMR14 // MTMR14 // MTMR14 // MTMR14 // MTMR14 // MTMR14 // TATDN2 // TATDN2 // TATDN2 // USP13 // USP13 // PNLIPRP1 // PNLIPRP1 // PNLIPRP1 // PNLIPRP1 // PNLIPRP1 // PNLIPRP1 // PNLIPRP1 // PNLIPRP1 // PNLIPRP2 // PNLIPRP2 // ARSJ // ARSJ // MYO7A // MYO7A // MYO7A //…	0.496824503835273	0.0348432895449851
GO:0001948	molecular_function	glycoprotein binding	3	12	94	45240	420	P16109 // Q5R349 // C9JJP8 // C9JPK5 // E7EQW5 // E7ERX5 // E9PLR6 // E9PQJ2 // P05556 // Q5T3E4 // Q5T3E5 // Q5T3E6	SELP // SELP // ITGB1 // ITGB1 // ITGB1 // ITGB1 // ITGB1 // ITGB1 // ITGB1 // ITGB1 // ITGB1 // ITGB1	378143944025458	1.15371e+06
GO:0002576	biological_process	platelet degranulation	8	6	86	45240	420	P16109 // P12259 // P05106 // P05106 // P05106 // O43852	SELP // F5 // ITGB3 // ITGB3 // ITGB3 // CALU	290976353723012	0.00653920581580134
GO:0009987	biological_process	cellular process	1	265	23599	45240	420	P16109 // Q5R341 // Q5R342 // Q5R343 // Q5R345 // Q5R349 // P12259 // Q92806 // Q969P0 // C9JAC8 // P31415 // Q13733 // B1AKY9 // H0Y7C1 // P50993 // Q5FYB0 // Q96T23 // E9PJ26 // E9PJE2 // Q9UQC2 // E9PRK2 // G3V178 // H0YE96 // H0YEL9 // Q96I59 // E9PHZ2 // Q9UHD1 // B4DVD8 // G3V169 // H0YEC7 // P29466 // O75317 // B4DTY9 // I3L4X8 // P05106 // K7EK11 // Q8N159 // P10082 // Q96IK0 // Q13368 //…	SELP // SELP // SELP // SELP // SELP // SELP // F5 // KCNJ9 // IGSF8 // CASQ1 // CASQ1 // ATP1A4 // ATP1A2 // ATP1A2 // ATP1A2 // ARSJ // RSF1 // GAB2 // GAB2 // GAB2 // NARS2 // NARS2 // NARS2 // NARS2 // NARS2 // CHORDC1 // CHORDC1 // CASP1 // CASP1 // CASP1 // CASP1 // USP12 // ITGB3 // ITGB3 // ITGB3 // NAGS // NAGS // PYY // TMEM101 // MPP3 // PPY // CNTN6 // CNTN4 // CNTN4 // CNTN4 // CNTN4…	0.274476233966044	0.000215185509066662
GO:0044699	biological_process	single-organism process	1	207	18559	45240	420	P16109 // Q5R341 // Q5R342 // Q5R343 // Q5R345 // Q5R349 // P12259 // Q92806 // Q969P0 // C9JAC8 // P31415 // Q13733 // P50993 // Q96T23 // E9PJ26 // E9PJE2 // Q9UQC2 // B4DVD8 // G3V169 // H0YEC7 // P29466 // B4DTY9 // I3L4X8 // P05106 // P10082 // Q96IK0 // Q13368 // P01298 // Q9UQ52 // C9JGK9 // C9JMQ2 // G3XAD4 // Q8IWV2 // C9JMS0 // O75528 // P55201 // F8WCF6 // F8WDD7 // F8WDW3 // F8WE39 //…	SELP // SELP // SELP // SELP // SELP // SELP // F5 // KCNJ9 // IGSF8 // CASQ1 // CASQ1 // ATP1A4 // ATP1A2 // RSF1 // GAB2 // GAB2 // GAB2 // CASP1 // CASP1 // CASP1 // CASP1 // ITGB3 // ITGB3 // ITGB3 // PYY // TMEM101 // MPP3 // PPY // CNTN6 // CNTN4 // CNTN4 // CNTN4 // CNTN4 // TADA3 // TADA3 // BRPF1 // ARPC4 // ARPC4 // ARPC4 // ARPC4 // ARPC4 // CAMK1 // TADA3 // TADA3 // CIDEC // BRPF1 //…	0.264721392203425	0.0138162179895736
GO:0044763	biological_process	single-organism cellular process	2	198	16517	45240	420	P16109 // Q5R341 // Q5R342 // Q5R343 // Q5R345 // Q5R349 // P12259 // Q92806 // Q969P0 // C9JAC8 // P31415 // Q13733 // P50993 // Q96T23 // E9PJ26 // E9PJE2 // Q9UQC2 // B4DVD8 // G3V169 // H0YEC7 // P29466 // B4DTY9 // I3L4X8 // P05106 // P10082 // Q96IK0 // Q13368 // P01298 // Q9UQ52 // C9JGK9 // C9JMQ2 // G3XAD4 // Q8IWV2 // C9JMS0 // O75528 // P55201 // F8WCF6 // F8WDD7 // F8WDW3 // F8WE39 //…	SELP // SELP // SELP // SELP // SELP // SELP // F5 // KCNJ9 // IGSF8 // CASQ1 // CASQ1 // ATP1A4 // ATP1A2 // RSF1 // GAB2 // GAB2 // GAB2 // CASP1 // CASP1 // CASP1 // CASP1 // ITGB3 // ITGB3 // ITGB3 // PYY // TMEM101 // MPP3 // PPY // CNTN6 // CNTN4 // CNTN4 // CNTN4 // CNTN4 // TADA3 // TADA3 // BRPF1 // ARPC4 // ARPC4 // ARPC4 // ARPC4 // ARPC4 // CAMK1 // TADA3 // TADA3 // CIDEC // BRPF1 //…	0.368758359400096	0.000277459621675596
GO:0051179	biological_process	localization	1	84	6561	45240	420	P16109 // Q5R349 // P12259 // P31415 // Q13733 // P50993 // E9PJ26 // E9PJE2 // Q9UQC2 // P05106 // P01298 // P59998 // Q14012 // P59998 // Q14012 // E7ESW0 // Q9UBU3 // C9IZ09 // C9JZE2 // Q8IYB4 // Q13976 // Q5JP05 // P05106 // Q13557 // Q13402 // E9PJ26 // E9PJE2 // Q9UQC2 // P15104 // O75051 // P59998 // Q14012 // E7EX60 // E9PEP6 // H0Y4A0 // O14786 // Q5JWQ6 // Q5T7F0 // Q5T7F1 // C9JJP8 //…	SELP // SELP // F5 // CASQ1 // ATP1A4 // ATP1A2 // GAB2 // GAB2 // GAB2 // ITGB3 // PPY // ARPC4 // CAMK1 // ARPC4 // CAMK1 // GHRL // GHRL // PEX5L // PEX5L // PEX5L // PRKG1 // PRKG1 // ITGB3 // CAMK2D // MYO7A // GAB2 // GAB2 // GAB2 // GLUL // PLXNA2 // ARPC4 // CAMK1 // NRP1 // NRP1 // NRP1 // NRP1 // NRP1 // NRP1 // NRP1 // ITGB1 // ITGB1 // ITGB1 // ITGB1 // ITGB1 // ITGB1 // ITGB1 // ITGB…	0.463683208220571	0.041358527057732
GO:0030334	biological_process	regulation of cell migration	6	25	583	45240	420	P16109 // Q5R349 // B4DTY9 // I3L4X8 // P05106 // B4DTY9 // I3L4X8 // P05106 // O75051 // O14786 // C9JJP8 // C9JPK5 // E7EQW5 // E7ERX5 // E9PLR6 // E9PQJ2 // P05556 // Q5T3E4 // Q5T3E5 // Q5T3E6 // B4DTY9 // I3L4X8 // P05106 // O14786 // O75044	SELP // SELP // ITGB3 // ITGB3 // ITGB3 // ITGB3 // ITGB3 // ITGB3 // PLXNA2 // NRP1 // ITGB1 // ITGB1 // ITGB1 // ITGB1 // ITGB1 // ITGB1 // ITGB1 // ITGB1 // ITGB1 // ITGB1 // ITGB3 // ITGB3 // ITGB3 // NRP1 // SRGAP2	220756990778529	4.42328e+06
GO:0030335	biological_process	positive regulation of cell migration	7	17	340	45240	420	P16109 // Q5R349 // P05106 // P05106 // O14786 // C9JJP8 // C9JPK5 // E7EQW5 // E7ERX5 // E9PLR6 // E9PQJ2 // P05556 // Q5T3E4 // Q5T3E5 // Q5T3E6 // P05106 // O14786	SELP // SELP // ITGB3 // ITGB3 // NRP1 // ITGB1 // ITGB1 // ITGB1 // ITGB1 // ITGB1 // ITGB1 // ITGB1 // ITGB1 // ITGB1 // ITGB1 // ITGB3 // NRP1	24291376963237	2.38085e+08
GO:0032879	biological_process	regulation of localization	3	50	2019	45240	420	P16109 // Q5R349 // C9JAC8 // P31415 // P50993 // Q9UQC2 // P29466 // B4DTY9 // I3L4X8 // P05106 // Q14012 // Q14012 // E7ESW0 // Q9UBU3 // B4DTY9 // I3L4X8 // P05106 // Q13557 // Q9UQC2 // P15104 // O75051 // Q14012 // O14786 // C9JJP8 // C9JPK5 // E7EQW5 // E7ERX5 // E9PLR6 // E9PQJ2 // P05556 // Q5T3E4 // Q5T3E5 // Q5T3E6 // B4DTY9 // I3L4X8 // P05106 // O14786 // E7ESW0 // Q9UBU3 // O75044 //…	SELP // SELP // CASQ1 // CASQ1 // ATP1A2 // GAB2 // CASP1 // ITGB3 // ITGB3 // ITGB3 // CAMK1 // CAMK1 // GHRL // GHRL // ITGB3 // ITGB3 // ITGB3 // CAMK2D // GAB2 // GLUL // PLXNA2 // CAMK1 // NRP1 // ITGB1 // ITGB1 // ITGB1 // ITGB1 // ITGB1 // ITGB1 // ITGB1 // ITGB1 // ITGB1 // ITGB1 // ITGB3 // ITGB3 // ITGB3 // NRP1 // GHRL // GHRL // SRGAP2 // PDX1 // OXTR // OXTR // OXTR // GAB2 // CAMK1 …	141549678565431	4.56318e+06
GO:0040012	biological_process	regulation of locomotion	3	30	660	45240	420	P16109 // Q5R349 // B4DTY9 // I3L4X8 // P05106 // E7ESW0 // Q9UBU3 // B4DTY9 // I3L4X8 // P05106 // O75051 // O14786 // C9JJP8 // C9JPK5 // E7EQW5 // E7ERX5 // E9PLR6 // E9PQJ2 // P05556 // Q5T3E4 // Q5T3E5 // Q5T3E6 // B4DTY9 // I3L4X8 // P05106 // O14786 // E7ESW0 // Q9UBU3 // O75044 // Q9Y6N7	SELP // SELP // ITGB3 // ITGB3 // ITGB3 // GHRL // GHRL // ITGB3 // ITGB3 // ITGB3 // PLXNA2 // NRP1 // ITGB1 // ITGB1 // ITGB1 // ITGB1 // ITGB1 // ITGB1 // ITGB1 // ITGB1 // ITGB1 // ITGB1 // ITGB3 // ITGB3 // ITGB3 // NRP1 // GHRL // GHRL // SRGAP2 // ROBO1	229163417257376	2652.41
GO:0040017	biological_process	positive regulation of locomotion	4	17	358	45240	420	P16109 // Q5R349 // P05106 // P05106 // O14786 // C9JJP8 // C9JPK5 // E7EQW5 // E7ERX5 // E9PLR6 // E9PQJ2 // P05556 // Q5T3E4 // Q5T3E5 // Q5T3E6 // P05106 // O14786	SELP // SELP // ITGB3 // ITGB3 // NRP1 // ITGB1 // ITGB1 // ITGB1 // ITGB1 // ITGB1 // ITGB1 // ITGB1 // ITGB1 // ITGB1 // ITGB1 // ITGB3 // NRP1	235471285519714	4.77348e+08
GO:0048518	biological_process	positive regulation of biological process	3	96	5466	45240	420	P16109 // Q5R349 // Q96T23 // Q9UQC2 // P29466 // P05106 // Q96IK0 // O75528 // P55201 // F8WCF6 // F8WDD7 // F8WDW3 // F8WE39 // P59998 // Q14012 // O75528 // Q96AQ7 // P55201 // F8WCF6 // F8WDD7 // F8WDW3 // F8WE39 // P59998 // Q14012 // O75528 // Q93075 // E7ESW0 // Q9UBU3 // P05106 // Q9Y5A7 // Q6STE5 // P15529 // Q13557 // Q9UQC2 // P15104 // P55201 // F8WCF6 // F8WDD7 // F8WDW3 // F8WE39 //…	SELP // SELP // RSF1 // GAB2 // CASP1 // ITGB3 // TMEM101 // TADA3 // BRPF1 // ARPC4 // ARPC4 // ARPC4 // ARPC4 // ARPC4 // CAMK1 // TADA3 // CIDEC // BRPF1 // ARPC4 // ARPC4 // ARPC4 // ARPC4 // ARPC4 // CAMK1 // TADA3 // TATDN2 // GHRL // GHRL // ITGB3 // NUB1 // SMARCD3 // CD46 // CAMK2D // GAB2 // GLUL // BRPF1 // ARPC4 // ARPC4 // ARPC4 // ARPC4 // ARPC4 // CAMK1 // TADA3 // TASP1 // NRP1 //…	0.91975854740901	5.40277e+06
GO:0048522	biological_process	positive regulation of cellular process	4	92	4825	45240	420	P16109 // Q5R349 // Q96T23 // Q9UQC2 // P29466 // P05106 // Q96IK0 // O75528 // P55201 // F8WCF6 // F8WDD7 // F8WDW3 // F8WE39 // P59998 // Q14012 // O75528 // Q96AQ7 // P55201 // F8WCF6 // F8WDD7 // F8WDW3 // F8WE39 // P59998 // Q14012 // O75528 // Q93075 // E7ESW0 // Q9UBU3 // P05106 // Q9Y5A7 // Q6STE5 // Q9UQC2 // P15104 // P55201 // F8WCF6 // F8WDD7 // F8WDW3 // F8WE39 // P59998 // Q14012 //…	SELP // SELP // RSF1 // GAB2 // CASP1 // ITGB3 // TMEM101 // TADA3 // BRPF1 // ARPC4 // ARPC4 // ARPC4 // ARPC4 // ARPC4 // CAMK1 // TADA3 // CIDEC // BRPF1 // ARPC4 // ARPC4 // ARPC4 // ARPC4 // ARPC4 // CAMK1 // TADA3 // TATDN2 // GHRL // GHRL // ITGB3 // NUB1 // SMARCD3 // GAB2 // GLUL // BRPF1 // ARPC4 // ARPC4 // ARPC4 // ARPC4 // ARPC4 // CAMK1 // TADA3 // TASP1 // NRP1 // ITGB1 // ITGB1 //…	103831452022527	25343.8
GO:0050789	biological_process	regulation of biological process	2	173	14725	45240	420	P16109 // Q5R349 // C9JAC8 // P31415 // P50993 // Q96T23 // E9PJ26 // E9PJE2 // Q9UQC2 // E9PHZ2 // Q9UHD1 // B4DVD8 // G3V169 // P29466 // Q5FBZ0 // B4DTY9 // I3L4X8 // P05106 // P10082 // Q96IK0 // Q13368 // Q9UQ52 // Q8IWV2 // C9JMS0 // O75528 // P55201 // F8WCF6 // F8WDD7 // F8WDW3 // F8WE39 // P59998 // Q14012 // C9JMS0 // O75528 // Q96AQ7 // P55201 // F8WCF6 // F8WDD7 // F8WDW3 // F8WE39 //…	SELP // SELP // CASQ1 // CASQ1 // ATP1A2 // RSF1 // GAB2 // GAB2 // GAB2 // CHORDC1 // CHORDC1 // CASP1 // CASP1 // CASP1 // CASP1 // ITGB3 // ITGB3 // ITGB3 // PYY // TMEM101 // MPP3 // CNTN6 // CNTN4 // TADA3 // TADA3 // BRPF1 // ARPC4 // ARPC4 // ARPC4 // ARPC4 // ARPC4 // CAMK1 // TADA3 // TADA3 // CIDEC // BRPF1 // ARPC4 // ARPC4 // ARPC4 // ARPC4 // ARPC4 // CAMK1 // TADA3 // TADA3 // TATDN…	0.339714005242599	0.00508515834997382
GO:0050794	biological_process	regulation of cellular process	3	170	13992	45240	420	P16109 // Q5R349 // C9JAC8 // P31415 // P50993 // Q96T23 // E9PJ26 // E9PJE2 // Q9UQC2 // E9PHZ2 // Q9UHD1 // B4DVD8 // G3V169 // P29466 // Q5FBZ0 // B4DTY9 // I3L4X8 // P05106 // P10082 // Q96IK0 // Q13368 // Q9UQ52 // Q8IWV2 // C9JMS0 // O75528 // P55201 // F8WCF6 // F8WDD7 // F8WDW3 // F8WE39 // P59998 // Q14012 // C9JMS0 // O75528 // Q96AQ7 // P55201 // F8WCF6 // F8WDD7 // F8WDW3 // F8WE39 //…	SELP // SELP // CASQ1 // CASQ1 // ATP1A2 // RSF1 // GAB2 // GAB2 // GAB2 // CHORDC1 // CHORDC1 // CASP1 // CASP1 // CASP1 // CASP1 // ITGB3 // ITGB3 // ITGB3 // PYY // TMEM101 // MPP3 // CNTN6 // CNTN4 // TADA3 // TADA3 // BRPF1 // ARPC4 // ARPC4 // ARPC4 // ARPC4 // ARPC4 // CAMK1 // TADA3 // TADA3 // CIDEC // BRPF1 // ARPC4 // ARPC4 // ARPC4 // ARPC4 // ARPC4 // CAMK1 // TADA3 // TADA3 // TATDN…	0.388142153427109	0.00103622540968257
GO:0051270	biological_process	regulation of cellular component movement	4	26	674	45240	420	P16109 // Q5R349 // P50993 // B4DTY9 // I3L4X8 // P05106 // B4DTY9 // I3L4X8 // P05106 // O75051 // O14786 // C9JJP8 // C9JPK5 // E7EQW5 // E7ERX5 // E9PLR6 // E9PQJ2 // P05556 // Q5T3E4 // Q5T3E5 // Q5T3E6 // B4DTY9 // I3L4X8 // P05106 // O14786 // O75044	SELP // SELP // ATP1A2 // ITGB3 // ITGB3 // ITGB3 // ITGB3 // ITGB3 // ITGB3 // PLXNA2 // NRP1 // ITGB1 // ITGB1 // ITGB1 // ITGB1 // ITGB1 // ITGB1 // ITGB1 // ITGB1 // ITGB1 // ITGB1 // ITGB3 // ITGB3 // ITGB3 // NRP1 // SRGAP2	205490072817029	1.59957e+06
GO:0051272	biological_process	positive regulation of cellular component movement	5	17	356	45240	420	P16109 // Q5R349 // P05106 // P05106 // O14786 // C9JJP8 // C9JPK5 // E7EQW5 // E7ERX5 // E9PLR6 // E9PQJ2 // P05556 // Q5T3E4 // Q5T3E5 // Q5T3E6 // P05106 // O14786	SELP // SELP // ITGB3 // ITGB3 // NRP1 // ITGB1 // ITGB1 // ITGB1 // ITGB1 // ITGB1 // ITGB1 // ITGB1 // ITGB1 // ITGB1 // ITGB1 // ITGB3 // NRP1	2362795201495	4.47162e+08
GO:0065007	biological_process	biological regulation	1	179	15548	45240	420	P16109 // Q5R349 // P12259 // C9JAC8 // P31415 // Q13733 // P50993 // Q96T23 // E9PJ26 // E9PJE2 // Q9UQC2 // E9PHZ2 // Q9UHD1 // B4DVD8 // G3V169 // P29466 // Q5FBZ0 // B4DTY9 // I3L4X8 // P05106 // P10082 // Q96IK0 // Q13368 // Q9UQ52 // Q8IWV2 // C9JMS0 // O75528 // P55201 // F8WCF6 // F8WDD7 // F8WDW3 // F8WE39 // P59998 // Q14012 // C9JMS0 // O75528 // Q96AQ7 // P55201 // F8WCF6 // F8WDD7 //…	SELP // SELP // F5 // CASQ1 // CASQ1 // ATP1A4 // ATP1A2 // RSF1 // GAB2 // GAB2 // GAB2 // CHORDC1 // CHORDC1 // CASP1 // CASP1 // CASP1 // CASP1 // ITGB3 // ITGB3 // ITGB3 // PYY // TMEM101 // MPP3 // CNTN6 // CNTN4 // TADA3 // TADA3 // BRPF1 // ARPC4 // ARPC4 // ARPC4 // ARPC4 // ARPC4 // CAMK1 // TADA3 // TADA3 // CIDEC // BRPF1 // ARPC4 // ARPC4 // ARPC4 // ARPC4 // ARPC4 // CAMK1 // TADA3 /…	0.310440176136119	0.0102089969366808
GO:2000145	biological_process	regulation of cell motility	5	25	609	45240	420	P16109 // Q5R349 // B4DTY9 // I3L4X8 // P05106 // B4DTY9 // I3L4X8 // P05106 // O75051 // O14786 // C9JJP8 // C9JPK5 // E7EQW5 // E7ERX5 // E9PLR6 // E9PQJ2 // P05556 // Q5T3E4 // Q5T3E5 // Q5T3E6 // B4DTY9 // I3L4X8 // P05106 // O14786 // O75044	SELP // SELP // ITGB3 // ITGB3 // ITGB3 // ITGB3 // ITGB3 // ITGB3 // PLXNA2 // NRP1 // ITGB1 // ITGB1 // ITGB1 // ITGB1 // ITGB1 // ITGB1 // ITGB1 // ITGB1 // ITGB1 // ITGB1 // ITGB3 // ITGB3 // ITGB3 // NRP1 // SRGAP2	214462356307945	9.86945e+06
GO:2000147	biological_process	positive regulation of cell motility	6	17	346	45240	420	P16109 // Q5R349 // P05106 // P05106 // O14786 // C9JJP8 // C9JPK5 // E7EQW5 // E7ERX5 // E9PLR6 // E9PQJ2 // P05556 // Q5T3E4 // Q5T3E5 // Q5T3E6 // P05106 // O14786	SELP // SELP // ITGB3 // ITGB3 // NRP1 // ITGB1 // ITGB1 // ITGB1 // ITGB1 // ITGB1 // ITGB1 // ITGB1 // ITGB1 // ITGB1 // ITGB1 // ITGB3 // NRP1	240390040482468	3.02118e+08
GO:0005886	cellular_component	plasma membrane	4	91	6255	45240	420	P16109 // Q5R349 // P12259 // Q92806 // Q969P0 // C9JAC8 // P31415 // Q13733 // P50993 // Q9UQC2 // B4DTY9 // I3L4X8 // P05106 // Q13368 // Q9UQ52 // Q8IWV2 // P55201 // P55201 // Q13976 // Q5JP05 // B7Z9G9 // E7EMV5 // P42261 // B4DTY9 // I3L4X8 // P05106 // P15529 // Q9NZS9 // Q13557 // Q13402 // Q9UQC2 // O75051 // P55201 // O14786 // C9JJP8 // C9JPK5 // E7EQW5 // E7ERX5 // E7EUI6 // E9PLR6 //…	SELP // SELP // F5 // KCNJ9 // IGSF8 // CASQ1 // CASQ1 // ATP1A4 // ATP1A2 // GAB2 // ITGB3 // ITGB3 // ITGB3 // MPP3 // CNTN6 // CNTN4 // BRPF1 // BRPF1 // PRKG1 // PRKG1 // GRIA1 // GRIA1 // GRIA1 // ITGB3 // ITGB3 // ITGB3 // CD46 // BFAR // CAMK2D // MYO7A // GAB2 // PLXNA2 // BRPF1 // NRP1 // ITGB1 // ITGB1 // ITGB1 // ITGB1 // ITGB1 // ITGB1 // ITGB1 // ITGB1 // ITGB1 // ITGB1 // ITGB1 // I…	0.648066262356574	0.000410438073326522
GO:0071944	cellular_component	cell periphery	3	93	6487	45240	420	P16109 // Q5R349 // P12259 // Q92806 // Q969P0 // C9JAC8 // P31415 // Q13733 // P50993 // Q9UQC2 // B4DTY9 // I3L4X8 // P05106 // Q13368 // Q9UQ52 // Q8IWV2 // P55201 // P55201 // Q13976 // Q5JP05 // O76003 // B7Z9G9 // E7EMV5 // P42261 // B4DTY9 // I3L4X8 // P05106 // P15529 // Q9NZS9 // Q13557 // Q13402 // Q9UQC2 // O75051 // P55201 // O14786 // C9JJP8 // C9JPK5 // E7EQW5 // E7ERX5 // E7EUI6 //…	SELP // SELP // F5 // KCNJ9 // IGSF8 // CASQ1 // CASQ1 // ATP1A4 // ATP1A2 // GAB2 // ITGB3 // ITGB3 // ITGB3 // MPP3 // CNTN6 // CNTN4 // BRPF1 // BRPF1 // PRKG1 // PRKG1 // GLRX3 // GRIA1 // GRIA1 // GRIA1 // ITGB3 // ITGB3 // ITGB3 // CD46 // BFAR // CAMK2D // MYO7A // GAB2 // PLXNA2 // BRPF1 // NRP1 // ITGB1 // ITGB1 // ITGB1 // ITGB1 // ITGB1 // ITGB1 // ITGB1 // ITGB1 // ITGB1 // ITGB1 // I…	0.626888878840739	0.000561380156240464
GO:0005887	cellular_component	integral to plasma membrane	7	47	1506	45240	420	P16109 // Q13733 // P50993 // B4DTY9 // I3L4X8 // P05106 // Q13368 // P42261 // B4DTY9 // I3L4X8 // P05106 // P15529 // Q9NZS9 // O75051 // C9JJP8 // C9JPK5 // E7EQW5 // E7ERX5 // E7EUI6 // E9PLR6 // E9PQJ2 // H7C4K3 // H7C4N8 // P05556 // Q5T3E4 // Q5T3E5 // Q5T3E6 // B4DTY9 // I3L4X8 // P05106 // P47901 // P36888 // P36888 // Q9NPG4 // Q08174 // Q9UM73 // Q16819 // P30559 // P42261 // P15529 //…	SELP // ATP1A4 // ATP1A2 // ITGB3 // ITGB3 // ITGB3 // MPP3 // GRIA1 // ITGB3 // ITGB3 // ITGB3 // CD46 // BFAR // PLXNA2 // ITGB1 // ITGB1 // ITGB1 // ITGB1 // ITGB1 // ITGB1 // ITGB1 // ITGB1 // ITGB1 // ITGB1 // ITGB1 // ITGB1 // ITGB1 // ITGB3 // ITGB3 // ITGB3 // AVPR1B // FLT3 // FLT3 // PCDH12 // PCDH1 // ALK // MEP1A // OXTR // GRIA1 // CD46 // ROBO1 // OXTR // OPN1SW // HTR4 // HTR4 // H…	174914858821677	12022.6
GO:0031226	cellular_component	intrinsic to plasma membrane	6	47	1566	45240	420	P16109 // Q13733 // P50993 // B4DTY9 // I3L4X8 // P05106 // Q13368 // P42261 // B4DTY9 // I3L4X8 // P05106 // P15529 // Q9NZS9 // O75051 // C9JJP8 // C9JPK5 // E7EQW5 // E7ERX5 // E7EUI6 // E9PLR6 // E9PQJ2 // H7C4K3 // H7C4N8 // P05556 // Q5T3E4 // Q5T3E5 // Q5T3E6 // B4DTY9 // I3L4X8 // P05106 // P47901 // P36888 // P36888 // Q9NPG4 // Q08174 // Q9UM73 // Q16819 // P30559 // P42261 // P15529 //…	SELP // ATP1A4 // ATP1A2 // ITGB3 // ITGB3 // ITGB3 // MPP3 // GRIA1 // ITGB3 // ITGB3 // ITGB3 // CD46 // BFAR // PLXNA2 // ITGB1 // ITGB1 // ITGB1 // ITGB1 // ITGB1 // ITGB1 // ITGB1 // ITGB1 // ITGB1 // ITGB1 // ITGB1 // ITGB1 // ITGB1 // ITGB3 // ITGB3 // ITGB3 // AVPR1B // FLT3 // FLT3 // PCDH12 // PCDH1 // ALK // MEP1A // OXTR // GRIA1 // CD46 // ROBO1 // OXTR // OPN1SW // HTR4 // HTR4 // H…	169278614559766	40792.8
GO:0044459	cellular_component	plasma membrane part	5	59	2870	45240	420	P16109 // Q5R349 // C9JAC8 // P31415 // Q13733 // P50993 // B4DTY9 // I3L4X8 // P05106 // Q13368 // P42261 // B4DTY9 // I3L4X8 // P05106 // P15529 // Q9NZS9 // Q13557 // Q13402 // O75051 // C9JJP8 // C9JPK5 // E7EQW5 // E7ERX5 // E7EUI6 // E9PLR6 // E9PQJ2 // H7C4K3 // H7C4N8 // P05556 // Q5T3E4 // Q5T3E5 // Q5T3E6 // B4DTY9 // I3L4X8 // P05106 // Q13402 // Q8TAM2 // P47901 // P36888 // P36888 //…	SELP // SELP // CASQ1 // CASQ1 // ATP1A4 // ATP1A2 // ITGB3 // ITGB3 // ITGB3 // MPP3 // GRIA1 // ITGB3 // ITGB3 // ITGB3 // CD46 // BFAR // CAMK2D // MYO7A // PLXNA2 // ITGB1 // ITGB1 // ITGB1 // ITGB1 // ITGB1 // ITGB1 // ITGB1 // ITGB1 // ITGB1 // ITGB1 // ITGB1 // ITGB1 // ITGB1 // ITGB3 // ITGB3 // ITGB3 // MYO7A // TTC8 // AVPR1B // FLT3 // FLT3 // PCDH12 // PCDH1 // ALK // MEP1A // OXTR //…	114687381900985	8.95076e+07
GO:0050896	biological_process	response to stimulus	1	127	10652	45240	420	P16109 // Q5R349 // P12259 // C9JAC8 // P31415 // P50993 // E9PJ26 // E9PJE2 // Q9UQC2 // Q9UHD1 // P29466 // B4DTY9 // I3L4X8 // P05106 // P10082 // Q96IK0 // Q13368 // Q9UQ52 // Q8IWV2 // O75528 // P59998 // Q14012 // O75528 // P59998 // Q14012 // O75528 // Q93075 // E7ESW0 // Q9UBU3 // Q13976 // Q5JP05 // P42261 // B4DTY9 // I3L4X8 // P05106 // Q9Y5A7 // P15529 // Q13557 // E9PJ26 // E9PJE2 //…	SELP // SELP // F5 // CASQ1 // CASQ1 // ATP1A2 // GAB2 // GAB2 // GAB2 // CHORDC1 // CASP1 // ITGB3 // ITGB3 // ITGB3 // PYY // TMEM101 // MPP3 // CNTN6 // CNTN4 // TADA3 // ARPC4 // CAMK1 // TADA3 // ARPC4 // CAMK1 // TADA3 // TATDN2 // GHRL // GHRL // PRKG1 // PRKG1 // GRIA1 // ITGB3 // ITGB3 // ITGB3 // NUB1 // CD46 // CAMK2D // GAB2 // GAB2 // GAB2 // GLUL // PLXNA2 // ARPC4 // CAMK1 // TADA3…	0.360913764772612	0.0321460133991357
GO:0007155	biological_process	cell adhesion	3	61	1279	45240	420	P16109 // Q5R341 // Q5R342 // Q5R343 // Q5R345 // Q5R349 // P12259 // B4DTY9 // I3L4X8 // P05106 // Q9UQ52 // Q8IWV2 // B4DTY9 // I3L4X8 // P05106 // E7EX60 // E9PEP6 // H0Y4A0 // O14786 // Q5JWQ4 // Q5JWQ6 // Q5T7F0 // Q5T7F1 // C9JJP8 // C9JPK5 // E7EQW5 // E7ERX5 // E7EUI6 // E9PLR6 // E9PQJ2 // H7C4K3 // H7C4N8 // P05556 // Q5T3E4 // Q5T3E5 // Q5T3E6 // B4DTY9 // I3L4X8 // P05106 // E7EX60 //…	SELP // SELP // SELP // SELP // SELP // SELP // F5 // ITGB3 // ITGB3 // ITGB3 // CNTN6 // CNTN4 // ITGB3 // ITGB3 // ITGB3 // NRP1 // NRP1 // NRP1 // NRP1 // NRP1 // NRP1 // NRP1 // NRP1 // ITGB1 // ITGB1 // ITGB1 // ITGB1 // ITGB1 // ITGB1 // ITGB1 // ITGB1 // ITGB1 // ITGB1 // ITGB1 // ITGB1 // ITGB1 // ITGB3 // ITGB3 // ITGB3 // NRP1 // NRP1 // NRP1 // NRP1 // NRP1 // NRP1 // NRP1 // NRP1 // C…	236100257989231	1.09471e-08
GO:0022610	biological_process	biological adhesion	1	61	1281	45240	420	P16109 // Q5R341 // Q5R342 // Q5R343 // Q5R345 // Q5R349 // P12259 // B4DTY9 // I3L4X8 // P05106 // Q9UQ52 // Q8IWV2 // B4DTY9 // I3L4X8 // P05106 // E7EX60 // E9PEP6 // H0Y4A0 // O14786 // Q5JWQ4 // Q5JWQ6 // Q5T7F0 // Q5T7F1 // C9JJP8 // C9JPK5 // E7EQW5 // E7ERX5 // E7EUI6 // E9PLR6 // E9PQJ2 // H7C4K3 // H7C4N8 // P05556 // Q5T3E4 // Q5T3E5 // Q5T3E6 // B4DTY9 // I3L4X8 // P05106 // E7EX60 //…	SELP // SELP // SELP // SELP // SELP // SELP // F5 // ITGB3 // ITGB3 // ITGB3 // CNTN6 // CNTN4 // ITGB3 // ITGB3 // ITGB3 // NRP1 // NRP1 // NRP1 // NRP1 // NRP1 // NRP1 // NRP1 // NRP1 // ITGB1 // ITGB1 // ITGB1 // ITGB1 // ITGB1 // ITGB1 // ITGB1 // ITGB1 // ITGB1 // ITGB1 // ITGB1 // ITGB1 // ITGB1 // ITGB3 // ITGB3 // ITGB3 // NRP1 // NRP1 // NRP1 // NRP1 // NRP1 // NRP1 // NRP1 // NRP1 // C…	23587483684323	1.13608e-08
GO:0016337	biological_process	cell-cell adhesion	4	23	545	45240	420	P16109 // Q5R349 // B4DTY9 // I3L4X8 // P05106 // Q8IWV2 // B4DTY9 // I3L4X8 // P05106 // P05556 // B4DTY9 // I3L4X8 // P05106 // Q05707 // E5RJD4 // Q9NPG4 // D6RAX3 // D6RBG2 // F5H3L5 // H0Y2Z9 // H0Y9F5 // Q08174 // Q9Y6N7	SELP // SELP // ITGB3 // ITGB3 // ITGB3 // CNTN4 // ITGB3 // ITGB3 // ITGB3 // ITGB1 // ITGB3 // ITGB3 // ITGB3 // COL14A1 // PCDH12 // PCDH12 // PCDH1 // PCDH1 // PCDH1 // PCDH1 // PCDH1 // PCDH1 // ROBO1	218451532760379	2.6107e+07
GO:0007596	biological_process	blood coagulation	5	15	537	45240	420	P16109 // P12259 // B4DTY9 // I3L4X8 // P05106 // Q13976 // B4DTY9 // I3L4X8 // P05106 // P05556 // B4DTY9 // I3L4X8 // P05106 // Q13572 // O43852	SELP // F5 // ITGB3 // ITGB3 // ITGB3 // PRKG1 // ITGB3 // ITGB3 // ITGB3 // ITGB1 // ITGB3 // ITGB3 // ITGB3 // ITPK1 // CALU	158917810883417	0.00736509542190883
GO:0007599	biological_process	hemostasis	4	15	543	45240	420	P16109 // P12259 // B4DTY9 // I3L4X8 // P05106 // Q13976 // B4DTY9 // I3L4X8 // P05106 // P05556 // B4DTY9 // I3L4X8 // P05106 // Q13572 // O43852	SELP // F5 // ITGB3 // ITGB3 // ITGB3 // PRKG1 // ITGB3 // ITGB3 // ITGB3 // ITGB1 // ITGB3 // ITGB3 // ITGB3 // ITPK1 // CALU	157314799901522	0.00823340711576128
GO:0032501	biological_process	multicellular organismal process	1	107	8233	45240	420	P16109 // P12259 // Q92806 // Q969P0 // C9JAC8 // P31415 // Q13733 // P50993 // Q9UQC2 // P29466 // B4DTY9 // I3L4X8 // P05106 // P10082 // P01298 // Q9UQ52 // C9JGK9 // C9JMQ2 // G3XAD4 // Q8IWV2 // Q14012 // Q14012 // E7ESW0 // Q9UBU3 // Q13976 // Q5JP05 // P54317 // P42261 // B4DTY9 // I3L4X8 // P05106 // Q6STE5 // Q13557 // Q13402 // Q9UQC2 // P15104 // O75051 // Q14012 // P54317 // E7EX60 //…	SELP // F5 // KCNJ9 // IGSF8 // CASQ1 // CASQ1 // ATP1A4 // ATP1A2 // GAB2 // CASP1 // ITGB3 // ITGB3 // ITGB3 // PYY // PPY // CNTN6 // CNTN4 // CNTN4 // CNTN4 // CNTN4 // CAMK1 // CAMK1 // GHRL // GHRL // PRKG1 // PRKG1 // PNLIPRP2 // GRIA1 // ITGB3 // ITGB3 // ITGB3 // SMARCD3 // CAMK2D // MYO7A // GAB2 // GLUL // PLXNA2 // CAMK1 // PNLIPRP2 // NRP1 // NRP1 // NRP1 // NRP1 // NRP1 // NRP1 // N…	0.485330266862464	0.00527494364035885
GO:0042060	biological_process	wound healing	4	16	741	45240	420	P16109 // P12259 // B4DTY9 // I3L4X8 // P05106 // Q13976 // B4DTY9 // I3L4X8 // P05106 // P05556 // B4DTY9 // I3L4X8 // P05106 // Q13572 // P56539 // O43852	SELP // F5 // ITGB3 // ITGB3 // ITGB3 // PRKG1 // ITGB3 // ITGB3 // ITGB3 // ITGB1 // ITGB3 // ITGB3 // ITGB3 // ITPK1 // CAV3 // CALU	121773605890523	0.055237895779146
GO:0044707	biological_process	single-multicellular organism process	2	106	7900	45240	420	P16109 // P12259 // Q92806 // Q969P0 // C9JAC8 // P31415 // P50993 // Q9UQC2 // P29466 // B4DTY9 // I3L4X8 // P05106 // P10082 // P01298 // Q9UQ52 // C9JGK9 // C9JMQ2 // G3XAD4 // Q8IWV2 // Q14012 // Q14012 // E7ESW0 // Q9UBU3 // Q13976 // Q5JP05 // P54317 // P42261 // B4DTY9 // I3L4X8 // P05106 // Q6STE5 // Q13557 // Q13402 // Q9UQC2 // P15104 // O75051 // Q14012 // P54317 // E7EX60 // E9PEP6 //…	SELP // F5 // KCNJ9 // IGSF8 // CASQ1 // CASQ1 // ATP1A2 // GAB2 // CASP1 // ITGB3 // ITGB3 // ITGB3 // PYY // PPY // CNTN6 // CNTN4 // CNTN4 // CNTN4 // CNTN4 // CAMK1 // CAMK1 // GHRL // GHRL // PRKG1 // PRKG1 // PNLIPRP2 // GRIA1 // ITGB3 // ITGB3 // ITGB3 // SMARCD3 // CAMK2D // MYO7A // GAB2 // GLUL // PLXNA2 // CAMK1 // PNLIPRP2 // NRP1 // NRP1 // NRP1 // NRP1 // NRP1 // NRP1 // NRP1 // ITG…	0.531349307822432	0.00178113578234155
GO:0050817	biological_process	coagulation	3	15	537	45240	420	P16109 // P12259 // B4DTY9 // I3L4X8 // P05106 // Q13976 // B4DTY9 // I3L4X8 // P05106 // P05556 // B4DTY9 // I3L4X8 // P05106 // Q13572 // O43852	SELP // F5 // ITGB3 // ITGB3 // ITGB3 // PRKG1 // ITGB3 // ITGB3 // ITGB3 // ITGB1 // ITGB3 // ITGB3 // ITGB3 // ITPK1 // CALU	158917810883417	0.00736509542190883
GO:0050878	biological_process	regulation of body fluid levels	3	17	701	45240	420	P16109 // P12259 // B4DTY9 // I3L4X8 // P05106 // Q13976 // B4DTY9 // I3L4X8 // P05106 // P05556 // B4DTY9 // I3L4X8 // P05106 // Q13572 // P30559 // P30559 // O43852	SELP // F5 // ITGB3 // ITGB3 // ITGB3 // PRKG1 // ITGB3 // ITGB3 // ITGB3 // ITGB1 // ITGB3 // ITGB3 // ITGB3 // ITPK1 // OXTR // OXTR // CALU	138525799845078	0.0138162179895736
GO:0065008	biological_process	regulation of biological quality	2	88	3685	45240	420	P16109 // P12259 // Q13733 // P50993 // B4DTY9 // I3L4X8 // P05106 // Q8IWV2 // C9JMS0 // O75528 // F8WCF6 // F8WDD7 // F8WDW3 // F8WE39 // P59998 // Q14012 // C9JMS0 // O75528 // F8WCF6 // F8WDD7 // F8WDW3 // F8WE39 // P59998 // Q14012 // C9JMS0 // O75528 // E7ESW0 // Q9UBU3 // Q92995 // C9IZ09 // C9JZE2 // Q8IYB4 // Q13976 // O76003 // B4DTY9 // I3L4X8 // P05106 // P15104 // F8WCF6 // F8WDD7 //…	SELP // F5 // ATP1A4 // ATP1A2 // ITGB3 // ITGB3 // ITGB3 // CNTN4 // TADA3 // TADA3 // ARPC4 // ARPC4 // ARPC4 // ARPC4 // ARPC4 // CAMK1 // TADA3 // TADA3 // ARPC4 // ARPC4 // ARPC4 // ARPC4 // ARPC4 // CAMK1 // TADA3 // TADA3 // GHRL // GHRL // USP13 // PEX5L // PEX5L // PEX5L // PRKG1 // GLRX3 // ITGB3 // ITGB3 // ITGB3 // GLUL // ARPC4 // ARPC4 // ARPC4 // ARPC4 // ARPC4 // CAMK1 // TADA3 //…	136304850586593	5.8277
GO:0009897	cellular_component	external side of plasma membrane	6	12	285	45240	420	P16109 // Q5R349 // C9JJP8 // C9JPK5 // E7EQW5 // E7ERX5 // E9PLR6 // E9PQJ2 // P05556 // Q5T3E4 // Q5T3E5 // Q5T3E6	SELP // SELP // ITGB1 // ITGB1 // ITGB1 // ITGB1 // ITGB1 // ITGB1 // ITGB1 // ITGB1 // ITGB1 // ITGB1	218121018288011	0.00090659089847083
GO:0009986	cellular_component	cell surface	3	24	693	45240	420	P16109 // Q5R349 // Q13368 // P42261 // P15529 // O14786 // C9JJP8 // C9JPK5 // E7EQW5 // E7ERX5 // E9PLR6 // E9PQJ2 // P05556 // Q5T3E4 // Q5T3E5 // Q5T3E6 // O15484 // O14786 // P36888 // P36888 // P42261 // P15529 // Q9Y6N7 // P56539	SELP // SELP // MPP3 // GRIA1 // CD46 // NRP1 // ITGB1 // ITGB1 // ITGB1 // ITGB1 // ITGB1 // ITGB1 // ITGB1 // ITGB1 // ITGB1 // ITGB1 // CAPN5 // NRP1 // FLT3 // FLT3 // GRIA1 // CD46 // ROBO1 // CAV3	1899316749795	4.16134e+08
GO:0010543	biological_process	regulation of platelet activation	7	3	32	45240	420	P16109 // Q5R349 // Q13976	SELP // SELP // PRKG1	333602829193222	0.0969396859494337
GO:0010572	biological_process	positive regulation of platelet activation	8	2	7	45240	420	P16109 // Q5R349	SELP // SELP	494371086915346	0.055237895779146
GO:0051239	biological_process	regulation of multicellular organismal process	3	48	2974	45240	420	P16109 // Q5R349 // C9JAC8 // P31415 // P50993 // P29466 // P05106 // Q8IWV2 // Q14012 // Q14012 // Q9UBU3 // Q13976 // O76003 // P05106 // Q6STE5 // Q13557 // P15104 // Q14012 // O14786 // C9JJP8 // C9JPK5 // E7EQW5 // E7ERX5 // E9PLR6 // E9PQJ2 // P05556 // Q5T3E4 // Q5T3E5 // Q5T3E6 // P05106 // O14786 // Q9UBU3 // Q9NZA1 // O75044 // P36888 // P36888 // C9JN09 // C9JQC4 // P30559 // O43251 //…	SELP // SELP // CASQ1 // CASQ1 // ATP1A2 // CASP1 // ITGB3 // CNTN4 // CAMK1 // CAMK1 // GHRL // PRKG1 // GLRX3 // ITGB3 // SMARCD3 // CAMK2D // GLUL // CAMK1 // NRP1 // ITGB1 // ITGB1 // ITGB1 // ITGB1 // ITGB1 // ITGB1 // ITGB1 // ITGB1 // ITGB1 // ITGB1 // ITGB3 // NRP1 // GHRL // CLIC5 // SRGAP2 // FLT3 // FLT3 // OXTR // OXTR // OXTR // RBFOX2 // CAMK1 // ROBO1 // OXTR // OXTR // OXTR // LMC…	0.797839359879798	0.00620967291846769
GO:0009967	biological_process	positive regulation of signal transduction	6	25	1135	45240	420	P16109 // P29466 // P05106 // Q96IK0 // Q9UBU3 // P05106 // C9JJP8 // C9JPK5 // E7EQW5 // E7ERX5 // E9PLR6 // E9PQJ2 // P05556 // Q5T3E4 // Q5T3E5 // Q5T3E6 // P05106 // Q9UBU3 // P36888 // P36888 // H7BZ33 // Q9UM73 // B4DG80 // Q9NZU5 // Q92734	SELP // CASP1 // ITGB3 // TMEM101 // GHRL // ITGB3 // ITGB1 // ITGB1 // ITGB1 // ITGB1 // ITGB1 // ITGB1 // ITGB1 // ITGB1 // ITGB1 // ITGB1 // ITGB3 // GHRL // FLT3 // FLT3 // ALK // ALK // LMCD1 // LMCD1 // TFG	124644539880751	0.00343697389125218
GO:0010647	biological_process	positive regulation of cell communication	5	32	1211	45240	420	P16109 // P29466 // P05106 // Q96IK0 // Q9UBU3 // P05106 // P15104 // C9JJP8 // C9JPK5 // E7EQW5 // E7ERX5 // E9PLR6 // E9PQJ2 // P05556 // Q5T3E4 // Q5T3E5 // Q5T3E6 // P05106 // Q9UBU3 // P36888 // P36888 // H7BZ33 // Q9UM73 // C9JN09 // C9JQC4 // P30559 // C9JN09 // C9JQC4 // P30559 // B4DG80 // Q9NZU5 // Q92734	SELP // CASP1 // ITGB3 // TMEM101 // GHRL // ITGB3 // GLUL // ITGB1 // ITGB1 // ITGB1 // ITGB1 // ITGB1 // ITGB1 // ITGB1 // ITGB1 // ITGB1 // ITGB1 // ITGB3 // GHRL // FLT3 // FLT3 // ALK // ALK // OXTR // OXTR // OXTR // OXTR // OXTR // OXTR // LMCD1 // LMCD1 // TFG	150908264151673	1.1687e+09
GO:0023056	biological_process	positive regulation of signaling	4	32	1207	45240	420	P16109 // P29466 // P05106 // Q96IK0 // Q9UBU3 // P05106 // P15104 // C9JJP8 // C9JPK5 // E7EQW5 // E7ERX5 // E9PLR6 // E9PQJ2 // P05556 // Q5T3E4 // Q5T3E5 // Q5T3E6 // P05106 // Q9UBU3 // P36888 // P36888 // H7BZ33 // Q9UM73 // C9JN09 // C9JQC4 // P30559 // C9JN09 // C9JQC4 // P30559 // B4DG80 // Q9NZU5 // Q92734	SELP // CASP1 // ITGB3 // TMEM101 // GHRL // ITGB3 // GLUL // ITGB1 // ITGB1 // ITGB1 // ITGB1 // ITGB1 // ITGB1 // ITGB1 // ITGB1 // ITGB1 // ITGB1 // ITGB3 // GHRL // FLT3 // FLT3 // ALK // ALK // OXTR // OXTR // OXTR // OXTR // OXTR // OXTR // LMCD1 // LMCD1 // TFG	151385583045604	1.10081e+09
GO:0048584	biological_process	positive regulation of response to stimulus	4	33	1783	45240	420	P16109 // P29466 // P05106 // Q96IK0 // P59998 // P59998 // E7ESW0 // Q9UBU3 // P05106 // P15529 // P59998 // C9JJP8 // C9JPK5 // E7EQW5 // E7ERX5 // E9PLR6 // E9PQJ2 // P05556 // Q5T3E4 // Q5T3E5 // Q5T3E6 // P05106 // E7ESW0 // Q9UBU3 // P36888 // P36888 // H7BZ33 // Q9UM73 // P15529 // P59998 // B4DG80 // Q9NZU5 // Q92734	SELP // CASP1 // ITGB3 // TMEM101 // ARPC4 // ARPC4 // GHRL // GHRL // ITGB3 // CD46 // ARPC4 // ITGB1 // ITGB1 // ITGB1 // ITGB1 // ITGB1 // ITGB1 // ITGB1 // ITGB1 // ITGB1 // ITGB1 // ITGB3 // GHRL // GHRL // FLT3 // FLT3 // ALK // ALK // CD46 // ARPC4 // LMCD1 // LMCD1 // TFG	0.995368922944519	0.00659184614731242
GO:0030168	biological_process	platelet activation	6	12	228	45240	420	P16109 // P12259 // B4DTY9 // I3L4X8 // P05106 // B4DTY9 // I3L4X8 // P05106 // B4DTY9 // I3L4X8 // P05106 // O43852	SELP // F5 // ITGB3 // ITGB3 // ITGB3 // ITGB3 // ITGB3 // ITGB3 // ITGB3 // ITGB3 // ITGB3 // CALU	250313827776747	0.000110915124108525
GO:0016023	cellular_component	cytoplasmic membrane-bounded vesicle	8	29	1260	45240	420	P16109 // P12259 // P05106 // Q9UBU3 // P42261 // P05106 // P15529 // Q13557 // Q13402 // C9JJP8 // C9JPK5 // E7EQW5 // E7ERX5 // E9PLR6 // E9PQJ2 // P05556 // Q5T3E4 // Q5T3E5 // Q5T3E6 // P05106 // Q13402 // Q9UBU3 // O75044 // Q5VZB4 // G5E968 // P10645 // P42261 // P15529 // O43852	SELP // F5 // ITGB3 // GHRL // GRIA1 // ITGB3 // CD46 // CAMK2D // MYO7A // ITGB1 // ITGB1 // ITGB1 // ITGB1 // ITGB1 // ITGB1 // ITGB1 // ITGB1 // ITGB1 // ITGB1 // ITGB3 // MYO7A // GHRL // SRGAP2 // SRGAP2 // CHGA // CHGA // GRIA1 // CD46 // CALU	130983876795135	0.00049188671112278
GO:0030141	cellular_component	secretory granule	9	21	376	45240	420	P16109 // P12259 // P05106 // Q9UBU3 // P05106 // P15529 // C9JJP8 // C9JPK5 // E7EQW5 // E7ERX5 // E9PLR6 // E9PQJ2 // P05556 // Q5T3E4 // Q5T3E5 // Q5T3E6 // P05106 // Q9UBU3 // G5E968 // P10645 // P15529	SELP // F5 // ITGB3 // GHRL // ITGB3 // CD46 // ITGB1 // ITGB1 // ITGB1 // ITGB1 // ITGB1 // ITGB1 // ITGB1 // ITGB1 // ITGB1 // ITGB1 // ITGB3 // GHRL // CHGA // CHGA // CD46	258879436231218	1.15147e+06
GO:0030667	cellular_component	secretory granule membrane	10	6	86	45240	420	P16109 // P05106 // P05106 // P15529 // P05106 // P15529	SELP // ITGB3 // ITGB3 // CD46 // ITGB3 // CD46	290976353723012	0.00653920581580134
GO:0031410	cellular_component	cytoplasmic vesicle	7	31	1359	45240	420	P16109 // P12259 // P05106 // Q9UBU3 // P42261 // P05106 // P15529 // Q13557 // Q13402 // O14786 // C9JJP8 // C9JPK5 // E7EQW5 // E7ERX5 // E9PLR6 // E9PQJ2 // P05556 // Q5T3E4 // Q5T3E5 // Q5T3E6 // P05106 // Q13402 // O14786 // Q9UBU3 // O75044 // Q5VZB4 // G5E968 // P10645 // P42261 // P15529 // O43852	SELP // F5 // ITGB3 // GHRL // GRIA1 // ITGB3 // CD46 // CAMK2D // MYO7A // NRP1 // ITGB1 // ITGB1 // ITGB1 // ITGB1 // ITGB1 // ITGB1 // ITGB1 // ITGB1 // ITGB1 // ITGB1 // ITGB3 // MYO7A // NRP1 // GHRL // SRGAP2 // SRGAP2 // CHGA // CHGA // GRIA1 // CD46 // CALU	129693236083054	0.000299949748800923
GO:0031982	cellular_component	vesicle	2	32	1477	45240	420	P16109 // P12259 // P05106 // Q9UBU3 // P42261 // P05106 // P15529 // Q13557 // Q13402 // O14786 // C9JJP8 // C9JPK5 // E7EQW5 // E7ERX5 // E9PLR6 // E9PQJ2 // P05556 // Q5T3E4 // Q5T3E5 // Q5T3E6 // P05106 // Q13402 // O14786 // Q9UBU3 // O75044 // Q5VZB4 // G5E968 // P10645 // P42261 // P15529 // P56539 // O43852	SELP // F5 // ITGB3 // GHRL // GRIA1 // ITGB3 // CD46 // CAMK2D // MYO7A // NRP1 // ITGB1 // ITGB1 // ITGB1 // ITGB1 // ITGB1 // ITGB1 // ITGB1 // ITGB1 // ITGB1 // ITGB1 // ITGB3 // MYO7A // NRP1 // GHRL // SRGAP2 // SRGAP2 // CHGA // CHGA // GRIA1 // CD46 // CAV3 // CALU	122261168044627	0.000561380156240464
GO:0031988	cellular_component	membrane-bounded vesicle	3	29	1353	45240	420	P16109 // P12259 // P05106 // Q9UBU3 // P42261 // P05106 // P15529 // Q13557 // Q13402 // C9JJP8 // C9JPK5 // E7EQW5 // E7ERX5 // E9PLR6 // E9PQJ2 // P05556 // Q5T3E4 // Q5T3E5 // Q5T3E6 // P05106 // Q13402 // Q9UBU3 // O75044 // Q5VZB4 // G5E968 // P10645 // P42261 // P15529 // O43852	SELP // F5 // ITGB3 // GHRL // GRIA1 // ITGB3 // CD46 // CAMK2D // MYO7A // ITGB1 // ITGB1 // ITGB1 // ITGB1 // ITGB1 // ITGB1 // ITGB1 // ITGB1 // ITGB1 // ITGB1 // ITGB3 // MYO7A // GHRL // SRGAP2 // SRGAP2 // CHGA // CHGA // GRIA1 // CD46 // CALU	12071006623621	0.00161725297390095
GO:0031091	cellular_component	platelet alpha granule	10	5	61	45240	420	P16109 // P12259 // P05106 // P05106 // P05106	SELP // F5 // ITGB3 // ITGB3 // ITGB3	314225654853554	0.0103699400247374
GO:0031092	cellular_component	platelet alpha granule membrane	11	4	7	45240	420	P16109 // P05106 // P05106 // P05106	SELP // ITGB3 // ITGB3 // ITGB3	594371086915346	1.79845e+09
GO:0033993	biological_process	response to lipid	4	21	902	45240	420	P16109 // Q9UBU3 // C9JJP8 // C9JPK5 // E7EQW5 // E7ERX5 // E9PLR6 // E9PQJ2 // P05556 // Q5T3E4 // Q5T3E5 // Q5T3E6 // Q9UBU3 // P52945 // Q9UBS8 // C9JN09 // C9JQC4 // P30559 // C9JN09 // C9JQC4 // P30559	SELP // GHRL // ITGB1 // ITGB1 // ITGB1 // ITGB1 // ITGB1 // ITGB1 // ITGB1 // ITGB1 // ITGB1 // ITGB1 // GHRL // PDX1 // RNF14 // OXTR // OXTR // OXTR // OXTR // OXTR // OXTR	132639959073444	0.00560459771351713
GO:0042221	biological_process	response to chemical stimulus	2	58	4039	45240	420	P16109 // C9JAC8 // P31415 // P50993 // P29466 // P05106 // Q9UQ52 // Q8IWV2 // Q93075 // Q9UBU3 // P05106 // Q9Y5A7 // Q13557 // P15104 // O75051 // E7EX60 // E9PEP6 // H0Y4A0 // O14786 // Q5JWQ6 // Q5T7F0 // Q5T7F1 // C9JJP8 // C9JPK5 // E7EQW5 // E7ERX5 // E9PLR6 // E9PQJ2 // P05556 // Q5T3E4 // Q5T3E5 // Q5T3E6 // P05106 // E7EX60 // E9PEP6 // H0Y4A0 // O14786 // Q5JWQ6 // Q5T7F0 // Q5T7F1 //…	SELP // CASQ1 // CASQ1 // ATP1A2 // CASP1 // ITGB3 // CNTN6 // CNTN4 // TATDN2 // GHRL // ITGB3 // NUB1 // CAMK2D // GLUL // PLXNA2 // NRP1 // NRP1 // NRP1 // NRP1 // NRP1 // NRP1 // NRP1 // ITGB1 // ITGB1 // ITGB1 // ITGB1 // ITGB1 // ITGB1 // ITGB1 // ITGB1 // ITGB1 // ITGB1 // ITGB3 // NRP1 // NRP1 // NRP1 // NRP1 // NRP1 // NRP1 // NRP1 // TATDN2 // GHRL // SLC35D1 // SRGAP2 // FLT3 // FLT3 /…	0.629264355635546	0.0221210581282012
GO:0043254	biological_process	regulation of protein complex assembly	5	22	270	45240	420	P16109 // F8WCF6 // F8WDD7 // F8WDW3 // F8WE39 // P59998 // F8WCF6 // F8WDD7 // F8WDW3 // F8WE39 // P59998 // F8WCF6 // F8WDD7 // F8WDW3 // F8WE39 // P59998 // F8WCF6 // F8WDD7 // F8WDW3 // F8WE39 // P59998 // P56539	SELP // ARPC4 // ARPC4 // ARPC4 // ARPC4 // ARPC4 // ARPC4 // ARPC4 // ARPC4 // ARPC4 // ARPC4 // ARPC4 // ARPC4 // ARPC4 // ARPC4 // ARPC4 // ARPC4 // ARPC4 // ARPC4 // ARPC4 // ARPC4 // CAV3	313368181279753	431.746
GO:0044087	biological_process	regulation of cellular component biogenesis	4	30	504	45240	420	P16109 // F8WCF6 // F8WDD7 // F8WDW3 // F8WE39 // P59998 // F8WCF6 // F8WDD7 // F8WDW3 // F8WE39 // P59998 // Q9UBU3 // F8WCF6 // F8WDD7 // F8WDW3 // F8WE39 // P59998 // Q9UBU3 // C9JN09 // C9JQC4 // P30559 // F8WCF6 // F8WDD7 // F8WDW3 // F8WE39 // P59998 // C9JN09 // C9JQC4 // P30559 // P56539	SELP // ARPC4 // ARPC4 // ARPC4 // ARPC4 // ARPC4 // ARPC4 // ARPC4 // ARPC4 // ARPC4 // ARPC4 // GHRL // ARPC4 // ARPC4 // ARPC4 // ARPC4 // ARPC4 // GHRL // OXTR // OXTR // OXTR // ARPC4 // ARPC4 // ARPC4 // ARPC4 // ARPC4 // OXTR // OXTR // OXTR // CAV3	268067646331966	39.5425
GO:0051128	biological_process	regulation of cellular component organization	4	60	1954	45240	420	P16109 // E9PHZ2 // Q9UHD1 // C9JMS0 // O75528 // F8WCF6 // F8WDD7 // F8WDW3 // F8WE39 // P59998 // Q14012 // C9JMS0 // O75528 // F8WCF6 // F8WDD7 // F8WDW3 // F8WE39 // P59998 // Q14012 // C9JMS0 // O75528 // Q9UBU3 // Q13557 // F8WCF6 // F8WDD7 // F8WDW3 // F8WE39 // P59998 // Q14012 // C9JMS0 // O75528 // O14786 // C9JJP8 // C9JPK5 // E7EQW5 // E7ERX5 // E9PLR6 // E9PQJ2 // P05556 // Q5T3E4 //…	SELP // CHORDC1 // CHORDC1 // TADA3 // TADA3 // ARPC4 // ARPC4 // ARPC4 // ARPC4 // ARPC4 // CAMK1 // TADA3 // TADA3 // ARPC4 // ARPC4 // ARPC4 // ARPC4 // ARPC4 // CAMK1 // TADA3 // TADA3 // GHRL // CAMK2D // ARPC4 // ARPC4 // ARPC4 // ARPC4 // ARPC4 // CAMK1 // TADA3 // TADA3 // NRP1 // ITGB1 // ITGB1 // ITGB1 // ITGB1 // ITGB1 // ITGB1 // ITGB1 // ITGB1 // ITGB1 // ITGB1 // NRP1 // GHRL // OXT…	172574163485119	16.0757
GO:0051861	molecular_function	glycolipid binding	3	4	31	45240	420	P16109 // B5MDU3 // J3KQS5 // Q96JA3	SELP // PLEKHA8 // PLEKHA8 // PLEKHA8	379686948082419	0.00776238529846373
GO:0006928	biological_process	cellular component movement	3	49	1426	45240	420	P16109 // Q5R349 // Q969P0 // Q13733 // E9PJ26 // E9PJE2 // Q9UQC2 // P05106 // P10082 // Q13976 // Q5JP05 // P05106 // Q13402 // E9PJ26 // E9PJE2 // Q9UQC2 // O75051 // E7EX60 // E9PEP6 // H0Y4A0 // O14786 // Q5JWQ6 // Q5T7F0 // Q5T7F1 // C9JJP8 // C9JPK5 // E7EQW5 // E7ERX5 // E9PLR6 // E9PQJ2 // P05556 // Q5T3E4 // Q5T3E5 // Q5T3E6 // P05106 // Q13402 // E7EX60 // E9PEP6 // H0Y4A0 // O14786 //…	SELP // SELP // IGSF8 // ATP1A4 // GAB2 // GAB2 // GAB2 // ITGB3 // PYY // PRKG1 // PRKG1 // ITGB3 // MYO7A // GAB2 // GAB2 // GAB2 // PLXNA2 // NRP1 // NRP1 // NRP1 // NRP1 // NRP1 // NRP1 // NRP1 // ITGB1 // ITGB1 // ITGB1 // ITGB1 // ITGB1 // ITGB1 // ITGB1 // ITGB1 // ITGB1 // ITGB1 // ITGB3 // MYO7A // NRP1 // NRP1 // NRP1 // NRP1 // NRP1 // NRP1 // NRP1 // SRGAP2 // SRGAP2 // GAB2 // GAB2 /…	188801736888238	138.183
GO:0016477	biological_process	cell migration	5	44	931	45240	420	P16109 // Q5R349 // E9PJ26 // E9PJE2 // Q9UQC2 // P05106 // Q13976 // Q5JP05 // P05106 // E9PJ26 // E9PJE2 // Q9UQC2 // O75051 // E7EX60 // E9PEP6 // H0Y4A0 // O14786 // Q5JWQ6 // Q5T7F0 // Q5T7F1 // C9JJP8 // C9JPK5 // E7EQW5 // E7ERX5 // E9PLR6 // E9PQJ2 // P05556 // Q5T3E4 // Q5T3E5 // Q5T3E6 // P05106 // E7EX60 // E9PEP6 // H0Y4A0 // O14786 // Q5JWQ6 // Q5T7F0 // Q5T7F1 // O75044 // Q5VZB4 //…	SELP // SELP // GAB2 // GAB2 // GAB2 // ITGB3 // PRKG1 // PRKG1 // ITGB3 // GAB2 // GAB2 // GAB2 // PLXNA2 // NRP1 // NRP1 // NRP1 // NRP1 // NRP1 // NRP1 // NRP1 // ITGB1 // ITGB1 // ITGB1 // ITGB1 // ITGB1 // ITGB1 // ITGB1 // ITGB1 // ITGB1 // ITGB1 // ITGB3 // NRP1 // NRP1 // NRP1 // NRP1 // NRP1 // NRP1 // NRP1 // SRGAP2 // SRGAP2 // GAB2 // GAB2 // GAB2 // ROBO1	234786005228956	0.0806108
GO:0040011	biological_process	locomotion	1	49	1456	45240	420	P16109 // Q5R349 // Q13733 // P50993 // E9PJ26 // E9PJE2 // Q9UQC2 // P05106 // Q9UQ52 // Q8IWV2 // Q13976 // Q5JP05 // P05106 // E9PJ26 // E9PJE2 // Q9UQC2 // O75051 // E7EX60 // E9PEP6 // H0Y4A0 // O14786 // Q5JWQ6 // Q5T7F0 // Q5T7F1 // C9JJP8 // C9JPK5 // E7EQW5 // E7ERX5 // E9PLR6 // E9PQJ2 // P05556 // Q5T3E4 // Q5T3E5 // Q5T3E6 // P05106 // E7EX60 // E9PEP6 // H0Y4A0 // O14786 // Q5JWQ6 //…	SELP // SELP // ATP1A4 // ATP1A2 // GAB2 // GAB2 // GAB2 // ITGB3 // CNTN6 // CNTN4 // PRKG1 // PRKG1 // ITGB3 // GAB2 // GAB2 // GAB2 // PLXNA2 // NRP1 // NRP1 // NRP1 // NRP1 // NRP1 // NRP1 // NRP1 // ITGB1 // ITGB1 // ITGB1 // ITGB1 // ITGB1 // ITGB1 // ITGB1 // ITGB1 // ITGB1 // ITGB1 // ITGB3 // NRP1 // NRP1 // NRP1 // NRP1 // NRP1 // NRP1 // NRP1 // SRGAP2 // SRGAP2 // GAB2 // GAB2 // GAB2…	185798099512757	296.417
GO:0048870	biological_process	cell motility	4	45	1018	45240	420	P16109 // Q5R349 // Q13733 // E9PJ26 // E9PJE2 // Q9UQC2 // P05106 // Q13976 // Q5JP05 // P05106 // E9PJ26 // E9PJE2 // Q9UQC2 // O75051 // E7EX60 // E9PEP6 // H0Y4A0 // O14786 // Q5JWQ6 // Q5T7F0 // Q5T7F1 // C9JJP8 // C9JPK5 // E7EQW5 // E7ERX5 // E9PLR6 // E9PQJ2 // P05556 // Q5T3E4 // Q5T3E5 // Q5T3E6 // P05106 // E7EX60 // E9PEP6 // H0Y4A0 // O14786 // Q5JWQ6 // Q5T7F0 // Q5T7F1 // O75044 //…	SELP // SELP // ATP1A4 // GAB2 // GAB2 // GAB2 // ITGB3 // PRKG1 // PRKG1 // ITGB3 // GAB2 // GAB2 // GAB2 // PLXNA2 // NRP1 // NRP1 // NRP1 // NRP1 // NRP1 // NRP1 // NRP1 // ITGB1 // ITGB1 // ITGB1 // ITGB1 // ITGB1 // ITGB1 // ITGB1 // ITGB1 // ITGB1 // ITGB1 // ITGB3 // NRP1 // NRP1 // NRP1 // NRP1 // NRP1 // NRP1 // NRP1 // SRGAP2 // SRGAP2 // GAB2 // GAB2 // GAB2 // ROBO1	225139704146504	0.366128
GO:0051674	biological_process	localization of cell	2	45	1018	45240	420	P16109 // Q5R349 // Q13733 // E9PJ26 // E9PJE2 // Q9UQC2 // P05106 // Q13976 // Q5JP05 // P05106 // E9PJ26 // E9PJE2 // Q9UQC2 // O75051 // E7EX60 // E9PEP6 // H0Y4A0 // O14786 // Q5JWQ6 // Q5T7F0 // Q5T7F1 // C9JJP8 // C9JPK5 // E7EQW5 // E7ERX5 // E9PLR6 // E9PQJ2 // P05556 // Q5T3E4 // Q5T3E5 // Q5T3E6 // P05106 // E7EX60 // E9PEP6 // H0Y4A0 // O14786 // Q5JWQ6 // Q5T7F0 // Q5T7F1 // O75044 //…	SELP // SELP // ATP1A4 // GAB2 // GAB2 // GAB2 // ITGB3 // PRKG1 // PRKG1 // ITGB3 // GAB2 // GAB2 // GAB2 // PLXNA2 // NRP1 // NRP1 // NRP1 // NRP1 // NRP1 // NRP1 // NRP1 // ITGB1 // ITGB1 // ITGB1 // ITGB1 // ITGB1 // ITGB1 // ITGB1 // ITGB1 // ITGB1 // ITGB1 // ITGB3 // NRP1 // NRP1 // NRP1 // NRP1 // NRP1 // NRP1 // NRP1 // SRGAP2 // SRGAP2 // GAB2 // GAB2 // GAB2 // ROBO1	225139704146504	0.366128
GO:0003013	biological_process	circulatory system process	4	11	365	45240	420	P12259 // P50993 // Q13557 // P47901 // P10645 // C9JN09 // C9JQC4 // P30559 // C9JN09 // C9JQC4 // P30559	F5 // ATP1A2 // CAMK2D // AVPR1B // CHGA // OXTR // OXTR // OXTR // OXTR // OXTR // OXTR	169874475608098	0.0248011385296761
GO:0008015	biological_process	blood circulation	5	11	362	45240	420	P12259 // P50993 // Q13557 // P47901 // P10645 // C9JN09 // C9JQC4 // P30559 // C9JN09 // C9JQC4 // P30559	F5 // ATP1A2 // CAMK2D // AVPR1B // CHGA // OXTR // OXTR // OXTR // OXTR // OXTR // OXTR	171065152276515	0.0232690999460364
GO:0007154	biological_process	cell communication	3	116	7158	45240	420	Q92806 // C9JAC8 // P31415 // P50993 // E9PJ26 // E9PJE2 // Q9UQC2 // P29466 // B4DTY9 // I3L4X8 // P05106 // P10082 // Q96IK0 // Q13368 // Q9UQ52 // O75528 // P59998 // Q14012 // O75528 // P59998 // Q14012 // O75528 // Q93075 // E7ESW0 // Q9UBU3 // Q13976 // Q5JP05 // P42261 // B4DTY9 // I3L4X8 // P05106 // Q13557 // E9PJ26 // E9PJE2 // Q9UQC2 // P15104 // O75051 // P59998 // Q14012 // O75528 //…	KCNJ9 // CASQ1 // CASQ1 // ATP1A2 // GAB2 // GAB2 // GAB2 // CASP1 // ITGB3 // ITGB3 // ITGB3 // PYY // TMEM101 // MPP3 // CNTN6 // TADA3 // ARPC4 // CAMK1 // TADA3 // ARPC4 // CAMK1 // TADA3 // TATDN2 // GHRL // GHRL // PRKG1 // PRKG1 // GRIA1 // ITGB3 // ITGB3 // ITGB3 // CAMK2D // GAB2 // GAB2 // GAB2 // GLUL // PLXNA2 // ARPC4 // CAMK1 // TADA3 // NRP1 // NRP1 // NRP1 // NRP1 // NRP1 // NRP1 …	0.803705957922248	599969
GO:0007267	biological_process	cell-cell signaling	4	28	1203	45240	420	Q92806 // P50993 // P10082 // Q14012 // Q14012 // E7ESW0 // Q9UBU3 // P42261 // Q13557 // P15104 // Q14012 // O14786 // O14786 // E7ESW0 // Q9UBU3 // P52945 // Q08174 // C9JN09 // C9JQC4 // P30559 // P42261 // Q14012 // C9JN09 // C9JQC4 // P30559 // C4WYH4 // E5RK45 // Q13639	KCNJ9 // ATP1A2 // PYY // CAMK1 // CAMK1 // GHRL // GHRL // GRIA1 // CAMK2D // GLUL // CAMK1 // NRP1 // NRP1 // GHRL // GHRL // PDX1 // PCDH1 // OXTR // OXTR // OXTR // GRIA1 // CAMK1 // OXTR // OXTR // OXTR // HTR4 // HTR4 // HTR4	132599978609259	0.000564322022573245
GO:0007268	biological_process	synaptic transmission	6	23	786	45240	420	Q92806 // P50993 // Q14012 // Q14012 // E7ESW0 // Q9UBU3 // P42261 // Q13557 // P15104 // Q14012 // E7ESW0 // Q9UBU3 // C9JN09 // C9JQC4 // P30559 // P42261 // Q14012 // C9JN09 // C9JQC4 // P30559 // C4WYH4 // E5RK45 // Q13639	KCNJ9 // ATP1A2 // CAMK1 // CAMK1 // GHRL // GHRL // GRIA1 // CAMK2D // GLUL // CAMK1 // GHRL // GHRL // OXTR // OXTR // OXTR // GRIA1 // CAMK1 // OXTR // OXTR // OXTR // HTR4 // HTR4 // HTR4	165624224500947	0.000106874187673799
GO:0019226	biological_process	transmission of nerve impulse	5	23	969	45240	420	Q92806 // P50993 // Q14012 // Q14012 // E7ESW0 // Q9UBU3 // P42261 // Q13557 // P15104 // Q14012 // E7ESW0 // Q9UBU3 // C9JN09 // C9JQC4 // P30559 // P42261 // Q14012 // C9JN09 // C9JQC4 // P30559 // C4WYH4 // E5RK45 // Q13639	KCNJ9 // ATP1A2 // CAMK1 // CAMK1 // GHRL // GHRL // GRIA1 // CAMK2D // GLUL // CAMK1 // GHRL // GHRL // OXTR // OXTR // OXTR // GRIA1 // CAMK1 // OXTR // OXTR // OXTR // HTR4 // HTR4 // HTR4	135427489185299	0.00226623818526647
GO:0023052	biological_process	signaling	1	116	6896	45240	420	Q92806 // C9JAC8 // P31415 // P50993 // E9PJ26 // E9PJE2 // Q9UQC2 // P29466 // B4DTY9 // I3L4X8 // P05106 // P10082 // Q96IK0 // Q13368 // Q9UQ52 // O75528 // P59998 // Q14012 // O75528 // P59998 // Q14012 // O75528 // Q93075 // E7ESW0 // Q9UBU3 // Q13976 // Q5JP05 // P42261 // B4DTY9 // I3L4X8 // P05106 // Q13557 // E9PJ26 // E9PJE2 // Q9UQC2 // P15104 // O75051 // P59998 // Q14012 // O75528 //…	KCNJ9 // CASQ1 // CASQ1 // ATP1A2 // GAB2 // GAB2 // GAB2 // CASP1 // ITGB3 // ITGB3 // ITGB3 // PYY // TMEM101 // MPP3 // CNTN6 // TADA3 // ARPC4 // CAMK1 // TADA3 // ARPC4 // CAMK1 // TADA3 // TATDN2 // GHRL // GHRL // PRKG1 // PRKG1 // GRIA1 // ITGB3 // ITGB3 // ITGB3 // CAMK2D // GAB2 // GAB2 // GAB2 // GLUL // PLXNA2 // ARPC4 // CAMK1 // TADA3 // NRP1 // NRP1 // NRP1 // NRP1 // NRP1 // NRP1 …	0.857502727249534	711030
GO:0035637	biological_process	multicellular organismal signaling	3	23	1001	45240	420	Q92806 // P50993 // Q14012 // Q14012 // E7ESW0 // Q9UBU3 // P42261 // Q13557 // P15104 // Q14012 // E7ESW0 // Q9UBU3 // C9JN09 // C9JQC4 // P30559 // P42261 // Q14012 // C9JN09 // C9JQC4 // P30559 // C4WYH4 // E5RK45 // Q13639	KCNJ9 // ATP1A2 // CAMK1 // CAMK1 // GHRL // GHRL // GRIA1 // CAMK2D // GLUL // CAMK1 // GHRL // GHRL // OXTR // OXTR // OXTR // GRIA1 // CAMK1 // OXTR // OXTR // OXTR // HTR4 // HTR4 // HTR4	130740148843208	0.00356679514301261
GO:0044700	biological_process	single organism signaling	2	116	6896	45240	420	Q92806 // C9JAC8 // P31415 // P50993 // E9PJ26 // E9PJE2 // Q9UQC2 // P29466 // B4DTY9 // I3L4X8 // P05106 // P10082 // Q96IK0 // Q13368 // Q9UQ52 // O75528 // P59998 // Q14012 // O75528 // P59998 // Q14012 // O75528 // Q93075 // E7ESW0 // Q9UBU3 // Q13976 // Q5JP05 // P42261 // B4DTY9 // I3L4X8 // P05106 // Q13557 // E9PJ26 // E9PJE2 // Q9UQC2 // P15104 // O75051 // P59998 // Q14012 // O75528 //…	KCNJ9 // CASQ1 // CASQ1 // ATP1A2 // GAB2 // GAB2 // GAB2 // CASP1 // ITGB3 // ITGB3 // ITGB3 // PYY // TMEM101 // MPP3 // CNTN6 // TADA3 // ARPC4 // CAMK1 // TADA3 // ARPC4 // CAMK1 // TADA3 // TATDN2 // GHRL // GHRL // PRKG1 // PRKG1 // GRIA1 // ITGB3 // ITGB3 // ITGB3 // CAMK2D // GAB2 // GAB2 // GAB2 // GLUL // PLXNA2 // ARPC4 // CAMK1 // TADA3 // NRP1 // NRP1 // NRP1 // NRP1 // NRP1 // NRP1 …	0.857502727249534	711030
GO:0050877	biological_process	neurological system process	4	28	1724	45240	420	Q92806 // P50993 // Q14012 // Q14012 // E7ESW0 // Q9UBU3 // P42261 // Q13557 // Q13402 // P15104 // Q14012 // Q13402 // E7ESW0 // Q9UBU3 // Q8TAM2 // Q9NZA1 // C9JN09 // C9JQC4 // P30559 // P42261 // Q14012 // C9JN09 // C9JQC4 // P30559 // P03999 // C4WYH4 // E5RK45 // Q13639	KCNJ9 // ATP1A2 // CAMK1 // CAMK1 // GHRL // GHRL // GRIA1 // CAMK2D // MYO7A // GLUL // CAMK1 // MYO7A // GHRL // GHRL // TTC8 // CLIC5 // OXTR // OXTR // OXTR // GRIA1 // CAMK1 // OXTR // OXTR // OXTR // OPN1SW // HTR4 // HTR4 // HTR4	0.806876654179566	0.0989790363052145
GO:0044702	biological_process	single organism reproductive process	3	24	1170	45240	420	Q969P0 // Q13733 // P50993 // Q9UBU3 // P15529 // C9JJP8 // C9JPK5 // E7EQW5 // E7ERX5 // E9PLR6 // E9PQJ2 // P05556 // Q5T3E4 // Q5T3E5 // Q5T3E6 // Q9UBU3 // P46926 // C9JN09 // C9JQC4 // P30559 // P15529 // C9JN09 // C9JQC4 // P30559	IGSF8 // ATP1A4 // ATP1A2 // GHRL // CD46 // ITGB1 // ITGB1 // ITGB1 // ITGB1 // ITGB1 // ITGB1 // ITGB1 // ITGB1 // ITGB1 // ITGB1 // GHRL // GNPDA1 // OXTR // OXTR // OXTR // CD46 // OXTR // OXTR // OXTR	114373547746145	0.0115848089108045
GO:0007275	biological_process	multicellular organismal development	3	80	6141	45240	420	Q969P0 // C9JAC8 // P31415 // Q9UQC2 // B4DTY9 // I3L4X8 // P05106 // Q9UQ52 // C9JGK9 // C9JMQ2 // G3XAD4 // Q8IWV2 // Q14012 // Q14012 // Q9UBU3 // Q13976 // Q5JP05 // B4DTY9 // I3L4X8 // P05106 // Q6STE5 // Q13402 // Q9UQC2 // O75051 // Q14012 // E7EX60 // E9PEP6 // H0Y4A0 // O14786 // Q5JWQ6 // Q5T7F0 // Q5T7F1 // C9JJP8 // C9JPK5 // E7EQW5 // E7ERX5 // E7EUI6 // E9PLR6 // E9PQJ2 // P05556 //…	IGSF8 // CASQ1 // CASQ1 // GAB2 // ITGB3 // ITGB3 // ITGB3 // CNTN6 // CNTN4 // CNTN4 // CNTN4 // CNTN4 // CAMK1 // CAMK1 // GHRL // PRKG1 // PRKG1 // ITGB3 // ITGB3 // ITGB3 // SMARCD3 // MYO7A // GAB2 // PLXNA2 // CAMK1 // NRP1 // NRP1 // NRP1 // NRP1 // NRP1 // NRP1 // NRP1 // ITGB1 // ITGB1 // ITGB1 // ITGB1 // ITGB1 // ITGB1 // ITGB1 // ITGB1 // ITGB1 // ITGB1 // ITGB1 // ITGB3 // ITGB3 // I…	0.488735998353856	0.0348432895449851
GO:0007399	biological_process	nervous system development	5	61	2809	45240	420	Q969P0 // P05106 // Q9UQ52 // C9JGK9 // C9JMQ2 // G3XAD4 // Q8IWV2 // Q14012 // Q14012 // Q9UBU3 // Q13976 // Q5JP05 // P05106 // Q6STE5 // Q13402 // O75051 // Q14012 // E7EX60 // E9PEP6 // H0Y4A0 // O14786 // Q5JWQ6 // Q5T7F0 // Q5T7F1 // C9JJP8 // C9JPK5 // E7EQW5 // E7ERX5 // E9PLR6 // E9PQJ2 // P05556 // Q5T3E4 // Q5T3E5 // Q5T3E6 // P05106 // Q13402 // E7EX60 // E9PEP6 // H0Y4A0 // O14786 //…	IGSF8 // ITGB3 // CNTN6 // CNTN4 // CNTN4 // CNTN4 // CNTN4 // CAMK1 // CAMK1 // GHRL // PRKG1 // PRKG1 // ITGB3 // SMARCD3 // MYO7A // PLXNA2 // CAMK1 // NRP1 // NRP1 // NRP1 // NRP1 // NRP1 // NRP1 // NRP1 // ITGB1 // ITGB1 // ITGB1 // ITGB1 // ITGB1 // ITGB1 // ITGB1 // ITGB1 // ITGB1 // ITGB1 // ITGB3 // MYO7A // NRP1 // NRP1 // NRP1 // NRP1 // NRP1 // NRP1 // NRP1 // GHRL // CLIC5 // SRGAP2 …	122596221964755	7.35059e+06
GO:0048731	biological_process	system development	4	78	5215	45240	420	Q969P0 // C9JAC8 // P31415 // Q9UQC2 // B4DTY9 // I3L4X8 // P05106 // Q9UQ52 // C9JGK9 // C9JMQ2 // G3XAD4 // Q8IWV2 // Q14012 // Q14012 // Q9UBU3 // Q13976 // Q5JP05 // B4DTY9 // I3L4X8 // P05106 // Q6STE5 // Q13402 // Q9UQC2 // O75051 // Q14012 // E7EX60 // E9PEP6 // H0Y4A0 // O14786 // Q5JWQ6 // Q5T7F0 // Q5T7F1 // C9JJP8 // C9JPK5 // E7EQW5 // E7ERX5 // E9PLR6 // E9PQJ2 // P05556 // Q5T3E4 //…	IGSF8 // CASQ1 // CASQ1 // GAB2 // ITGB3 // ITGB3 // ITGB3 // CNTN6 // CNTN4 // CNTN4 // CNTN4 // CNTN4 // CAMK1 // CAMK1 // GHRL // PRKG1 // PRKG1 // ITGB3 // ITGB3 // ITGB3 // SMARCD3 // MYO7A // GAB2 // PLXNA2 // CAMK1 // NRP1 // NRP1 // NRP1 // NRP1 // NRP1 // NRP1 // NRP1 // ITGB1 // ITGB1 // ITGB1 // ITGB1 // ITGB1 // ITGB1 // ITGB1 // ITGB1 // ITGB1 // ITGB1 // ITGB3 // ITGB3 // ITGB3 // M…	0.688016472666181	0.000802857703821533
GO:0048856	biological_process	anatomical structure development	2	80	6020	45240	420	Q969P0 // C9JAC8 // P31415 // Q9UQC2 // B4DTY9 // I3L4X8 // P05106 // Q9UQ52 // C9JGK9 // C9JMQ2 // G3XAD4 // Q8IWV2 // Q14012 // Q14012 // Q9UBU3 // Q13976 // Q5JP05 // B4DTY9 // I3L4X8 // P05106 // Q6STE5 // Q13402 // Q9UQC2 // O75051 // Q14012 // E7EX60 // E9PEP6 // H0Y4A0 // O14786 // Q5JWQ6 // Q5T7F0 // Q5T7F1 // C9JJP8 // C9JPK5 // E7EQW5 // E7ERX5 // E9PLR6 // E9PQJ2 // P05556 // Q5T3E4 //…	IGSF8 // CASQ1 // CASQ1 // GAB2 // ITGB3 // ITGB3 // ITGB3 // CNTN6 // CNTN4 // CNTN4 // CNTN4 // CNTN4 // CAMK1 // CAMK1 // GHRL // PRKG1 // PRKG1 // ITGB3 // ITGB3 // ITGB3 // SMARCD3 // MYO7A // GAB2 // PLXNA2 // CAMK1 // NRP1 // NRP1 // NRP1 // NRP1 // NRP1 // NRP1 // NRP1 // ITGB1 // ITGB1 // ITGB1 // ITGB1 // ITGB1 // ITGB1 // ITGB1 // ITGB1 // ITGB1 // ITGB1 // ITGB3 // ITGB3 // ITGB3 // M…	0.517446114451358	0.0209968169439043
GO:0014706	biological_process	striated muscle tissue development	5	14	387	45240	420	Q969P0 // C9JAC8 // P31415 // C9JJP8 // C9JPK5 // E7EQW5 // E7ERX5 // E9PLR6 // E9PQJ2 // P05556 // Q5T3E4 // Q5T3E5 // Q5T3E6 // P56539	IGSF8 // CASQ1 // CASQ1 // ITGB1 // ITGB1 // ITGB1 // ITGB1 // ITGB1 // ITGB1 // ITGB1 // ITGB1 // ITGB1 // ITGB1 // CAV3	196223095712425	0.000998634721251643
GO:0044767	biological_process	single-organism developmental process	2	75	5313	45240	420	Q969P0 // C9JAC8 // P31415 // Q9UQC2 // B4DTY9 // I3L4X8 // P05106 // Q9UQ52 // C9JGK9 // C9JMQ2 // G3XAD4 // Q8IWV2 // Q9UBU3 // Q13976 // Q5JP05 // B4DTY9 // I3L4X8 // P05106 // Q6STE5 // Q13402 // Q9UQC2 // O75051 // E7EX60 // E9PEP6 // H0Y4A0 // O14786 // Q5JWQ6 // Q5T7F0 // Q5T7F1 // C9JJP8 // C9JPK5 // E7EQW5 // E7ERX5 // E9PLR6 // E9PQJ2 // P05556 // Q5T3E4 // Q5T3E5 // Q5T3E6 // B4DTY9 //…	IGSF8 // CASQ1 // CASQ1 // GAB2 // ITGB3 // ITGB3 // ITGB3 // CNTN6 // CNTN4 // CNTN4 // CNTN4 // CNTN4 // GHRL // PRKG1 // PRKG1 // ITGB3 // ITGB3 // ITGB3 // SMARCD3 // MYO7A // GAB2 // PLXNA2 // NRP1 // NRP1 // NRP1 // NRP1 // NRP1 // NRP1 // NRP1 // ITGB1 // ITGB1 // ITGB1 // ITGB1 // ITGB1 // ITGB1 // ITGB1 // ITGB1 // ITGB1 // ITGB1 // ITGB3 // ITGB3 // ITGB3 // MYO7A // NRP1 // NRP1 // NRP…	0.604573484233871	0.00622707541841355
GO:0048513	biological_process	organ development	5	59	3641	45240	420	Q969P0 // C9JAC8 // P31415 // Q9UQC2 // C9JGK9 // C9JMQ2 // G3XAD4 // Q8IWV2 // Q9UBU3 // Q13976 // Q5JP05 // Q6STE5 // Q13402 // Q9UQC2 // O75051 // E7EX60 // E9PEP6 // H0Y4A0 // O14786 // Q5JWQ6 // Q5T7F0 // Q5T7F1 // C9JJP8 // C9JPK5 // E7EQW5 // E7ERX5 // E9PLR6 // E9PQJ2 // P05556 // Q5T3E4 // Q5T3E5 // Q5T3E6 // Q13402 // E7EX60 // E9PEP6 // H0Y4A0 // O14786 // Q5JWQ6 // Q5T7F0 // Q5T7F1 //…	IGSF8 // CASQ1 // CASQ1 // GAB2 // CNTN4 // CNTN4 // CNTN4 // CNTN4 // GHRL // PRKG1 // PRKG1 // SMARCD3 // MYO7A // GAB2 // PLXNA2 // NRP1 // NRP1 // NRP1 // NRP1 // NRP1 // NRP1 // NRP1 // ITGB1 // ITGB1 // ITGB1 // ITGB1 // ITGB1 // ITGB1 // ITGB1 // ITGB1 // ITGB1 // ITGB1 // MYO7A // NRP1 // NRP1 // NRP1 // NRP1 // NRP1 // NRP1 // NRP1 // GHRL // CLIC5 // SRGAP2 // SRGAP2 // CDX2 // FLT3 // …	0.803589815128387	0.00109345716003629
GO:0060537	biological_process	muscle tissue development	4	14	409	45240	420	Q969P0 // C9JAC8 // P31415 // C9JJP8 // C9JPK5 // E7EQW5 // E7ERX5 // E9PLR6 // E9PQJ2 // P05556 // Q5T3E4 // Q5T3E5 // Q5T3E6 // P56539	IGSF8 // CASQ1 // CASQ1 // ITGB1 // ITGB1 // ITGB1 // ITGB1 // ITGB1 // ITGB1 // ITGB1 // ITGB1 // ITGB1 // ITGB1 // CAV3	188246368032692	0.00172406209565274
GO:0061061	biological_process	muscle structure development	3	16	602	45240	420	Q969P0 // C9JAC8 // P31415 // Q6STE5 // C9JJP8 // C9JPK5 // E7EQW5 // E7ERX5 // E9PLR6 // E9PQJ2 // P05556 // Q5T3E4 // Q5T3E5 // Q5T3E6 // P56539 // Q14315	IGSF8 // CASQ1 // CASQ1 // SMARCD3 // ITGB1 // ITGB1 // ITGB1 // ITGB1 // ITGB1 // ITGB1 // ITGB1 // ITGB1 // ITGB1 // ITGB1 // CAV3 // FLNC	151744611445136	0.00791147710825392
GO:0006996	biological_process	organelle organization	3	61	3065	45240	420	C9JAC8 // P31415 // Q96T23 // P10082 // C9JMS0 // O75528 // P55201 // F8WCF6 // F8WDD7 // F8WDW3 // F8WE39 // P59998 // C9JMS0 // O75528 // P55201 // F8WCF6 // F8WDD7 // F8WDW3 // F8WE39 // P59998 // C9JMS0 // O75528 // Q9UBU3 // Q8IYB4 // Q13976 // Q6STE5 // Q13402 // P55201 // F8WCF6 // F8WDD7 // F8WDW3 // F8WE39 // P59998 // C9JMS0 // O75528 // C9JJP8 // C9JPK5 // E7EQW5 // E7ERX5 // E9PLR6 //…	CASQ1 // CASQ1 // RSF1 // PYY // TADA3 // TADA3 // BRPF1 // ARPC4 // ARPC4 // ARPC4 // ARPC4 // ARPC4 // TADA3 // TADA3 // BRPF1 // ARPC4 // ARPC4 // ARPC4 // ARPC4 // ARPC4 // TADA3 // TADA3 // GHRL // PEX5L // PRKG1 // SMARCD3 // MYO7A // BRPF1 // ARPC4 // ARPC4 // ARPC4 // ARPC4 // ARPC4 // TADA3 // TADA3 // ITGB1 // ITGB1 // ITGB1 // ITGB1 // ITGB1 // ITGB1 // ITGB1 // ITGB1 // ITGB1 // ITGB1…	11001317701958	1.52436e+08
GO:0016043	biological_process	cellular component organization	2	99	5996	45240	420	C9JAC8 // P31415 // Q96T23 // B4DTY9 // I3L4X8 // P05106 // P10082 // Q9UQ52 // C9JGK9 // C9JMQ2 // G3XAD4 // Q8IWV2 // C9JMS0 // O75528 // P55201 // F8WCF6 // F8WDD7 // F8WDW3 // F8WE39 // P59998 // C9JMS0 // O75528 // P55201 // F8WCF6 // F8WDD7 // F8WDW3 // F8WE39 // P59998 // C9JMS0 // O75528 // Q9UBU3 // Q8IYB4 // Q13976 // Q5JP05 // B4DTY9 // I3L4X8 // P05106 // Q6STE5 // Q13402 // P15104 //…	CASQ1 // CASQ1 // RSF1 // ITGB3 // ITGB3 // ITGB3 // PYY // CNTN6 // CNTN4 // CNTN4 // CNTN4 // CNTN4 // TADA3 // TADA3 // BRPF1 // ARPC4 // ARPC4 // ARPC4 // ARPC4 // ARPC4 // TADA3 // TADA3 // BRPF1 // ARPC4 // ARPC4 // ARPC4 // ARPC4 // ARPC4 // TADA3 // TADA3 // GHRL // PEX5L // PRKG1 // PRKG1 // ITGB3 // ITGB3 // ITGB3 // SMARCD3 // MYO7A // GLUL // PLXNA2 // BRPF1 // ARPC4 // ARPC4 // ARPC4…	0.83063774334281	5.81938e+07
GO:0071840	biological_process	cellular component organization or biogenesis	1	99	6167	45240	420	C9JAC8 // P31415 // Q96T23 // B4DTY9 // I3L4X8 // P05106 // P10082 // Q9UQ52 // C9JGK9 // C9JMQ2 // G3XAD4 // Q8IWV2 // C9JMS0 // O75528 // P55201 // F8WCF6 // F8WDD7 // F8WDW3 // F8WE39 // P59998 // C9JMS0 // O75528 // P55201 // F8WCF6 // F8WDD7 // F8WDW3 // F8WE39 // P59998 // C9JMS0 // O75528 // Q9UBU3 // Q8IYB4 // Q13976 // Q5JP05 // B4DTY9 // I3L4X8 // P05106 // Q6STE5 // Q13402 // P15104 //…	CASQ1 // CASQ1 // RSF1 // ITGB3 // ITGB3 // ITGB3 // PYY // CNTN6 // CNTN4 // CNTN4 // CNTN4 // CNTN4 // TADA3 // TADA3 // BRPF1 // ARPC4 // ARPC4 // ARPC4 // ARPC4 // ARPC4 // TADA3 // TADA3 // BRPF1 // ARPC4 // ARPC4 // ARPC4 // ARPC4 // ARPC4 // TADA3 // TADA3 // GHRL // PEX5L // PRKG1 // PRKG1 // ITGB3 // ITGB3 // ITGB3 // SMARCD3 // MYO7A // GLUL // PLXNA2 // BRPF1 // ARPC4 // ARPC4 // ARPC4…	0.790069280312652	2.16769e+08
GO:0009628	biological_process	response to abiotic stimulus	2	22	1235	45240	420	C9JAC8 // P31415 // P50993 // P29466 // C9JJP8 // C9JPK5 // E7EQW5 // E7ERX5 // E9PLR6 // E9PQJ2 // P05556 // Q5T3E4 // Q5T3E5 // Q5T3E6 // O00151 // C9JN09 // C9JQC4 // P30559 // C9JN09 // C9JQC4 // P30559 // P03999	CASQ1 // CASQ1 // ATP1A2 // CASP1 // ITGB1 // ITGB1 // ITGB1 // ITGB1 // ITGB1 // ITGB1 // ITGB1 // ITGB1 // ITGB1 // ITGB1 // PDLIM1 // OXTR // OXTR // OXTR // OXTR // OXTR // OXTR // OPN1SW	0.940202083376318	0.0922228737577517
GO:0005788	cellular_component	endoplasmic reticulum lumen	9	11	176	45240	420	C9JAC8 // P31415 // Q5FYB0 // Q9UBU3 // Q5FYB0 // Q9UBU3 // Q05707 // P36888 // P36888 // Q9NWM8 // O43852	CASQ1 // CASQ1 // ARSJ // GHRL // ARSJ // GHRL // COL14A1 // FLT3 // FLT3 // FKBP14 // CALU	275106579121106	5.92301e+09
GO:0016528	cellular_component	sarcoplasm	6	5	75	45240	420	C9JAC8 // P31415 // Q13557 // Q14315 // O43852	CASQ1 // CASQ1 // CAMK2D // FLNC // CALU	284417519560254	0.0246593938010913
GO:0031984	cellular_component	organelle subcompartment	7	6	106	45240	420	C9JAC8 // P31415 // C9JZF7 // G5E9W2 // H7C5L5 // Q9P2E5	CASQ1 // CASQ1 // CHPF2 // CHPF2 // CHPF2 // CHPF2	260810783736902	0.0182861612748937
GO:0033018	cellular_component	sarcoplasmic reticulum lumen	10	3	9	45240	420	C9JAC8 // P31415 // O43852	CASQ1 // CASQ1 // CALU	51661032904899	0.00298691722237729
GO:0006937	biological_process	regulation of muscle contraction	6	11	149	45240	420	C9JAC8 // P31415 // P50993 // Q13557 // C9JN09 // C9JQC4 // P30559 // C9JN09 // C9JQC4 // P30559 // P56539	CASQ1 // CASQ1 // ATP1A2 // CAMK2D // OXTR // OXTR // OXTR // OXTR // OXTR // OXTR // CAV3	29913288893862	1.24773e+09
GO:0006942	biological_process	regulation of striated muscle contraction	7	5	80	45240	420	C9JAC8 // P31415 // P50993 // Q13557 // P56539	CASQ1 // CASQ1 // ATP1A2 // CAMK2D // CAV3	275106579121106	0.0316200479383848
GO:0007165	biological_process	signal transduction	4	110	6156	45240	420	C9JAC8 // P31415 // E9PJ26 // E9PJE2 // Q9UQC2 // P29466 // B4DTY9 // I3L4X8 // P05106 // P10082 // Q96IK0 // Q13368 // Q9UQ52 // O75528 // P59998 // Q14012 // O75528 // P59998 // Q14012 // O75528 // Q93075 // E7ESW0 // Q9UBU3 // Q13976 // Q5JP05 // P42261 // B4DTY9 // I3L4X8 // P05106 // Q13557 // E9PJ26 // E9PJE2 // Q9UQC2 // O75051 // P59998 // Q14012 // O75528 // E7EX60 // E9PEP6 // H0Y4A0 //…	CASQ1 // CASQ1 // GAB2 // GAB2 // GAB2 // CASP1 // ITGB3 // ITGB3 // ITGB3 // PYY // TMEM101 // MPP3 // CNTN6 // TADA3 // ARPC4 // CAMK1 // TADA3 // ARPC4 // CAMK1 // TADA3 // TATDN2 // GHRL // GHRL // PRKG1 // PRKG1 // GRIA1 // ITGB3 // ITGB3 // ITGB3 // CAMK2D // GAB2 // GAB2 // GAB2 // PLXNA2 // ARPC4 // CAMK1 // TADA3 // NRP1 // NRP1 // NRP1 // NRP1 // NRP1 // NRP1 // NRP1 // ITGB1 // ITGB1 /…	0.94464798840751	84599.6
GO:0010880	biological_process	regulation of release of sequestered calcium ion into cytosol by sarcoplasmic reticulum	10	3	24	45240	420	C9JAC8 // P31415 // Q13557	CASQ1 // CASQ1 // CAMK2D	375106579121106	0.0453799948816984
GO:0014722	biological_process	regulation of skeletal muscle contraction by calcium ion signaling	9	2	6	45240	420	C9JAC8 // P31415	CASQ1 // CASQ1	51661032904899	0.041358527057732
GO:0014809	biological_process	regulation of skeletal muscle contraction by regulation of release of sequestered calcium ion	11	2	5	45240	420	C9JAC8 // P31415	CASQ1 // CASQ1	54291376963237	0.0294109417383891
GO:0014819	biological_process	regulation of skeletal muscle contraction	8	3	8	45240	420	C9JAC8 // P31415 // P56539	CASQ1 // CASQ1 // CAV3	533602829193222	0.0020618991965412
GO:0044057	biological_process	regulation of system process	4	18	700	45240	420	C9JAC8 // P31415 // P50993 // Q8IWV2 // Q9UBU3 // O76003 // Q13557 // P15104 // Q9UBU3 // C9JN09 // C9JQC4 // P30559 // C9JN09 // C9JQC4 // P30559 // B4DG80 // Q9NZU5 // P56539	CASQ1 // CASQ1 // ATP1A2 // CNTN4 // GHRL // GLRX3 // CAMK2D // GLUL // GHRL // OXTR // OXTR // OXTR // OXTR // OXTR // OXTR // LMCD1 // LMCD1 // CAV3	146977968082104	0.00513504979501806
GO:0051049	biological_process	regulation of transport	4	39	1481	45240	420	C9JAC8 // P31415 // Q9UQC2 // P29466 // P05106 // Q14012 // Q14012 // E7ESW0 // Q9UBU3 // P05106 // Q13557 // Q9UQC2 // P15104 // Q14012 // O14786 // C9JJP8 // C9JPK5 // E7EQW5 // E7ERX5 // E9PLR6 // E9PQJ2 // P05556 // Q5T3E4 // Q5T3E5 // Q5T3E6 // P05106 // O14786 // E7ESW0 // Q9UBU3 // P52945 // C9JN09 // C9JQC4 // P30559 // Q9UQC2 // Q14012 // C9JN09 // C9JQC4 // P30559 // P56539	CASQ1 // CASQ1 // GAB2 // CASP1 // ITGB3 // CAMK1 // CAMK1 // GHRL // GHRL // ITGB3 // CAMK2D // GAB2 // GLUL // CAMK1 // NRP1 // ITGB1 // ITGB1 // ITGB1 // ITGB1 // ITGB1 // ITGB1 // ITGB1 // ITGB1 // ITGB1 // ITGB1 // ITGB3 // NRP1 // GHRL // GHRL // PDX1 // OXTR // OXTR // OXTR // GAB2 // CAMK1 // OXTR // OXTR // OXTR // CAV3	150411208478446	6.98897e+06
GO:0051716	biological_process	cellular response to stimulus	3	112	7932	45240	420	C9JAC8 // P31415 // P50993 // E9PJ26 // E9PJE2 // Q9UQC2 // P29466 // B4DTY9 // I3L4X8 // P05106 // P10082 // Q96IK0 // Q13368 // Q9UQ52 // O75528 // P59998 // Q14012 // O75528 // P59998 // Q14012 // O75528 // Q93075 // E7ESW0 // Q9UBU3 // Q13976 // Q5JP05 // P42261 // B4DTY9 // I3L4X8 // P05106 // Q13557 // E9PJ26 // E9PJE2 // Q9UQC2 // O75051 // P59998 // Q14012 // O75528 // E7EX60 // E9PEP6 //…	CASQ1 // CASQ1 // ATP1A2 // GAB2 // GAB2 // GAB2 // CASP1 // ITGB3 // ITGB3 // ITGB3 // PYY // TMEM101 // MPP3 // CNTN6 // TADA3 // ARPC4 // CAMK1 // TADA3 // ARPC4 // CAMK1 // TADA3 // TATDN2 // GHRL // GHRL // PRKG1 // PRKG1 // GRIA1 // ITGB3 // ITGB3 // ITGB3 // CAMK2D // GAB2 // GAB2 // GAB2 // PLXNA2 // ARPC4 // CAMK1 // TADA3 // NRP1 // NRP1 // NRP1 // NRP1 // NRP1 // NRP1 // NRP1 // ITGB1 …	0.604951751039816	0.000114370955962181
GO:0060341	biological_process	regulation of cellular localization	4	23	995	45240	420	C9JAC8 // P31415 // Q9UQC2 // P29466 // Q14012 // Q14012 // E7ESW0 // Q9UBU3 // Q13557 // Q9UQC2 // P15104 // Q14012 // E7ESW0 // Q9UBU3 // P52945 // C9JN09 // C9JQC4 // P30559 // Q9UQC2 // Q14012 // C9JN09 // C9JQC4 // P30559	CASQ1 // CASQ1 // GAB2 // CASP1 // CAMK1 // CAMK1 // GHRL // GHRL // CAMK2D // GAB2 // GLUL // CAMK1 // GHRL // GHRL // PDX1 // OXTR // OXTR // OXTR // GAB2 // CAMK1 // OXTR // OXTR // OXTR	131607503183706	0.00328319688774794
GO:0090257	biological_process	regulation of muscle system process	5	14	176	45240	420	C9JAC8 // P31415 // P50993 // O76003 // Q13557 // C9JN09 // C9JQC4 // P30559 // C9JN09 // C9JQC4 // P30559 // B4DG80 // Q9NZU5 // P56539	CASQ1 // CASQ1 // ATP1A2 // GLRX3 // CAMK2D // OXTR // OXTR // OXTR // OXTR // OXTR // OXTR // LMCD1 // LMCD1 // CAV3	309898909463137	1.47491e+07
GO:0014870	biological_process	response to muscle inactivity	3	2	7	45240	420	C9JAC8 // P31415	CASQ1 // CASQ1	494371086915346	0.055237895779146
GO:0014877	biological_process	response to muscle inactivity involved in regulation of muscle adaptation	8	2	7	45240	420	C9JAC8 // P31415	CASQ1 // CASQ1	494371086915346	0.055237895779146
GO:0014894	biological_process	response to denervation involved in regulation of muscle adaptation	9	2	7	45240	420	C9JAC8 // P31415	CASQ1 // CASQ1	494371086915346	0.055237895779146
GO:0043502	biological_process	regulation of muscle adaptation	6	7	44	45240	420	C9JAC8 // P31415 // O76003 // Q13557 // B4DG80 // Q9NZU5 // P56539	CASQ1 // CASQ1 // GLRX3 // CAMK2D // LMCD1 // LMCD1 // CAV3	409898909463137	1.19092e+09
GO:0030315	cellular_component	T-tubule	6	5	37	45240	420	C9JAC8 // P31415 // P50993 // Q13557 // P56539	CASQ1 // CASQ1 // ATP1A2 // CAMK2D // CAV3	386354052046947	0.00117159408962037
GO:0042383	cellular_component	sarcolemma	5	16	166	45240	420	C9JAC8 // P31415 // P50993 // Q13557 // C9JJP8 // C9JPK5 // E7EQW5 // E7ERX5 // E9PLR6 // E9PQJ2 // P05556 // Q5T3E4 // Q5T3E5 // Q5T3E6 // P56539 // Q14315	CASQ1 // CASQ1 // ATP1A2 // CAMK2D // ITGB1 // ITGB1 // ITGB1 // ITGB1 // ITGB1 // ITGB1 // ITGB1 // ITGB1 // ITGB1 // ITGB1 // CAV3 // FLNC	337602635986414	84228.9
GO:0005524	molecular_function	ATP binding	8	54	3688	45240	420	E9PRA5 // Q13733 // B1AKY9 // H0Y7C1 // P50993 // E9PRK2 // G3V178 // H0YE96 // H0YEL9 // Q96I59 // C9JES6 // H7C071 // Q14012 // C9JES6 // H7C071 // Q14012 // B1ALS0 // Q13976 // Q5JP05 // Q5SQU3 // O43301 // D6R938 // E9PBG7 // E9PF82 // H0Y9C2 // Q13557 // B9A011 // B9A012 // Q13402 // P15104 // C9JES6 // H7C071 // Q14012 // O43301 // B9A011 // B9A012 // Q13402 // E7ER61 // P36888 // Q5VTU6 //…	ATP1A4 // ATP1A4 // ATP1A2 // ATP1A2 // ATP1A2 // NARS2 // NARS2 // NARS2 // NARS2 // NARS2 // CAMK1 // CAMK1 // CAMK1 // CAMK1 // CAMK1 // CAMK1 // PRKG1 // PRKG1 // PRKG1 // PRKG1 // HSPA12A // CAMK2D // CAMK2D // CAMK2D // CAMK2D // CAMK2D // MYO7A // MYO7A // MYO7A // GLUL // CAMK1 // CAMK1 // CAMK1 // HSPA12A // MYO7A // MYO7A // MYO7A // FLT3 // FLT3 // FLT3 // FLT3 // FLT3 // FLT3 // ALK /…	0.65733035294519	0.0221210581282012
GO:0030554	molecular_function	adenyl nucleotide binding	6	57	3743	45240	420	E9PRA5 // Q13733 // B1AKY9 // H0Y7C1 // P50993 // E9PRK2 // G3V178 // H0YE96 // H0YEL9 // Q96I59 // C9JES6 // H7C071 // Q14012 // C9JES6 // H7C071 // Q14012 // B1ALS0 // Q13976 // Q5JP05 // Q5SQU3 // O43301 // D6R938 // E9PBG7 // E9PF82 // H0Y9C2 // Q13557 // B9A011 // B9A012 // Q13402 // P15104 // C9JES6 // H7C071 // Q14012 // O43301 // B9A011 // B9A012 // Q13402 // B4DFA6 // D6RGI6 // Q8TAA5 //…	ATP1A4 // ATP1A4 // ATP1A2 // ATP1A2 // ATP1A2 // NARS2 // NARS2 // NARS2 // NARS2 // NARS2 // CAMK1 // CAMK1 // CAMK1 // CAMK1 // CAMK1 // CAMK1 // PRKG1 // PRKG1 // PRKG1 // PRKG1 // HSPA12A // CAMK2D // CAMK2D // CAMK2D // CAMK2D // CAMK2D // MYO7A // MYO7A // MYO7A // GLUL // CAMK1 // CAMK1 // CAMK1 // HSPA12A // MYO7A // MYO7A // MYO7A // GRPEL2 // GRPEL2 // GRPEL2 // FLT3 // FLT3 // FLT3 //…	0.71397647247584	0.00662514029222047
GO:0032559	molecular_function	adenyl ribonucleotide binding	7	54	3734	45240	420	E9PRA5 // Q13733 // B1AKY9 // H0Y7C1 // P50993 // E9PRK2 // G3V178 // H0YE96 // H0YEL9 // Q96I59 // C9JES6 // H7C071 // Q14012 // C9JES6 // H7C071 // Q14012 // B1ALS0 // Q13976 // Q5JP05 // Q5SQU3 // O43301 // D6R938 // E9PBG7 // E9PF82 // H0Y9C2 // Q13557 // B9A011 // B9A012 // Q13402 // P15104 // C9JES6 // H7C071 // Q14012 // O43301 // B9A011 // B9A012 // Q13402 // E7ER61 // P36888 // Q5VTU6 //…	ATP1A4 // ATP1A4 // ATP1A2 // ATP1A2 // ATP1A2 // NARS2 // NARS2 // NARS2 // NARS2 // NARS2 // CAMK1 // CAMK1 // CAMK1 // CAMK1 // CAMK1 // CAMK1 // PRKG1 // PRKG1 // PRKG1 // PRKG1 // HSPA12A // CAMK2D // CAMK2D // CAMK2D // CAMK2D // CAMK2D // MYO7A // MYO7A // MYO7A // GLUL // CAMK1 // CAMK1 // CAMK1 // HSPA12A // MYO7A // MYO7A // MYO7A // FLT3 // FLT3 // FLT3 // FLT3 // FLT3 // FLT3 // ALK /…	0.639447081148327	0.0286011164496524
GO:0043234	cellular_component	protein complex	2	87	6456	45240	420	Q13733 // P50993 // Q96T23 // P29466 // B4DTY9 // I3L4X8 // P05106 // C9JMS0 // O75528 // P55201 // F8WCF6 // F8WDD7 // F8WDW3 // F8WE39 // P59998 // C9JMS0 // O75528 // P55201 // F8WCF6 // F8WDD7 // F8WDW3 // F8WE39 // P59998 // C9JMS0 // O75528 // P42261 // B4DTY9 // I3L4X8 // P05106 // Q6STE5 // Q13557 // B9A011 // B9A012 // Q13402 // P15104 // O75051 // P55201 // F8WCF6 // F8WDD7 // F8WDW3 //…	ATP1A4 // ATP1A2 // RSF1 // CASP1 // ITGB3 // ITGB3 // ITGB3 // TADA3 // TADA3 // BRPF1 // ARPC4 // ARPC4 // ARPC4 // ARPC4 // ARPC4 // TADA3 // TADA3 // BRPF1 // ARPC4 // ARPC4 // ARPC4 // ARPC4 // ARPC4 // TADA3 // TADA3 // GRIA1 // ITGB3 // ITGB3 // ITGB3 // SMARCD3 // CAMK2D // MYO7A // MYO7A // MYO7A // GLUL // PLXNA2 // BRPF1 // ARPC4 // ARPC4 // ARPC4 // ARPC4 // ARPC4 // TADA3 // TADA3 //…	0.537584423782008	0.00796331663766096
GO:0006754	biological_process	ATP biosynthetic process	11	4	58	45240	420	Q13733 // B1AKY9 // H0Y7C1 // P50993	ATP1A4 // ATP1A2 // ATP1A2 // ATP1A2	289308479608349	0.0656292727486752
GO:0006873	biological_process	cellular ion homeostasis	6	27	894	45240	420	Q13733 // P50993 // E7ESW0 // Q9UBU3 // C9IZ09 // C9JZE2 // Q8IYB4 // C9JJP8 // C9JPK5 // E7EQW5 // E7ERX5 // E9PLR6 // E9PQJ2 // P05556 // Q5T3E4 // Q5T3E5 // Q5T3E6 // E7ESW0 // Q9UBU3 // P47901 // C9JN09 // C9JQC4 // P30559 // C9JN09 // C9JQC4 // P30559 // P56539	ATP1A4 // ATP1A2 // GHRL // GHRL // PEX5L // PEX5L // PEX5L // ITGB1 // ITGB1 // ITGB1 // ITGB1 // ITGB1 // ITGB1 // ITGB1 // ITGB1 // ITGB1 // ITGB1 // GHRL // GHRL // AVPR1B // OXTR // OXTR // OXTR // OXTR // OXTR // OXTR // CAV3	170182227219121	8.84822e+08
GO:0019725	biological_process	cellular homeostasis	4	28	1175	45240	420	Q13733 // P50993 // E7ESW0 // Q9UBU3 // C9IZ09 // C9JZE2 // Q8IYB4 // O76003 // C9JJP8 // C9JPK5 // E7EQW5 // E7ERX5 // E9PLR6 // E9PQJ2 // P05556 // Q5T3E4 // Q5T3E5 // Q5T3E6 // E7ESW0 // Q9UBU3 // P47901 // C9JN09 // C9JQC4 // P30559 // C9JN09 // C9JQC4 // P30559 // P56539	ATP1A4 // ATP1A2 // GHRL // GHRL // PEX5L // PEX5L // PEX5L // GLRX3 // ITGB1 // ITGB1 // ITGB1 // ITGB1 // ITGB1 // ITGB1 // ITGB1 // ITGB1 // ITGB1 // ITGB1 // GHRL // GHRL // AVPR1B // OXTR // OXTR // OXTR // OXTR // OXTR // OXTR // CAV3	13599756718163	0.000379423450085754
GO:0030003	biological_process	cellular cation homeostasis	7	24	485	45240	420	Q13733 // P50993 // E7ESW0 // Q9UBU3 // C9JJP8 // C9JPK5 // E7EQW5 // E7ERX5 // E9PLR6 // E9PQJ2 // P05556 // Q5T3E4 // Q5T3E5 // Q5T3E6 // E7ESW0 // Q9UBU3 // P47901 // C9JN09 // C9JQC4 // P30559 // C9JN09 // C9JQC4 // P30559 // P56539	ATP1A4 // ATP1A2 // GHRL // GHRL // ITGB1 // ITGB1 // ITGB1 // ITGB1 // ITGB1 // ITGB1 // ITGB1 // ITGB1 // ITGB1 // ITGB1 // GHRL // GHRL // AVPR1B // OXTR // OXTR // OXTR // OXTR // OXTR // OXTR // CAV3	241418735485773	66839.1
GO:0042592	biological_process	homeostatic process	3	31	1863	45240	420	Q13733 // P50993 // E7ESW0 // Q9UBU3 // C9IZ09 // C9JZE2 // Q8IYB4 // O76003 // C9JJP8 // C9JPK5 // E7EQW5 // E7ERX5 // E9PLR6 // E9PQJ2 // P05556 // Q5T3E4 // Q5T3E5 // Q5T3E6 // E7ESW0 // Q9UBU3 // P47901 // P36888 // P36888 // P52945 // C9JN09 // C9JQC4 // P30559 // C9JN09 // C9JQC4 // P30559 // P56539	ATP1A4 // ATP1A2 // GHRL // GHRL // PEX5L // PEX5L // PEX5L // GLRX3 // ITGB1 // ITGB1 // ITGB1 // ITGB1 // ITGB1 // ITGB1 // ITGB1 // ITGB1 // ITGB1 // ITGB1 // GHRL // GHRL // AVPR1B // FLT3 // FLT3 // PDX1 // OXTR // OXTR // OXTR // OXTR // OXTR // OXTR // CAV3	0.841850142656297	0.0456033741604917
GO:0048878	biological_process	chemical homeostasis	4	28	1286	45240	420	Q13733 // P50993 // E7ESW0 // Q9UBU3 // C9IZ09 // C9JZE2 // Q8IYB4 // C9JJP8 // C9JPK5 // E7EQW5 // E7ERX5 // E9PLR6 // E9PQJ2 // P05556 // Q5T3E4 // Q5T3E5 // Q5T3E6 // E7ESW0 // Q9UBU3 // P47901 // P52945 // C9JN09 // C9JQC4 // P30559 // C9JN09 // C9JQC4 // P30559 // P56539	ATP1A4 // ATP1A2 // GHRL // GHRL // PEX5L // PEX5L // PEX5L // ITGB1 // ITGB1 // ITGB1 // ITGB1 // ITGB1 // ITGB1 // ITGB1 // ITGB1 // ITGB1 // ITGB1 // GHRL // GHRL // AVPR1B // PDX1 // OXTR // OXTR // OXTR // OXTR // OXTR // OXTR // CAV3	122974578594072	0.00167725951742082
GO:0050801	biological_process	ion homeostasis	5	27	1003	45240	420	Q13733 // P50993 // E7ESW0 // Q9UBU3 // C9IZ09 // C9JZE2 // Q8IYB4 // C9JJP8 // C9JPK5 // E7EQW5 // E7ERX5 // E9PLR6 // E9PQJ2 // P05556 // Q5T3E4 // Q5T3E5 // Q5T3E6 // E7ESW0 // Q9UBU3 // P47901 // C9JN09 // C9JQC4 // P30559 // C9JN09 // C9JQC4 // P30559 // P56539	ATP1A4 // ATP1A2 // GHRL // GHRL // PEX5L // PEX5L // PEX5L // ITGB1 // ITGB1 // ITGB1 // ITGB1 // ITGB1 // ITGB1 // ITGB1 // ITGB1 // ITGB1 // ITGB1 // GHRL // GHRL // AVPR1B // OXTR // OXTR // OXTR // OXTR // OXTR // OXTR // CAV3	153584740276235	6.89104e+09
GO:0055080	biological_process	cation homeostasis	6	24	580	45240	420	Q13733 // P50993 // E7ESW0 // Q9UBU3 // C9JJP8 // C9JPK5 // E7EQW5 // E7ERX5 // E9PLR6 // E9PQJ2 // P05556 // Q5T3E4 // Q5T3E5 // Q5T3E6 // E7ESW0 // Q9UBU3 // P47901 // C9JN09 // C9JQC4 // P30559 // C9JN09 // C9JQC4 // P30559 // P56539	ATP1A4 // ATP1A2 // GHRL // GHRL // ITGB1 // ITGB1 // ITGB1 // ITGB1 // ITGB1 // ITGB1 // ITGB1 // ITGB1 // ITGB1 // ITGB1 // GHRL // GHRL // AVPR1B // OXTR // OXTR // OXTR // OXTR // OXTR // OXTR // CAV3	215611920191728	1.76332e+07
GO:0055082	biological_process	cellular chemical homeostasis	5	27	964	45240	420	Q13733 // P50993 // E7ESW0 // Q9UBU3 // C9IZ09 // C9JZE2 // Q8IYB4 // C9JJP8 // C9JPK5 // E7EQW5 // E7ERX5 // E9PLR6 // E9PQJ2 // P05556 // Q5T3E4 // Q5T3E5 // Q5T3E6 // E7ESW0 // Q9UBU3 // P47901 // C9JN09 // C9JQC4 // P30559 // C9JN09 // C9JQC4 // P30559 // P56539	ATP1A4 // ATP1A2 // GHRL // GHRL // PEX5L // PEX5L // PEX5L // ITGB1 // ITGB1 // ITGB1 // ITGB1 // ITGB1 // ITGB1 // ITGB1 // ITGB1 // ITGB1 // ITGB1 // GHRL // GHRL // AVPR1B // OXTR // OXTR // OXTR // OXTR // OXTR // OXTR // CAV3	159306395714457	3.36858e+09
GO:0045121	cellular_component	membrane raft	3	12	308	45240	420	P50993 // C9JJP8 // C9JPK5 // E7EQW5 // E7ERX5 // E9PLR6 // E9PQJ2 // P05556 // Q5T3E4 // Q5T3E5 // Q5T3E6 // P56539	ATP1A2 // ITGB1 // ITGB1 // ITGB1 // ITGB1 // ITGB1 // ITGB1 // ITGB1 // ITGB1 // ITGB1 // ITGB1 // CAV3	206924175123731	0.00178608684730149
GO:0006940	biological_process	regulation of smooth muscle contraction	7	7	55	45240	420	P50993 // C9JN09 // C9JQC4 // P30559 // C9JN09 // C9JQC4 // P30559	ATP1A2 // OXTR // OXTR // OXTR // OXTR // OXTR // OXTR	3777060999744	5.20047e+09
GO:0008217	biological_process	regulation of blood pressure	6	9	192	45240	420	P50993 // P47901 // P10645 // C9JN09 // C9JQC4 // P30559 // C9JN09 // C9JQC4 // P30559	ATP1A2 // AVPR1B // CHGA // OXTR // OXTR // OXTR // OXTR // OXTR // OXTR	233602829193222	0.00384081654938478
GO:0009314	biological_process	response to radiation	3	12	484	45240	420	P50993 // C9JJP8 // C9JPK5 // E7EQW5 // E7ERX5 // E9PLR6 // E9PQJ2 // P05556 // Q5T3E4 // Q5T3E5 // Q5T3E6 // P03999	ATP1A2 // ITGB1 // ITGB1 // ITGB1 // ITGB1 // ITGB1 // ITGB1 // ITGB1 // ITGB1 // ITGB1 // ITGB1 // OPN1SW	141716505465762	0.0661556784041573
GO:0019098	biological_process	reproductive behavior	3	7	103	45240	420	P50993 // C9JN09 // C9JQC4 // P30559 // C9JN09 // C9JQC4 // P30559	ATP1A2 // OXTR // OXTR // OXTR // OXTR // OXTR // OXTR	287192018608545	0.00247255195350475
GO:0050890	biological_process	cognition	5	11	280	45240	420	P50993 // Q8TAM2 // C9JN09 // C9JQC4 // P30559 // C9JN09 // C9JQC4 // P30559 // C4WYH4 // E5RK45 // Q13639	ATP1A2 // TTC8 // OXTR // OXTR // OXTR // OXTR // OXTR // OXTR // HTR4 // HTR4 // HTR4	208121439290339	0.00330324416197444
GO:0014070	biological_process	response to organic cyclic compound	4	22	908	45240	420	P50993 // P29466 // Q9UBU3 // C9JJP8 // C9JPK5 // E7EQW5 // E7ERX5 // E9PLR6 // E9PQJ2 // P05556 // Q5T3E4 // Q5T3E5 // Q5T3E6 // Q9UBU3 // P52945 // Q9UBS8 // C9JN09 // C9JQC4 // P30559 // C9JN09 // C9JQC4 // P30559	ATP1A2 // CASP1 // GHRL // ITGB1 // ITGB1 // ITGB1 // ITGB1 // ITGB1 // ITGB1 // ITGB1 // ITGB1 // ITGB1 // ITGB1 // GHRL // PDX1 // RNF14 // OXTR // OXTR // OXTR // OXTR // OXTR // OXTR	138394892255744	0.00244244048609936
GO:0043279	biological_process	response to alkaloid	5	8	157	45240	420	P50993 // P52945 // C9JN09 // C9JQC4 // P30559 // C9JN09 // C9JQC4 // P30559	ATP1A2 // PDX1 // OXTR // OXTR // OXTR // OXTR // OXTR // OXTR	245644504231943	0.00514270956871486
GO:0042995	cellular_component	cell projection	3	42	2019	45240	420	P50993 // P05106 // Q8IWV2 // Q8NCE2 // P59998 // Q8NCE2 // P59998 // Q9UBU3 // C9IZ09 // C9JZE2 // Q8IYB4 // P42261 // P05106 // Q13557 // Q13402 // P15104 // P59998 // Q8NCE2 // O14786 // P05556 // P05106 // Q13402 // O14786 // Q9UBU3 // B3KSL8 // Q8TAM2 // Q8TED9 // Q9NZA1 // O75044 // Q5VZB4 // C9JN09 // C9JQC4 // P30559 // Q6TFL4 // P42261 // P59998 // Q8NCE2 // Q9Y6N7 // C9JN09 // C9JQC4 //…	ATP1A2 // ITGB3 // CNTN4 // MTMR14 // ARPC4 // MTMR14 // ARPC4 // GHRL // PEX5L // PEX5L // PEX5L // GRIA1 // ITGB3 // CAMK2D // MYO7A // GLUL // ARPC4 // MTMR14 // NRP1 // ITGB1 // ITGB3 // MYO7A // NRP1 // GHRL // TTC8 // TTC8 // AFAP1L1 // CLIC5 // SRGAP2 // SRGAP2 // OXTR // OXTR // OXTR // KLHL24 // GRIA1 // ARPC4 // MTMR14 // ROBO1 // OXTR // OXTR // OXTR // OPN1SW	116395801865835	7.44346e+09
GO:0045202	cellular_component	synapse	1	27	863	45240	420	P50993 // B7Z9G9 // E7EMV5 // P42261 // E7ES64 // E9PE76 // F8W9U0 // O60941 // Q13557 // Q13402 // C9JJP8 // C9JPK5 // E7EQW5 // E7ERX5 // E9PLR6 // E9PQJ2 // P05556 // Q5T3E4 // Q5T3E5 // Q5T3E6 // Q13402 // O75044 // Q5VZB4 // B7Z9G9 // E7EMV5 // P42261 // P56539	ATP1A2 // GRIA1 // GRIA1 // GRIA1 // DTNB // DTNB // DTNB // DTNB // CAMK2D // MYO7A // ITGB1 // ITGB1 // ITGB1 // ITGB1 // ITGB1 // ITGB1 // ITGB1 // ITGB1 // ITGB1 // ITGB1 // MYO7A // SRGAP2 // SRGAP2 // GRIA1 // GRIA1 // GRIA1 // CAV3	175273654419557	4.72217e+08
GO:0006874	biological_process	cellular calcium ion homeostasis	9	23	322	45240	420	P50993 // E7ESW0 // Q9UBU3 // C9JJP8 // C9JPK5 // E7EQW5 // E7ERX5 // E9PLR6 // E9PQJ2 // P05556 // Q5T3E4 // Q5T3E5 // Q5T3E6 // E7ESW0 // Q9UBU3 // P47901 // C9JN09 // C9JQC4 // P30559 // C9JN09 // C9JQC4 // P30559 // P56539	ATP1A2 // GHRL // GHRL // ITGB1 // ITGB1 // ITGB1 // ITGB1 // ITGB1 // ITGB1 // ITGB1 // ITGB1 // ITGB1 // ITGB1 // GHRL // GHRL // AVPR1B // OXTR // OXTR // OXTR // OXTR // OXTR // OXTR // CAV3	294371086915346	165.071
GO:0006875	biological_process	cellular metal ion homeostasis	8	23	437	45240	420	P50993 // E7ESW0 // Q9UBU3 // C9JJP8 // C9JPK5 // E7EQW5 // E7ERX5 // E9PLR6 // E9PQJ2 // P05556 // Q5T3E4 // Q5T3E5 // Q5T3E6 // E7ESW0 // Q9UBU3 // P47901 // C9JN09 // C9JQC4 // P30559 // C9JN09 // C9JQC4 // P30559 // P56539	ATP1A2 // GHRL // GHRL // ITGB1 // ITGB1 // ITGB1 // ITGB1 // ITGB1 // ITGB1 // ITGB1 // ITGB1 // ITGB1 // ITGB1 // GHRL // GHRL // AVPR1B // OXTR // OXTR // OXTR // OXTR // OXTR // OXTR // CAV3	250313827776747	510797
GO:0051480	biological_process	cytosolic calcium ion homeostasis	10	13	205	45240	420	P50993 // E7ESW0 // Q9UBU3 // E7ESW0 // Q9UBU3 // P47901 // C9JN09 // C9JQC4 // P30559 // C9JN09 // C9JQC4 // P30559 // P56539	ATP1A2 // GHRL // GHRL // GHRL // GHRL // AVPR1B // OXTR // OXTR // OXTR // OXTR // OXTR // OXTR // CAV3	277202540984671	6.33036e+08
GO:0055065	biological_process	metal ion homeostasis	7	23	460	45240	420	P50993 // E7ESW0 // Q9UBU3 // C9JJP8 // C9JPK5 // E7EQW5 // E7ERX5 // E9PLR6 // E9PQJ2 // P05556 // Q5T3E4 // Q5T3E5 // Q5T3E6 // E7ESW0 // Q9UBU3 // P47901 // C9JN09 // C9JQC4 // P30559 // C9JN09 // C9JQC4 // P30559 // P56539	ATP1A2 // GHRL // GHRL // ITGB1 // ITGB1 // ITGB1 // ITGB1 // ITGB1 // ITGB1 // ITGB1 // ITGB1 // ITGB1 // ITGB1 // GHRL // GHRL // AVPR1B // OXTR // OXTR // OXTR // OXTR // OXTR // OXTR // CAV3	24291376963237	1.27981e+06
GO:0055074	biological_process	calcium ion homeostasis	8	23	336	45240	420	P50993 // E7ESW0 // Q9UBU3 // C9JJP8 // C9JPK5 // E7EQW5 // E7ERX5 // E9PLR6 // E9PQJ2 // P05556 // Q5T3E4 // Q5T3E5 // Q5T3E6 // E7ESW0 // Q9UBU3 // P47901 // C9JN09 // C9JQC4 // P30559 // C9JN09 // C9JQC4 // P30559 // P56539	ATP1A2 // GHRL // GHRL // ITGB1 // ITGB1 // ITGB1 // ITGB1 // ITGB1 // ITGB1 // ITGB1 // ITGB1 // ITGB1 // ITGB1 // GHRL // GHRL // AVPR1B // OXTR // OXTR // OXTR // OXTR // OXTR // OXTR // CAV3	288231032448931	377.814
GO:0072503	biological_process	cellular divalent inorganic cation homeostasis	8	23	335	45240	420	P50993 // E7ESW0 // Q9UBU3 // C9JJP8 // C9JPK5 // E7EQW5 // E7ERX5 // E9PLR6 // E9PQJ2 // P05556 // Q5T3E4 // Q5T3E5 // Q5T3E6 // E7ESW0 // Q9UBU3 // P47901 // C9JN09 // C9JQC4 // P30559 // C9JN09 // C9JQC4 // P30559 // P56539	ATP1A2 // GHRL // GHRL // ITGB1 // ITGB1 // ITGB1 // ITGB1 // ITGB1 // ITGB1 // ITGB1 // ITGB1 // ITGB1 // ITGB1 // GHRL // GHRL // AVPR1B // OXTR // OXTR // OXTR // OXTR // OXTR // OXTR // CAV3	288661046192294	3627.43
GO:0072507	biological_process	divalent inorganic cation homeostasis	7	23	351	45240	420	P50993 // E7ESW0 // Q9UBU3 // C9JJP8 // C9JPK5 // E7EQW5 // E7ERX5 // E9PLR6 // E9PQJ2 // P05556 // Q5T3E4 // Q5T3E5 // Q5T3E6 // E7ESW0 // Q9UBU3 // P47901 // C9JN09 // C9JQC4 // P30559 // C9JN09 // C9JQC4 // P30559 // P56539	ATP1A2 // GHRL // GHRL // ITGB1 // ITGB1 // ITGB1 // ITGB1 // ITGB1 // ITGB1 // ITGB1 // ITGB1 // ITGB1 // ITGB1 // GHRL // GHRL // AVPR1B // OXTR // OXTR // OXTR // OXTR // OXTR // OXTR // CAV3	281930052696351	8918.36
GO:0009605	biological_process	response to external stimulus	2	44	1564	45240	420	P50993 // P29466 // P05106 // Q9UQ52 // Q8IWV2 // E7ESW0 // Q9UBU3 // P05106 // O75051 // E7EX60 // E9PEP6 // H0Y4A0 // O14786 // Q5JWQ6 // Q5T7F0 // Q5T7F1 // C9JJP8 // C9JPK5 // E7EQW5 // E7ERX5 // E9PLR6 // E9PQJ2 // P05556 // Q5T3E4 // Q5T3E5 // Q5T3E6 // P05106 // E7EX60 // E9PEP6 // H0Y4A0 // O14786 // Q5JWQ6 // Q5T7F0 // Q5T7F1 // E7ESW0 // Q9UBU3 // O75044 // P52945 // Q9Y6N7 // P03999 //…	ATP1A2 // CASP1 // ITGB3 // CNTN6 // CNTN4 // GHRL // GHRL // ITGB3 // PLXNA2 // NRP1 // NRP1 // NRP1 // NRP1 // NRP1 // NRP1 // NRP1 // ITGB1 // ITGB1 // ITGB1 // ITGB1 // ITGB1 // ITGB1 // ITGB1 // ITGB1 // ITGB1 // ITGB1 // ITGB3 // NRP1 // NRP1 // NRP1 // NRP1 // NRP1 // NRP1 // NRP1 // GHRL // GHRL // SRGAP2 // PDX1 // ROBO1 // OPN1SW // HTR4 // HTR4 // HTR4 // CNTN6	159947261254101	1.27116e+06
GO:0009612	biological_process	response to mechanical stimulus	3	12	233	45240	420	P50993 // P29466 // C9JJP8 // C9JPK5 // E7EQW5 // E7ERX5 // E9PLR6 // E9PQJ2 // P05556 // Q5T3E4 // Q5T3E5 // Q5T3E6	ATP1A2 // CASP1 // ITGB1 // ITGB1 // ITGB1 // ITGB1 // ITGB1 // ITGB1 // ITGB1 // ITGB1 // ITGB1 // ITGB1	247184214727794	0.000136615900292867
GO:0071214	biological_process	cellular response to abiotic stimulus	4	12	200	45240	420	P50993 // P29466 // C9JJP8 // C9JPK5 // E7EQW5 // E7ERX5 // E9PLR6 // E9PQJ2 // P05556 // Q5T3E4 // Q5T3E5 // Q5T3E6	ATP1A2 // CASP1 // ITGB1 // ITGB1 // ITGB1 // ITGB1 // ITGB1 // ITGB1 // ITGB1 // ITGB1 // ITGB1 // ITGB1	269217210215749	3.04364e+09
GO:0071260	biological_process	cellular response to mechanical stimulus	5	12	68	45240	420	P50993 // P29466 // C9JJP8 // C9JPK5 // E7EQW5 // E7ERX5 // E9PLR6 // E9PQJ2 // P05556 // Q5T3E4 // Q5T3E5 // Q5T3E6	ATP1A2 // CASP1 // ITGB1 // ITGB1 // ITGB1 // ITGB1 // ITGB1 // ITGB1 // ITGB1 // ITGB1 // ITGB1 // ITGB1	424856545068188	30074
GO:0071496	biological_process	cellular response to external stimulus	3	12	256	45240	420	P50993 // P29466 // C9JJP8 // C9JPK5 // E7EQW5 // E7ERX5 // E9PLR6 // E9PQJ2 // P05556 // Q5T3E4 // Q5T3E5 // Q5T3E6	ATP1A2 // CASP1 // ITGB1 // ITGB1 // ITGB1 // ITGB1 // ITGB1 // ITGB1 // ITGB1 // ITGB1 // ITGB1 // ITGB1	233602829193222	0.000333594313855436
GO:0032970	biological_process	regulation of actin filament-based process	4	22	326	45240	420	P50993 // F8WCF6 // F8WDD7 // F8WDW3 // F8WE39 // P59998 // F8WCF6 // F8WDD7 // F8WDW3 // F8WE39 // P59998 // F8WCF6 // F8WDD7 // F8WDW3 // F8WE39 // P59998 // F8WCF6 // F8WDD7 // F8WDW3 // F8WE39 // P59998 // P56539	ATP1A2 // ARPC4 // ARPC4 // ARPC4 // ARPC4 // ARPC4 // ARPC4 // ARPC4 // ARPC4 // ARPC4 // ARPC4 // ARPC4 // ARPC4 // ARPC4 // ARPC4 // ARPC4 // ARPC4 // ARPC4 // ARPC4 // ARPC4 // ARPC4 // CAV3	286176925561728	14421.1
GO:0008484	molecular_function	sulfuric ester hydrolase activity	4	4	50	45240	420	D6RGC1 // Q5FYB0 // D6RGC1 // Q5FYB0	ARSJ // ARSJ // ARSJ // ARSJ	310720960143634	0.0404065006523692
GO:0016788	molecular_function	hydrolase activity, acting on ester bonds	3	47	1732	45240	420	D6RGC1 // Q5FYB0 // O75317 // C9JR61 // C9JSR1 // Q8NCE2 // C9JR61 // C9JSR1 // Q8NCE2 // H7BZJ2 // H7C1W4 // Q93075 // H7C5J3 // Q92995 // E7EX42 // E9PJC9 // E9PMA6 // E9PMX6 // E9PR20 // E9PRT6 // H0YDY1 // P54315 // F5H1V6 // P54317 // D6RGC1 // Q5FYB0 // E7EWV7 // E9PK78 // E9PRM2 // Q9P2H5 // C9JR61 // C9JSR1 // Q8NCE2 // F5H1V6 // P54317 // E7EWV7 // E9PK78 // E9PRM2 // Q9P2H5 // H7BZJ2 //…	ARSJ // ARSJ // USP12 // MTMR14 // MTMR14 // MTMR14 // MTMR14 // MTMR14 // MTMR14 // TATDN2 // TATDN2 // TATDN2 // USP13 // USP13 // PNLIPRP1 // PNLIPRP1 // PNLIPRP1 // PNLIPRP1 // PNLIPRP1 // PNLIPRP1 // PNLIPRP1 // PNLIPRP1 // PNLIPRP2 // PNLIPRP2 // ARSJ // ARSJ // USP35 // USP35 // USP35 // USP35 // MTMR14 // MTMR14 // MTMR14 // PNLIPRP2 // PNLIPRP2 // USP35 // USP35 // USP35 // USP35 // TATD…	154743142816197	945829
GO:0019538	biological_process	protein metabolic process	4	77	6116	45240	420	Q5FYB0 // E9PRK2 // G3V178 // H0YE96 // H0YEL9 // Q96I59 // E9PHZ2 // Q9UHD1 // B4DVD8 // G3V169 // H0YEC7 // P29466 // O75317 // P05106 // O75528 // P55201 // Q14012 // O75528 // P55201 // Q14012 // O75528 // Q93075 // Q9UBU3 // H7C5J3 // Q92995 // Q13976 // P05106 // Q9P2E5 // Q9Y5A7 // P15529 // Q5FYB0 // Q13557 // E7EWV7 // E9PK78 // E9PRM2 // Q9P2H5 // P55201 // Q14012 // O75528 // Q9H6P5 //…	ARSJ // NARS2 // NARS2 // NARS2 // NARS2 // NARS2 // CHORDC1 // CHORDC1 // CASP1 // CASP1 // CASP1 // CASP1 // USP12 // ITGB3 // TADA3 // BRPF1 // CAMK1 // TADA3 // BRPF1 // CAMK1 // TADA3 // TATDN2 // GHRL // USP13 // USP13 // PRKG1 // ITGB3 // CHPF2 // NUB1 // CD46 // ARSJ // CAMK2D // USP35 // USP35 // USP35 // USP35 // BRPF1 // CAMK1 // TADA3 // TASP1 // USP35 // USP35 // USP35 // USP35 // IT…	0.439479640545157	0.0969396859494337
GO:0043412	biological_process	macromolecule modification	4	48	3057	45240	420	Q5FYB0 // O75317 // O75528 // P55201 // Q14012 // O75528 // C9JM75 // H7C1H7 // H7C2C3 // H7C454 // Q6P087 // P55201 // Q14012 // O75528 // Q9UBU3 // Q92995 // Q13976 // Q9Y5A7 // Q5FYB0 // Q13557 // C9JM75 // H7C1H7 // H7C2C3 // H7C454 // Q6P087 // P55201 // Q14012 // O75528 // Q9UBU3 // P36888 // P36888 // Q9UBS8 // H7BZ33 // Q9UM73 // Q9ULM3 // Q9Y672 // O75317 // C9JM75 // H7C1H7 // H7C2C3 //…	ARSJ // USP12 // TADA3 // BRPF1 // CAMK1 // TADA3 // RPUSD3 // RPUSD3 // RPUSD3 // RPUSD3 // RPUSD3 // BRPF1 // CAMK1 // TADA3 // GHRL // USP13 // PRKG1 // NUB1 // ARSJ // CAMK2D // RPUSD3 // RPUSD3 // RPUSD3 // RPUSD3 // RPUSD3 // BRPF1 // CAMK1 // TADA3 // GHRL // FLT3 // FLT3 // RNF14 // ALK // ALK // YEATS2 // ALG6 // USP12 // RPUSD3 // RPUSD3 // RPUSD3 // RPUSD3 // RPUSD3 // BRPF1 // CAMK1 /…	0.758127455045246	0.0108928918627029
GO:0044267	biological_process	cellular protein metabolic process	5	63	4539	45240	420	Q5FYB0 // E9PRK2 // G3V178 // H0YE96 // H0YEL9 // Q96I59 // E9PHZ2 // Q9UHD1 // O75317 // P05106 // O75528 // P55201 // Q14012 // O75528 // P55201 // Q14012 // O75528 // Q93075 // Q9UBU3 // H7C5J3 // Q92995 // Q13976 // P05106 // Q9Y5A7 // Q5FYB0 // Q13557 // E7EWV7 // E9PK78 // E9PRM2 // Q9P2H5 // P55201 // Q14012 // O75528 // E7EWV7 // E9PK78 // E9PRM2 // Q9P2H5 // P05106 // Q93075 // Q9UBU3 //…	ARSJ // NARS2 // NARS2 // NARS2 // NARS2 // NARS2 // CHORDC1 // CHORDC1 // USP12 // ITGB3 // TADA3 // BRPF1 // CAMK1 // TADA3 // BRPF1 // CAMK1 // TADA3 // TATDN2 // GHRL // USP13 // USP13 // PRKG1 // ITGB3 // NUB1 // ARSJ // CAMK2D // USP35 // USP35 // USP35 // USP35 // BRPF1 // CAMK1 // TADA3 // USP35 // USP35 // USP35 // USP35 // ITGB3 // TATDN2 // GHRL // MRPL13 // MRPL13 // MRPL13 // MRPL13 …	0.580186941773083	0.0292550935575176
GO:0022607	biological_process	cellular component assembly	3	50	2196	45240	420	Q96T23 // B4DTY9 // I3L4X8 // P05106 // F8WCF6 // F8WDD7 // F8WDW3 // F8WE39 // P59998 // F8WCF6 // F8WDD7 // F8WDW3 // F8WE39 // P59998 // Q8IYB4 // B4DTY9 // I3L4X8 // P05106 // Q13402 // P15104 // F8WCF6 // F8WDD7 // F8WDW3 // F8WE39 // P59998 // C9JJP8 // C9JPK5 // E7EQW5 // E7ERX5 // E9PLR6 // E9PQJ2 // P05556 // Q5T3E4 // Q5T3E5 // Q5T3E6 // B4DTY9 // I3L4X8 // P05106 // Q13402 // Q8TAM2 //…	RSF1 // ITGB3 // ITGB3 // ITGB3 // ARPC4 // ARPC4 // ARPC4 // ARPC4 // ARPC4 // ARPC4 // ARPC4 // ARPC4 // ARPC4 // ARPC4 // PEX5L // ITGB3 // ITGB3 // ITGB3 // MYO7A // GLUL // ARPC4 // ARPC4 // ARPC4 // ARPC4 // ARPC4 // ITGB1 // ITGB1 // ITGB1 // ITGB1 // ITGB1 // ITGB1 // ITGB1 // ITGB1 // ITGB1 // ITGB1 // ITGB3 // ITGB3 // ITGB3 // MYO7A // TTC8 // SRGAP2 // SRGAP2 // RSF1 // ARPC4 // ARPC4…	129425964198059	5.89748e+07
GO:0034622	biological_process	cellular macromolecular complex assembly	5	23	771	45240	420	Q96T23 // F8WCF6 // F8WDD7 // F8WDW3 // F8WE39 // P59998 // F8WCF6 // F8WDD7 // F8WDW3 // F8WE39 // P59998 // Q8IYB4 // F8WCF6 // F8WDD7 // F8WDW3 // F8WE39 // P59998 // Q96T23 // F8WCF6 // F8WDD7 // F8WDW3 // F8WE39 // P59998	RSF1 // ARPC4 // ARPC4 // ARPC4 // ARPC4 // ARPC4 // ARPC4 // ARPC4 // ARPC4 // ARPC4 // ARPC4 // PEX5L // ARPC4 // ARPC4 // ARPC4 // ARPC4 // ARPC4 // RSF1 // ARPC4 // ARPC4 // ARPC4 // ARPC4 // ARPC4	168404069735304	7.87452e+08
GO:0044085	biological_process	cellular component biogenesis	2	50	2389	45240	420	Q96T23 // B4DTY9 // I3L4X8 // P05106 // F8WCF6 // F8WDD7 // F8WDW3 // F8WE39 // P59998 // F8WCF6 // F8WDD7 // F8WDW3 // F8WE39 // P59998 // Q8IYB4 // B4DTY9 // I3L4X8 // P05106 // Q13402 // P15104 // F8WCF6 // F8WDD7 // F8WDW3 // F8WE39 // P59998 // C9JJP8 // C9JPK5 // E7EQW5 // E7ERX5 // E9PLR6 // E9PQJ2 // P05556 // Q5T3E4 // Q5T3E5 // Q5T3E6 // B4DTY9 // I3L4X8 // P05106 // Q13402 // Q8TAM2 //…	RSF1 // ITGB3 // ITGB3 // ITGB3 // ARPC4 // ARPC4 // ARPC4 // ARPC4 // ARPC4 // ARPC4 // ARPC4 // ARPC4 // ARPC4 // ARPC4 // PEX5L // ITGB3 // ITGB3 // ITGB3 // MYO7A // GLUL // ARPC4 // ARPC4 // ARPC4 // ARPC4 // ARPC4 // ITGB1 // ITGB1 // ITGB1 // ITGB1 // ITGB1 // ITGB1 // ITGB1 // ITGB1 // ITGB1 // ITGB1 // ITGB3 // ITGB3 // ITGB3 // MYO7A // TTC8 // SRGAP2 // SRGAP2 // RSF1 // ARPC4 // ARPC4…	117273084252945	6.76062e+08
GO:0016568	biological_process	chromatin modification	6	13	501	45240	420	Q96T23 // O75528 // P55201 // O75528 // P55201 // O75528 // Q6STE5 // P55201 // O75528 // Q9ULM3 // Q96T23 // P55201 // O75528	RSF1 // TADA3 // BRPF1 // TADA3 // BRPF1 // TADA3 // SMARCD3 // BRPF1 // TADA3 // YEATS2 // RSF1 // BRPF1 // TADA3	148283871615694	0.0321460133991357
GO:0016584	biological_process	nucleosome positioning	10	2	6	45240	420	Q96T23 // Q96T23	RSF1 // RSF1	51661032904899	0.041358527057732
GO:0051098	biological_process	regulation of binding	3	10	282	45240	420	Q96T23 // Q14012 // Q14012 // Q6STE5 // Q14012 // O14786 // O14786 // P52945 // Q96T23 // Q14012	RSF1 // CAMK1 // CAMK1 // SMARCD3 // CAMK1 // NRP1 // NRP1 // PDX1 // RSF1 // CAMK1	193344253369963	0.0133171505322601
GO:0009893	biological_process	positive regulation of metabolic process	4	48	2993	45240	420	Q96T23 // P05106 // O75528 // P55201 // Q14012 // O75528 // P55201 // Q14012 // O75528 // Q93075 // Q9UBU3 // P05106 // Q9Y5A7 // Q6STE5 // P55201 // Q14012 // O75528 // Q9H6P5 // O14786 // C9JJP8 // C9JPK5 // E7EQW5 // E7ERX5 // E9PLR6 // E9PQJ2 // P05556 // Q5T3E4 // Q5T3E5 // Q5T3E6 // P05106 // O14786 // Q93075 // Q9UBU3 // Q9NZA1 // P36888 // P36888 // P52945 // Q9UBS8 // H7BZ33 // Q9UM73 //…	RSF1 // ITGB3 // TADA3 // BRPF1 // CAMK1 // TADA3 // BRPF1 // CAMK1 // TADA3 // TATDN2 // GHRL // ITGB3 // NUB1 // SMARCD3 // BRPF1 // CAMK1 // TADA3 // TASP1 // NRP1 // ITGB1 // ITGB1 // ITGB1 // ITGB1 // ITGB1 // ITGB1 // ITGB1 // ITGB1 // ITGB1 // ITGB1 // ITGB3 // NRP1 // TATDN2 // GHRL // CLIC5 // FLT3 // FLT3 // PDX1 // RNF14 // ALK // ALK // RSF1 // BRPF1 // CAMK1 // TADA3 // FKBP14 // HTR…	0.788651728434115	0.00704605963766448
GO:0010604	biological_process	positive regulation of macromolecule metabolic process	5	44	2787	45240	420	Q96T23 // P05106 // O75528 // P55201 // Q14012 // O75528 // P55201 // Q14012 // O75528 // Q93075 // Q9UBU3 // P05106 // Q9Y5A7 // Q6STE5 // P55201 // Q14012 // O75528 // Q9H6P5 // O14786 // C9JJP8 // C9JPK5 // E7EQW5 // E7ERX5 // E9PLR6 // E9PQJ2 // P05556 // Q5T3E4 // Q5T3E5 // Q5T3E6 // P05106 // O14786 // Q93075 // Q9UBU3 // P36888 // P36888 // P52945 // Q9UBS8 // H7BZ33 // Q9UM73 // Q96T23 //…	RSF1 // ITGB3 // TADA3 // BRPF1 // CAMK1 // TADA3 // BRPF1 // CAMK1 // TADA3 // TATDN2 // GHRL // ITGB3 // NUB1 // SMARCD3 // BRPF1 // CAMK1 // TADA3 // TASP1 // NRP1 // ITGB1 // ITGB1 // ITGB1 // ITGB1 // ITGB1 // ITGB1 // ITGB1 // ITGB1 // ITGB1 // ITGB1 // ITGB3 // NRP1 // TATDN2 // GHRL // FLT3 // FLT3 // PDX1 // RNF14 // ALK // ALK // RSF1 // BRPF1 // CAMK1 // TADA3 // FKBP14	0.766000122744549	0.016979296849263
GO:0031325	biological_process	positive regulation of cellular metabolic process	5	47	2820	45240	420	Q96T23 // P05106 // O75528 // P55201 // Q14012 // O75528 // P55201 // Q14012 // O75528 // Q93075 // Q9UBU3 // P05106 // Q9Y5A7 // Q6STE5 // P55201 // Q14012 // O75528 // Q9H6P5 // O14786 // C9JJP8 // C9JPK5 // E7EQW5 // E7ERX5 // E9PLR6 // E9PQJ2 // P05556 // Q5T3E4 // Q5T3E5 // Q5T3E6 // P05106 // O14786 // Q93075 // Q9UBU3 // P36888 // P36888 // P52945 // Q9UBS8 // H7BZ33 // Q9UM73 // Q96T23 //…	RSF1 // ITGB3 // TADA3 // BRPF1 // CAMK1 // TADA3 // BRPF1 // CAMK1 // TADA3 // TATDN2 // GHRL // ITGB3 // NUB1 // SMARCD3 // BRPF1 // CAMK1 // TADA3 // TASP1 // NRP1 // ITGB1 // ITGB1 // ITGB1 // ITGB1 // ITGB1 // ITGB1 // ITGB1 // ITGB1 // ITGB1 // ITGB1 // ITGB3 // NRP1 // TATDN2 // GHRL // FLT3 // FLT3 // PDX1 // RNF14 // ALK // ALK // RSF1 // BRPF1 // CAMK1 // TADA3 // FKBP14 // HTR4 // HTR4…	0.844175195602542	0.00378204768601433
GO:2000241	biological_process	regulation of reproductive process	3	10	279	45240	420	Q96T23 // Q9UBU3 // Q9UBU3 // C9JN09 // C9JQC4 // P30559 // Q96T23 // C9JN09 // C9JQC4 // P30559	RSF1 // GHRL // GHRL // OXTR // OXTR // OXTR // RSF1 // OXTR // OXTR // OXTR	194887257426923	0.0123497807263376
GO:2000243	biological_process	positive regulation of reproductive process	4	10	126	45240	420	Q96T23 // Q9UBU3 // Q9UBU3 // C9JN09 // C9JQC4 // P30559 // Q96T23 // C9JN09 // C9JQC4 // P30559	RSF1 // GHRL // GHRL // OXTR // OXTR // OXTR // RSF1 // OXTR // OXTR // OXTR	30957139625985	2.21065e+09
GO:0007166	biological_process	cell surface receptor signaling pathway	5	75	3167	45240	420	E9PJ26 // E9PJE2 // Q9UQC2 // B4DTY9 // I3L4X8 // P05106 // P10082 // Q9UQ52 // P59998 // P59998 // E7ESW0 // Q9UBU3 // B4DTY9 // I3L4X8 // P05106 // Q13557 // E9PJ26 // E9PJE2 // Q9UQC2 // O75051 // P59998 // E7EX60 // E9PEP6 // H0Y4A0 // O14786 // Q5JWQ6 // Q5T7F0 // Q5T7F1 // C9JJP8 // C9JPK5 // E7EQW5 // E7ERX5 // E7EUI6 // E9PLR6 // E9PQJ2 // H7C4K3 // H7C4N8 // P05556 // Q5T3E4 // Q5T3E5 //…	GAB2 // GAB2 // GAB2 // ITGB3 // ITGB3 // ITGB3 // PYY // CNTN6 // ARPC4 // ARPC4 // GHRL // GHRL // ITGB3 // ITGB3 // ITGB3 // CAMK2D // GAB2 // GAB2 // GAB2 // PLXNA2 // ARPC4 // NRP1 // NRP1 // NRP1 // NRP1 // NRP1 // NRP1 // NRP1 // ITGB1 // ITGB1 // ITGB1 // ITGB1 // ITGB1 // ITGB1 // ITGB1 // ITGB1 // ITGB1 // ITGB1 // ITGB1 // ITGB1 // ITGB1 // ITGB3 // ITGB3 // ITGB3 // NRP1 // NRP1 // NR…	135098332967875	1689.11
GO:0007229	biological_process	integrin-mediated signaling pathway	6	31	157	45240	420	E9PJ26 // E9PJE2 // Q9UQC2 // B4DTY9 // I3L4X8 // P05106 // B4DTY9 // I3L4X8 // P05106 // E9PJ26 // E9PJE2 // Q9UQC2 // C9JJP8 // C9JPK5 // E7EQW5 // E7ERX5 // E7EUI6 // E9PLR6 // E9PQJ2 // H7C4K3 // H7C4N8 // P05556 // Q5T3E4 // Q5T3E5 // Q5T3E6 // B4DTY9 // I3L4X8 // P05106 // E9PJ26 // E9PJE2 // Q9UQC2	GAB2 // GAB2 // GAB2 // ITGB3 // ITGB3 // ITGB3 // ITGB3 // ITGB3 // ITGB3 // GAB2 // GAB2 // GAB2 // ITGB1 // ITGB1 // ITGB1 // ITGB1 // ITGB1 // ITGB1 // ITGB1 // ITGB1 // ITGB1 // ITGB1 // ITGB1 // ITGB1 // ITGB1 // ITGB3 // ITGB3 // ITGB3 // GAB2 // GAB2 // GAB2	441064135270631	8.79374e-15
GO:0005068	molecular_function	transmembrane receptor protein tyrosine kinase adaptor activity	5	3	18	45240	420	Q9UQC2 // Q9UQC2 // Q9UQC2	GAB2 // GAB2 // GAB2	41661032904899	0.021343448112326
GO:0005102	molecular_function	receptor binding	3	34	1721	45240	420	Q9UQC2 // P05106 // P10082 // K7EKP2 // K7EML0 // P01298 // O75528 // O75528 // O75528 // E7ESW0 // Q86YP8 // Q9UBU3 // P05106 // Q6STE5 // Q9UQC2 // O75528 // C9JJP8 // C9JPK5 // E7EQW5 // E7ERX5 // E9PLR6 // E9PQJ2 // P05556 // Q5T3E4 // Q5T3E5 // Q5T3E6 // P05106 // E7ESW0 // Q86YP8 // Q9UBU3 // Q9UBS8 // Q9UQC2 // O75528 // Q08426	GAB2 // ITGB3 // PYY // PPY // PPY // PPY // TADA3 // TADA3 // TADA3 // GHRL // GHRL // GHRL // ITGB3 // SMARCD3 // GAB2 // TADA3 // ITGB1 // ITGB1 // ITGB1 // ITGB1 // ITGB1 // ITGB1 // ITGB1 // ITGB1 // ITGB1 // ITGB1 // ITGB3 // GHRL // GHRL // GHRL // RNF14 // GAB2 // TADA3 // EHHADH	10894972504212	0.00174263798128513
GO:0030674	molecular_function	protein binding, bridging	3	8	176	45240	420	Q9UQC2 // P59998 // P59998 // Q9UQC2 // P59998 // Q05707 // Q9UQC2 // P59998	GAB2 // ARPC4 // ARPC4 // GAB2 // ARPC4 // COL14A1 // GAB2 // ARPC4	229163417257376	0.0102834528512523
GO:0060090	molecular_function	binding, bridging	2	8	195	45240	420	Q9UQC2 // P59998 // P59998 // Q9UQC2 // P59998 // Q05707 // Q9UQC2 // P59998	GAB2 // ARPC4 // ARPC4 // GAB2 // ARPC4 // COL14A1 // GAB2 // ARPC4	214373547746145	0.0189478489687683
GO:0005547	molecular_function	phosphatidylinositol-3,4,5-trisphosphate binding	6	3	28	45240	420	Q9UQC2 // Q9UQC2 // Q9UQC2	GAB2 // GAB2 // GAB2	352867336987461	0.0684202009125699
GO:0007167	biological_process	enzyme linked receptor protein signaling pathway	6	24	1007	45240	420	Q9UQC2 // Q9UQC2 // E7EX60 // E9PEP6 // H0Y4A0 // O14786 // Q5JWQ6 // Q5T7F0 // Q5T7F1 // E7EX60 // E9PEP6 // H0Y4A0 // O14786 // Q5JWQ6 // Q5T7F0 // Q5T7F1 // E7ER61 // P36888 // Q5VTU6 // E7ER61 // P36888 // Q5VTU6 // Q9UM73 // Q9UQC2	GAB2 // GAB2 // NRP1 // NRP1 // NRP1 // NRP1 // NRP1 // NRP1 // NRP1 // NRP1 // NRP1 // NRP1 // NRP1 // NRP1 // NRP1 // NRP1 // FLT3 // FLT3 // FLT3 // FLT3 // FLT3 // FLT3 // ALK // GAB2	136018032392543	0.00152874558360372
GO:0007169	biological_process	transmembrane receptor protein tyrosine kinase signaling pathway	7	24	732	45240	420	Q9UQC2 // Q9UQC2 // E7EX60 // E9PEP6 // H0Y4A0 // O14786 // Q5JWQ6 // Q5T7F0 // Q5T7F1 // E7EX60 // E9PEP6 // H0Y4A0 // O14786 // Q5JWQ6 // Q5T7F0 // Q5T7F1 // E7ER61 // P36888 // Q5VTU6 // E7ER61 // P36888 // Q5VTU6 // Q9UM73 // Q9UQC2	GAB2 // GAB2 // NRP1 // NRP1 // NRP1 // NRP1 // NRP1 // NRP1 // NRP1 // NRP1 // NRP1 // NRP1 // NRP1 // NRP1 // NRP1 // NRP1 // FLT3 // FLT3 // FLT3 // FLT3 // FLT3 // FLT3 // ALK // GAB2	182032845364817	1.01796e+09
GO:0008284	biological_process	positive regulation of cell proliferation	5	25	964	45240	420	Q9UQC2 // P05106 // P05106 // Q6STE5 // Q9UQC2 // P15104 // O14786 // C9JJP8 // C9JPK5 // E7EQW5 // E7ERX5 // E9PLR6 // E9PQJ2 // P05556 // Q5T3E4 // Q5T3E5 // Q5T3E6 // P05106 // O14786 // P36888 // P36888 // P52945 // Q9UQC2 // P56539 // Q13639	GAB2 // ITGB3 // ITGB3 // SMARCD3 // GAB2 // GLUL // NRP1 // ITGB1 // ITGB1 // ITGB1 // ITGB1 // ITGB1 // ITGB1 // ITGB1 // ITGB1 // ITGB1 // ITGB1 // ITGB3 // NRP1 // FLT3 // FLT3 // PDX1 // GAB2 // CAV3 // HTR4	148203264475582	0.000294959901654364
GO:0042127	biological_process	regulation of cell proliferation	4	29	1794	45240	420	Q9UQC2 // P05106 // Q9UBU3 // P05106 // Q6STE5 // Q9UQC2 // P15104 // O14786 // C9JJP8 // C9JPK5 // E7EQW5 // E7ERX5 // E9PLR6 // E9PQJ2 // P05556 // Q5T3E4 // Q5T3E5 // Q5T3E6 // P05106 // O14786 // Q9UBU3 // P36888 // P36888 // P52945 // O43251 // Q9UQC2 // Q9Y6N7 // P56539 // Q13639	GAB2 // ITGB3 // GHRL // ITGB3 // SMARCD3 // GAB2 // GLUL // NRP1 // ITGB1 // ITGB1 // ITGB1 // ITGB1 // ITGB1 // ITGB1 // ITGB1 // ITGB1 // ITGB1 // ITGB1 // ITGB3 // NRP1 // GHRL // FLT3 // FLT3 // PDX1 // RBFOX2 // GAB2 // ROBO1 // CAV3 // HTR4	0.800082611419371	0.0912797704829657
GO:0030154	biological_process	cell differentiation	4	64	3971	45240	420	Q9UQC2 // P05106 // Q9UQ52 // C9JGK9 // C9JMQ2 // G3XAD4 // Q8IWV2 // Q14012 // Q14012 // Q9UBU3 // Q92995 // Q13976 // Q5JP05 // P05106 // Q6STE5 // Q13402 // Q9UQC2 // O75051 // Q14012 // E7EX60 // E9PEP6 // H0Y4A0 // O14786 // Q5JWQ6 // Q5T7F0 // Q5T7F1 // C9JJP8 // C9JPK5 // E7EQW5 // E7ERX5 // E9PLR6 // E9PQJ2 // P05556 // Q5T3E4 // Q5T3E5 // Q5T3E6 // P05106 // Q13402 // E7EX60 // E9PEP6 //…	GAB2 // ITGB3 // CNTN6 // CNTN4 // CNTN4 // CNTN4 // CNTN4 // CAMK1 // CAMK1 // GHRL // USP13 // PRKG1 // PRKG1 // ITGB3 // SMARCD3 // MYO7A // GAB2 // PLXNA2 // CAMK1 // NRP1 // NRP1 // NRP1 // NRP1 // NRP1 // NRP1 // NRP1 // ITGB1 // ITGB1 // ITGB1 // ITGB1 // ITGB1 // ITGB1 // ITGB1 // ITGB1 // ITGB1 // ITGB1 // ITGB3 // MYO7A // NRP1 // NRP1 // NRP1 // NRP1 // NRP1 // NRP1 // NRP1 // GHRL // …	0.795779145686592	0.000581284958688157
GO:0048869	biological_process	cellular developmental process	3	64	4153	45240	420	Q9UQC2 // P05106 // Q9UQ52 // C9JGK9 // C9JMQ2 // G3XAD4 // Q8IWV2 // Q14012 // Q14012 // Q9UBU3 // Q92995 // Q13976 // Q5JP05 // P05106 // Q6STE5 // Q13402 // Q9UQC2 // O75051 // Q14012 // E7EX60 // E9PEP6 // H0Y4A0 // O14786 // Q5JWQ6 // Q5T7F0 // Q5T7F1 // C9JJP8 // C9JPK5 // E7EQW5 // E7ERX5 // E9PLR6 // E9PQJ2 // P05556 // Q5T3E4 // Q5T3E5 // Q5T3E6 // P05106 // Q13402 // E7EX60 // E9PEP6 //…	GAB2 // ITGB3 // CNTN6 // CNTN4 // CNTN4 // CNTN4 // CNTN4 // CAMK1 // CAMK1 // GHRL // USP13 // PRKG1 // PRKG1 // ITGB3 // SMARCD3 // MYO7A // GAB2 // PLXNA2 // CAMK1 // NRP1 // NRP1 // NRP1 // NRP1 // NRP1 // NRP1 // NRP1 // ITGB1 // ITGB1 // ITGB1 // ITGB1 // ITGB1 // ITGB1 // ITGB1 // ITGB1 // ITGB1 // ITGB1 // ITGB3 // MYO7A // NRP1 // NRP1 // NRP1 // NRP1 // NRP1 // NRP1 // NRP1 // GHRL // …	0.731127634786265	0.00202405919083089
GO:0002886	biological_process	regulation of myeloid leukocyte mediated immunity	6	3	32	45240	420	Q9UQC2 // Q9UQC2 // Q9UQC2	GAB2 // GAB2 // GAB2	333602829193222	0.0969396859494337
GO:0033005	biological_process	positive regulation of mast cell activation	7	3	13	45240	420	Q9UQC2 // Q9UQC2 // Q9UQC2	GAB2 // GAB2 // GAB2	463558857379112	0.00864663357755778
GO:0033006	biological_process	regulation of mast cell activation involved in immune response	7	3	23	45240	420	Q9UQC2 // Q9UQC2 // Q9UQC2	GAB2 // GAB2 // GAB2	38124663358752	0.0409521194246103
GO:0033008	biological_process	positive regulation of mast cell activation involved in immune response	8	3	11	45240	420	Q9UQC2 // Q9UQC2 // Q9UQC2	GAB2 // GAB2 // GAB2	487659667329492	0.00531371716299331
GO:0043300	biological_process	regulation of leukocyte degranulation	7	3	31	45240	420	Q9UQC2 // Q9UQC2 // Q9UQC2	GAB2 // GAB2 // GAB2	338183198154534	0.0905515613224817
GO:0043302	biological_process	positive regulation of leukocyte degranulation	8	3	12	45240	420	Q9UQC2 // Q9UQC2 // Q9UQC2	GAB2 // GAB2 // GAB2	475106579121106	0.00682373766911736
GO:0043304	biological_process	regulation of mast cell degranulation	8	3	22	45240	420	Q9UQC2 // Q9UQC2 // Q9UQC2	GAB2 // GAB2 // GAB2	387659667329492	0.0362412596372312
GO:0043306	biological_process	positive regulation of mast cell degranulation	9	3	11	45240	420	Q9UQC2 // Q9UQC2 // Q9UQC2	GAB2 // GAB2 // GAB2	487659667329492	0.00531371716299331
GO:0051046	biological_process	regulation of secretion	5	16	642	45240	420	Q9UQC2 // P29466 // E7ESW0 // Q9UBU3 // Q9UQC2 // P15104 // E7ESW0 // Q9UBU3 // P52945 // C9JN09 // C9JQC4 // P30559 // Q9UQC2 // C9JN09 // C9JQC4 // P30559	GAB2 // CASP1 // GHRL // GHRL // GAB2 // GLUL // GHRL // GHRL // PDX1 // OXTR // OXTR // OXTR // GAB2 // OXTR // OXTR // OXTR	142463630408876	0.0151322771262361
GO:0051047	biological_process	positive regulation of secretion	6	16	302	45240	420	Q9UQC2 // P29466 // E7ESW0 // Q9UBU3 // Q9UQC2 // P15104 // E7ESW0 // Q9UBU3 // P52945 // C9JN09 // C9JQC4 // P30559 // Q9UQC2 // C9JN09 // C9JQC4 // P30559	GAB2 // CASP1 // GHRL // GHRL // GAB2 // GLUL // GHRL // GHRL // PDX1 // OXTR // OXTR // OXTR // GAB2 // OXTR // OXTR // OXTR	251266105188598	2.71654e+08
GO:0051050	biological_process	positive regulation of transport	5	30	721	45240	420	Q9UQC2 // P29466 // Q14012 // Q14012 // E7ESW0 // Q9UBU3 // Q9UQC2 // P15104 // Q14012 // C9JJP8 // C9JPK5 // E7EQW5 // E7ERX5 // E9PLR6 // E9PQJ2 // P05556 // Q5T3E4 // Q5T3E5 // Q5T3E6 // E7ESW0 // Q9UBU3 // P52945 // C9JN09 // C9JQC4 // P30559 // Q9UQC2 // Q14012 // C9JN09 // C9JQC4 // P30559	GAB2 // CASP1 // CAMK1 // CAMK1 // GHRL // GHRL // GAB2 // GLUL // CAMK1 // ITGB1 // ITGB1 // ITGB1 // ITGB1 // ITGB1 // ITGB1 // ITGB1 // ITGB1 // ITGB1 // ITGB1 // GHRL // GHRL // PDX1 // OXTR // OXTR // OXTR // GAB2 // CAMK1 // OXTR // OXTR // OXTR	216410093757876	207605
GO:0060627	biological_process	regulation of vesicle-mediated transport	5	15	329	45240	420	Q9UQC2 // Q9UQC2 // O14786 // C9JJP8 // C9JPK5 // E7EQW5 // E7ERX5 // E9PLR6 // E9PQJ2 // P05556 // Q5T3E4 // Q5T3E5 // Q5T3E6 // O14786 // Q9UQC2	GAB2 // GAB2 // NRP1 // ITGB1 // ITGB1 // ITGB1 // ITGB1 // ITGB1 // ITGB1 // ITGB1 // ITGB1 // ITGB1 // ITGB1 // NRP1 // GAB2	229601261308434	3.89613e+09
GO:0043325	molecular_function	phosphatidylinositol-3,4-bisphosphate binding	6	3	17	45240	420	Q9UQC2 // Q9UQC2 // Q9UQC2	GAB2 // GAB2 // GAB2	424856545068188	0.0184602950153167
GO:0004816	molecular_function	asparagine-tRNA ligase activity	6	5	13	45240	420	E9PRK2 // G3V178 // H0YE96 // H0YEL9 // Q96I59	NARS2 // NARS2 // NARS2 // NARS2 // NARS2	537255416795733	6.60023e+08
GO:0006421	biological_process	asparaginyl-tRNA aminoacylation	11	5	14	45240	420	E9PRK2 // G3V178 // H0YE96 // H0YEL9 // Q96I59	NARS2 // NARS2 // NARS2 // NARS2 // NARS2	526563896404082	9.62262e+08
GO:0033043	biological_process	regulation of organelle organization	5	33	787	45240	420	E9PHZ2 // Q9UHD1 // C9JMS0 // O75528 // F8WCF6 // F8WDD7 // F8WDW3 // F8WE39 // P59998 // C9JMS0 // O75528 // F8WCF6 // F8WDD7 // F8WDW3 // F8WE39 // P59998 // C9JMS0 // O75528 // F8WCF6 // F8WDD7 // F8WDW3 // F8WE39 // P59998 // C9JMS0 // O75528 // F8WCF6 // F8WDD7 // F8WDW3 // F8WE39 // P59998 // C9JMS0 // O75528 // P56539	CHORDC1 // CHORDC1 // TADA3 // TADA3 // ARPC4 // ARPC4 // ARPC4 // ARPC4 // ARPC4 // TADA3 // TADA3 // ARPC4 // ARPC4 // ARPC4 // ARPC4 // ARPC4 // TADA3 // TADA3 // ARPC4 // ARPC4 // ARPC4 // ARPC4 // ARPC4 // TADA3 // TADA3 // ARPC4 // ARPC4 // ARPC4 // ARPC4 // ARPC4 // TADA3 // TADA3 // CAV3	217524008506203	18045
GO:0051493	biological_process	regulation of cytoskeleton organization	6	23	432	45240	420	E9PHZ2 // Q9UHD1 // F8WCF6 // F8WDD7 // F8WDW3 // F8WE39 // P59998 // F8WCF6 // F8WDD7 // F8WDW3 // F8WE39 // P59998 // F8WCF6 // F8WDD7 // F8WDW3 // F8WE39 // P59998 // F8WCF6 // F8WDD7 // F8WDW3 // F8WE39 // P59998 // P56539	CHORDC1 // CHORDC1 // ARPC4 // ARPC4 // ARPC4 // ARPC4 // ARPC4 // ARPC4 // ARPC4 // ARPC4 // ARPC4 // ARPC4 // ARPC4 // ARPC4 // ARPC4 // ARPC4 // ARPC4 // ARPC4 // ARPC4 // ARPC4 // ARPC4 // ARPC4 // CAV3	25197402451046	416205
GO:0001932	biological_process	regulation of protein phosphorylation	8	41	1155	45240	420	E9PHZ2 // Q9UHD1 // P05106 // C9JMS0 // O75528 // Q14012 // C9JMS0 // O75528 // Q14012 // C9JMS0 // O75528 // Q93075 // Q9UBU3 // P05106 // Q14012 // C9JMS0 // O75528 // O14786 // C9JJP8 // C9JPK5 // E7EQW5 // E7ERX5 // E9PLR6 // E9PQJ2 // P05556 // Q5T3E4 // Q5T3E5 // Q5T3E6 // P05106 // O14786 // Q93075 // Q9UBU3 // P36888 // P36888 // H7BZ33 // Q9UM73 // Q14012 // C9JMS0 // O75528 // P56539 //…	CHORDC1 // CHORDC1 // ITGB3 // TADA3 // TADA3 // CAMK1 // TADA3 // TADA3 // CAMK1 // TADA3 // TADA3 // TATDN2 // GHRL // ITGB3 // CAMK1 // TADA3 // TADA3 // NRP1 // ITGB1 // ITGB1 // ITGB1 // ITGB1 // ITGB1 // ITGB1 // ITGB1 // ITGB1 // ITGB1 // ITGB1 // ITGB3 // NRP1 // TATDN2 // GHRL // FLT3 // FLT3 // ALK // ALK // CAMK1 // TADA3 // TADA3 // CAV3 // FKBP14	193494065952572	7683.11
GO:0019220	biological_process	regulation of phosphate metabolic process	6	46	1753	45240	420	E9PHZ2 // Q9UHD1 // P05106 // C9JMS0 // O75528 // Q14012 // C9JMS0 // O75528 // Q14012 // C9JMS0 // O75528 // Q93075 // Q9UBU3 // Q13976 // P05106 // Q14012 // C9JMS0 // O75528 // O14786 // C9JJP8 // C9JPK5 // E7EQW5 // E7ERX5 // E9PLR6 // E9PQJ2 // P05556 // Q5T3E4 // Q5T3E5 // Q5T3E6 // P05106 // O14786 // Q93075 // Q9UBU3 // O75044 // P36888 // P36888 // H7BZ33 // Q9UM73 // Q14012 // C9JMS0 //…	CHORDC1 // CHORDC1 // ITGB3 // TADA3 // TADA3 // CAMK1 // TADA3 // TADA3 // CAMK1 // TADA3 // TADA3 // TATDN2 // GHRL // PRKG1 // ITGB3 // CAMK1 // TADA3 // TADA3 // NRP1 // ITGB1 // ITGB1 // ITGB1 // ITGB1 // ITGB1 // ITGB1 // ITGB1 // ITGB1 // ITGB1 // ITGB1 // ITGB3 // NRP1 // TATDN2 // GHRL // SRGAP2 // FLT3 // FLT3 // ALK // ALK // CAMK1 // TADA3 // TADA3 // CAV3 // FKBP14 // HTR4 // HTR4 //…	149901746650853	4.01867e+06
GO:0031399	biological_process	regulation of protein modification process	7	41	1458	45240	420	E9PHZ2 // Q9UHD1 // P05106 // C9JMS0 // O75528 // Q14012 // C9JMS0 // O75528 // Q14012 // C9JMS0 // O75528 // Q93075 // Q9UBU3 // P05106 // Q14012 // C9JMS0 // O75528 // O14786 // C9JJP8 // C9JPK5 // E7EQW5 // E7ERX5 // E9PLR6 // E9PQJ2 // P05556 // Q5T3E4 // Q5T3E5 // Q5T3E6 // P05106 // O14786 // Q93075 // Q9UBU3 // P36888 // P36888 // H7BZ33 // Q9UM73 // Q14012 // C9JMS0 // O75528 // P56539 //…	CHORDC1 // CHORDC1 // ITGB3 // TADA3 // TADA3 // CAMK1 // TADA3 // TADA3 // CAMK1 // TADA3 // TADA3 // TATDN2 // GHRL // ITGB3 // CAMK1 // TADA3 // TADA3 // NRP1 // ITGB1 // ITGB1 // ITGB1 // ITGB1 // ITGB1 // ITGB1 // ITGB1 // ITGB1 // ITGB1 // ITGB1 // ITGB3 // NRP1 // TATDN2 // GHRL // FLT3 // FLT3 // ALK // ALK // CAMK1 // TADA3 // TADA3 // CAV3 // FKBP14	159884279150221	5.22898e+06
GO:0032268	biological_process	regulation of cellular protein metabolic process	6	42	1834	45240	420	E9PHZ2 // Q9UHD1 // P05106 // C9JMS0 // O75528 // Q14012 // C9JMS0 // O75528 // Q14012 // C9JMS0 // O75528 // Q93075 // Q9UBU3 // P05106 // Q9Y5A7 // Q14012 // C9JMS0 // O75528 // O14786 // C9JJP8 // C9JPK5 // E7EQW5 // E7ERX5 // E9PLR6 // E9PQJ2 // P05556 // Q5T3E4 // Q5T3E5 // Q5T3E6 // P05106 // O14786 // Q93075 // Q9UBU3 // P36888 // P36888 // H7BZ33 // Q9UM73 // Q14012 // C9JMS0 // O75528 //…	CHORDC1 // CHORDC1 // ITGB3 // TADA3 // TADA3 // CAMK1 // TADA3 // TADA3 // CAMK1 // TADA3 // TADA3 // TATDN2 // GHRL // ITGB3 // NUB1 // CAMK1 // TADA3 // TADA3 // NRP1 // ITGB1 // ITGB1 // ITGB1 // ITGB1 // ITGB1 // ITGB1 // ITGB1 // ITGB1 // ITGB1 // ITGB1 // ITGB3 // NRP1 // TATDN2 // GHRL // FLT3 // FLT3 // ALK // ALK // CAMK1 // TADA3 // TADA3 // CAV3 // FKBP14	130260529039477	7.32614e+08
GO:0042325	biological_process	regulation of phosphorylation	7	41	1229	45240	420	E9PHZ2 // Q9UHD1 // P05106 // C9JMS0 // O75528 // Q14012 // C9JMS0 // O75528 // Q14012 // C9JMS0 // O75528 // Q93075 // Q9UBU3 // P05106 // Q14012 // C9JMS0 // O75528 // O14786 // C9JJP8 // C9JPK5 // E7EQW5 // E7ERX5 // E9PLR6 // E9PQJ2 // P05556 // Q5T3E4 // Q5T3E5 // Q5T3E6 // P05106 // O14786 // Q93075 // Q9UBU3 // P36888 // P36888 // H7BZ33 // Q9UM73 // Q14012 // C9JMS0 // O75528 // P56539 //…	CHORDC1 // CHORDC1 // ITGB3 // TADA3 // TADA3 // CAMK1 // TADA3 // TADA3 // CAMK1 // TADA3 // TADA3 // TATDN2 // GHRL // ITGB3 // CAMK1 // TADA3 // TADA3 // NRP1 // ITGB1 // ITGB1 // ITGB1 // ITGB1 // ITGB1 // ITGB1 // ITGB1 // ITGB1 // ITGB1 // ITGB1 // ITGB3 // NRP1 // TATDN2 // GHRL // FLT3 // FLT3 // ALK // ALK // CAMK1 // TADA3 // TADA3 // CAV3 // FKBP14	184534859545648	43735.2
GO:0043549	biological_process	regulation of kinase activity	8	19	886	45240	420	E9PHZ2 // Q9UHD1 // P05106 // Q14012 // Q14012 // Q93075 // Q9UBU3 // P05106 // Q14012 // P05106 // Q93075 // Q9UBU3 // P36888 // P36888 // H7BZ33 // Q9UM73 // Q14012 // P56539 // Q9NWM8	CHORDC1 // CHORDC1 // ITGB3 // CAMK1 // CAMK1 // TATDN2 // GHRL // ITGB3 // CAMK1 // ITGB3 // TATDN2 // GHRL // FLT3 // FLT3 // ALK // ALK // CAMK1 // CAV3 // FKBP14	120783041609963	0.0262168132729661
GO:0045859	biological_process	regulation of protein kinase activity	9	19	847	45240	420	E9PHZ2 // Q9UHD1 // P05106 // Q14012 // Q14012 // Q93075 // Q9UBU3 // P05106 // Q14012 // P05106 // Q93075 // Q9UBU3 // P36888 // P36888 // H7BZ33 // Q9UM73 // Q14012 // P56539 // Q9NWM8	CHORDC1 // CHORDC1 // ITGB3 // CAMK1 // CAMK1 // TATDN2 // GHRL // ITGB3 // CAMK1 // ITGB3 // TATDN2 // GHRL // FLT3 // FLT3 // ALK // ALK // CAMK1 // CAV3 // FKBP14	127277514532245	0.0163552855340387
GO:0051174	biological_process	regulation of phosphorus metabolic process	5	46	1766	45240	420	E9PHZ2 // Q9UHD1 // P05106 // C9JMS0 // O75528 // Q14012 // C9JMS0 // O75528 // Q14012 // C9JMS0 // O75528 // Q93075 // Q9UBU3 // Q13976 // P05106 // Q14012 // C9JMS0 // O75528 // O14786 // C9JJP8 // C9JPK5 // E7EQW5 // E7ERX5 // E9PLR6 // E9PQJ2 // P05556 // Q5T3E4 // Q5T3E5 // Q5T3E6 // P05106 // O14786 // Q93075 // Q9UBU3 // O75044 // P36888 // P36888 // H7BZ33 // Q9UM73 // Q14012 // C9JMS0 //…	CHORDC1 // CHORDC1 // ITGB3 // TADA3 // TADA3 // CAMK1 // TADA3 // TADA3 // CAMK1 // TADA3 // TADA3 // TATDN2 // GHRL // PRKG1 // ITGB3 // CAMK1 // TADA3 // TADA3 // NRP1 // ITGB1 // ITGB1 // ITGB1 // ITGB1 // ITGB1 // ITGB1 // ITGB1 // ITGB1 // ITGB1 // ITGB1 // ITGB3 // NRP1 // TATDN2 // GHRL // SRGAP2 // FLT3 // FLT3 // ALK // ALK // CAMK1 // TADA3 // TADA3 // CAV3 // FKBP14 // HTR4 // HTR4 //…	148835811961961	4.99402e+06
GO:0051246	biological_process	regulation of protein metabolic process	5	44	2127	45240	420	E9PHZ2 // Q9UHD1 // P05106 // C9JMS0 // O75528 // Q14012 // C9JMS0 // O75528 // Q14012 // C9JMS0 // O75528 // Q93075 // Q9UBU3 // P05106 // Q9Y5A7 // P15529 // Q14012 // C9JMS0 // O75528 // O14786 // C9JJP8 // C9JPK5 // E7EQW5 // E7ERX5 // E9PLR6 // E9PQJ2 // P05556 // Q5T3E4 // Q5T3E5 // Q5T3E6 // P05106 // O14786 // Q93075 // Q9UBU3 // P36888 // P36888 // H7BZ33 // Q9UM73 // P15529 // Q14012 //…	CHORDC1 // CHORDC1 // ITGB3 // TADA3 // TADA3 // CAMK1 // TADA3 // TADA3 // CAMK1 // TADA3 // TADA3 // TATDN2 // GHRL // ITGB3 // NUB1 // CD46 // CAMK1 // TADA3 // TADA3 // NRP1 // ITGB1 // ITGB1 // ITGB1 // ITGB1 // ITGB1 // ITGB1 // ITGB1 // ITGB1 // ITGB1 // ITGB1 // ITGB3 // NRP1 // TATDN2 // GHRL // FLT3 // FLT3 // ALK // ALK // CD46 // CAMK1 // TADA3 // TADA3 // CAV3 // FKBP14	115589309188769	4.86246e+09
GO:0051338	biological_process	regulation of transferase activity	5	19	915	45240	420	E9PHZ2 // Q9UHD1 // P05106 // Q14012 // Q14012 // Q93075 // Q9UBU3 // P05106 // Q14012 // P05106 // Q93075 // Q9UBU3 // P36888 // P36888 // H7BZ33 // Q9UM73 // Q14012 // P56539 // Q9NWM8	CHORDC1 // CHORDC1 // ITGB3 // CAMK1 // CAMK1 // TATDN2 // GHRL // ITGB3 // CAMK1 // ITGB3 // TATDN2 // GHRL // FLT3 // FLT3 // ALK // ALK // CAMK1 // CAV3 // FKBP14	116136537148324	0.0362109466345163
GO:0071900	biological_process	regulation of protein serine/threonine kinase activity	10	13	536	45240	420	E9PHZ2 // Q9UHD1 // Q14012 // Q14012 // Q9UBU3 // Q14012 // Q9UBU3 // P36888 // P36888 // H7BZ33 // Q9UM73 // Q14012 // P56539	CHORDC1 // CHORDC1 // CAMK1 // CAMK1 // GHRL // CAMK1 // GHRL // FLT3 // FLT3 // ALK // ALK // CAMK1 // CAV3	138541631889438	0.0544837746858955
GO:0004197	molecular_function	cysteine-type endopeptidase activity	6	10	192	45240	420	B4DVD8 // G3V169 // H0YEC7 // P29466 // O75317 // Q92995 // E7EV01 // E9PS73 // O15484 // O75317	CASP1 // CASP1 // CASP1 // CASP1 // USP12 // USP13 // CAPN5 // CAPN5 // CAPN5 // USP12	248803138537727	0.000758221514376108
GO:0008234	molecular_function	cysteine-type peptidase activity	5	14	372	45240	420	B4DVD8 // G3V169 // H0YEC7 // P29466 // O75317 // Q92995 // E9PK78 // Q9P2H5 // E9PK78 // Q9P2H5 // E7EV01 // E9PS73 // O15484 // O75317	CASP1 // CASP1 // CASP1 // CASP1 // USP12 // USP13 // USP35 // USP35 // USP35 // USP35 // CAPN5 // CAPN5 // CAPN5 // USP12	201926190216063	0.000664910474913994
GO:0030522	biological_process	intracellular receptor signaling pathway	5	8	178	45240	420	P29466 // O75528 // O75528 // O75528 // O75528 // Q9UBS8 // O43251 // O75528	CASP1 // TADA3 // TADA3 // TADA3 // TADA3 // RNF14 // RBFOX2 // TADA3	227533236024466	0.0110383381025034
GO:0010627	biological_process	regulation of intracellular protein kinase cascade	6	20	989	45240	420	P29466 // Q96IK0 // Q9UBU3 // C9JJP8 // C9JPK5 // E7EQW5 // E7ERX5 // E9PLR6 // E9PQJ2 // P05556 // Q5T3E4 // Q5T3E5 // Q5T3E6 // Q9UBU3 // P36888 // P36888 // H7BZ33 // Q9UM73 // P56539 // Q92734	CASP1 // TMEM101 // GHRL // ITGB1 // ITGB1 // ITGB1 // ITGB1 // ITGB1 // ITGB1 // ITGB1 // ITGB1 // ITGB1 // ITGB1 // GHRL // FLT3 // FLT3 // ALK // ALK // CAV3 // TFG	112316717533931	0.0368424493245135
GO:0010740	biological_process	positive regulation of intracellular protein kinase cascade	7	19	681	45240	420	P29466 // Q96IK0 // Q9UBU3 // C9JJP8 // C9JPK5 // E7EQW5 // E7ERX5 // E9PLR6 // E9PQJ2 // P05556 // Q5T3E4 // Q5T3E5 // Q5T3E6 // Q9UBU3 // P36888 // P36888 // H7BZ33 // Q9UM73 // Q92734	CASP1 // TMEM101 // GHRL // ITGB1 // ITGB1 // ITGB1 // ITGB1 // ITGB1 // ITGB1 // ITGB1 // ITGB1 // ITGB1 // ITGB1 // GHRL // FLT3 // FLT3 // ALK // ALK // TFG	158748231664257	0.00130822926890432
GO:0004221	molecular_function	ubiquitin thiolesterase activity	5	12	205	45240	420	O75317 // H7C5J3 // Q92995 // E7EWV7 // E9PK78 // E9PRM2 // Q9P2H5 // E7EWV7 // E9PK78 // E9PRM2 // Q9P2H5 // O75317	USP12 // USP13 // USP13 // USP35 // USP35 // USP35 // USP35 // USP35 // USP35 // USP35 // USP35 // USP12	265654819242677	3.91141e+09
GO:0016790	molecular_function	thiolester hydrolase activity	4	12	271	45240	420	O75317 // H7C5J3 // Q92995 // E7EWV7 // E9PK78 // E9PRM2 // Q9P2H5 // E7EWV7 // E9PK78 // E9PRM2 // Q9P2H5 // O75317	USP12 // USP13 // USP13 // USP35 // USP35 // USP35 // USP35 // USP35 // USP35 // USP35 // USP35 // USP12	225387925057835	0.000564322022573245
GO:0004872	molecular_function	receptor activity	1	71	2455	45240	420	B4DTY9 // I3L4X8 // P05106 // B7Z9G9 // E7EMV5 // P42261 // B4DTY9 // I3L4X8 // P05106 // P15529 // O75051 // E7EX60 // E9PEP6 // H0Y4A0 // O14786 // Q5JWQ6 // Q5T7F0 // Q5T7F1 // C9JPK5 // E7EQW5 // E7ERX5 // E7EUI6 // E9PLR6 // E9PQJ2 // H7C4K3 // H7C4N8 // P05556 // Q5T3E4 // Q5T3E5 // Q5T3E6 // B4DTY9 // I3L4X8 // P05106 // E7EX60 // E9PEP6 // H0Y4A0 // O14786 // Q5JWQ6 // Q5T7F0 // Q5T7F1 //…	ITGB3 // ITGB3 // ITGB3 // GRIA1 // GRIA1 // GRIA1 // ITGB3 // ITGB3 // ITGB3 // CD46 // PLXNA2 // NRP1 // NRP1 // NRP1 // NRP1 // NRP1 // NRP1 // NRP1 // ITGB1 // ITGB1 // ITGB1 // ITGB1 // ITGB1 // ITGB1 // ITGB1 // ITGB1 // ITGB1 // ITGB1 // ITGB1 // ITGB1 // ITGB3 // ITGB3 // ITGB3 // NRP1 // NRP1 // NRP1 // NRP1 // NRP1 // NRP1 // NRP1 // TRAM1 // AVPR1B // FLT3 // FLT3 // FLT3 // FLT3 // FL…	163930560151369	0.0731487
GO:0007044	biological_process	cell-substrate junction assembly	5	9	57	45240	420	B4DTY9 // I3L4X8 // P05106 // B4DTY9 // I3L4X8 // P05106 // B4DTY9 // I3L4X8 // P05106	ITGB3 // ITGB3 // ITGB3 // ITGB3 // ITGB3 // ITGB3 // ITGB3 // ITGB3 // ITGB3	408810077848863	2.93757e+06
GO:0034329	biological_process	cell junction assembly	4	20	223	45240	420	B4DTY9 // I3L4X8 // P05106 // B4DTY9 // I3L4X8 // P05106 // C9JJP8 // C9JPK5 // E7EQW5 // E7ERX5 // E9PLR6 // E9PQJ2 // P05556 // Q5T3E4 // Q5T3E5 // Q5T3E6 // B4DTY9 // I3L4X8 // P05106 // Q14315	ITGB3 // ITGB3 // ITGB3 // ITGB3 // ITGB3 // ITGB3 // ITGB1 // ITGB1 // ITGB1 // ITGB1 // ITGB1 // ITGB1 // ITGB1 // ITGB1 // ITGB1 // ITGB1 // ITGB3 // ITGB3 // ITGB3 // FLNC	327209398617812	1066.82
GO:0034330	biological_process	cell junction organization	3	20	264	45240	420	B4DTY9 // I3L4X8 // P05106 // B4DTY9 // I3L4X8 // P05106 // C9JJP8 // C9JPK5 // E7EQW5 // E7ERX5 // E9PLR6 // E9PQJ2 // P05556 // Q5T3E4 // Q5T3E5 // Q5T3E6 // B4DTY9 // I3L4X8 // P05106 // Q14315	ITGB3 // ITGB3 // ITGB3 // ITGB3 // ITGB3 // ITGB3 // ITGB1 // ITGB1 // ITGB1 // ITGB1 // ITGB1 // ITGB1 // ITGB1 // ITGB1 // ITGB1 // ITGB1 // ITGB3 // ITGB3 // ITGB3 // FLNC	302859976673997	18688
GO:0007160	biological_process	cell-matrix adhesion	5	22	196	45240	420	B4DTY9 // I3L4X8 // P05106 // B4DTY9 // I3L4X8 // P05106 // C9JJP8 // C9JPK5 // E7EQW5 // E7ERX5 // E7EUI6 // E9PLR6 // E9PQJ2 // H7C4K3 // H7C4N8 // P05556 // Q5T3E4 // Q5T3E5 // Q5T3E6 // B4DTY9 // I3L4X8 // P05106	ITGB3 // ITGB3 // ITGB3 // ITGB3 // ITGB3 // ITGB3 // ITGB1 // ITGB1 // ITGB1 // ITGB1 // ITGB1 // ITGB1 // ITGB1 // ITGB1 // ITGB1 // ITGB1 // ITGB1 // ITGB1 // ITGB1 // ITGB3 // ITGB3 // ITGB3	359578756573315	0.0796325
GO:0031589	biological_process	cell-substrate adhesion	4	23	246	45240	420	B4DTY9 // I3L4X8 // P05106 // B4DTY9 // I3L4X8 // P05106 // C9JJP8 // C9JPK5 // E7EQW5 // E7ERX5 // E7EUI6 // E9PLR6 // E9PQJ2 // H7C4K3 // H7C4N8 // P05556 // Q5T3E4 // Q5T3E5 // Q5T3E6 // B4DTY9 // I3L4X8 // P05106 // O75044	ITGB3 // ITGB3 // ITGB3 // ITGB3 // ITGB3 // ITGB3 // ITGB1 // ITGB1 // ITGB1 // ITGB1 // ITGB1 // ITGB1 // ITGB1 // ITGB1 // ITGB1 // ITGB1 // ITGB1 // ITGB1 // ITGB1 // ITGB3 // ITGB3 // ITGB3 // SRGAP2	333211324192883	6.86232
GO:0008305	cellular_component	integrin complex	8	22	89	45240	420	B4DTY9 // I3L4X8 // P05106 // B4DTY9 // I3L4X8 // P05106 // C9JJP8 // C9JPK5 // E7EQW5 // E7ERX5 // E7EUI6 // E9PLR6 // E9PQJ2 // H7C4K3 // H7C4N8 // P05556 // Q5T3E4 // Q5T3E5 // Q5T3E6 // B4DTY9 // I3L4X8 // P05106	ITGB3 // ITGB3 // ITGB3 // ITGB3 // ITGB3 // ITGB3 // ITGB1 // ITGB1 // ITGB1 // ITGB1 // ITGB1 // ITGB1 // ITGB1 // ITGB1 // ITGB1 // ITGB1 // ITGB1 // ITGB1 // ITGB1 // ITGB3 // ITGB3 // ITGB3	473476397888196	2.34809e-08
GO:0043235	cellular_component	receptor complex	3	28	286	45240	420	B4DTY9 // I3L4X8 // P05106 // P42261 // B4DTY9 // I3L4X8 // P05106 // O75051 // O14786 // C9JJP8 // C9JPK5 // E7EQW5 // E7ERX5 // E7EUI6 // E9PLR6 // E9PQJ2 // H7C4K3 // H7C4N8 // P05556 // Q5T3E4 // Q5T3E5 // Q5T3E6 // B4DTY9 // I3L4X8 // P05106 // O14786 // P42261 // P32927	ITGB3 // ITGB3 // ITGB3 // GRIA1 // ITGB3 // ITGB3 // ITGB3 // PLXNA2 // NRP1 // ITGB1 // ITGB1 // ITGB1 // ITGB1 // ITGB1 // ITGB1 // ITGB1 // ITGB1 // ITGB1 // ITGB1 // ITGB1 // ITGB1 // ITGB1 // ITGB3 // ITGB3 // ITGB3 // NRP1 // GRIA1 // CSF2RB	339854937649027	0.00197473
GO:0001525	biological_process	angiogenesis	10	34	384	45240	420	B4DTY9 // I3L4X8 // P05106 // B4DTY9 // I3L4X8 // P05106 // E7EX60 // E9PEP6 // H0Y4A0 // O14786 // Q5JWQ6 // Q5T7F0 // Q5T7F1 // C9JJP8 // C9JPK5 // E7EQW5 // E7ERX5 // E9PLR6 // E9PQJ2 // P05556 // Q5T3E4 // Q5T3E5 // Q5T3E6 // B4DTY9 // I3L4X8 // P05106 // E7EX60 // E9PEP6 // H0Y4A0 // O14786 // Q5JWQ6 // Q5T7F0 // Q5T7F1 // Q9Y6N7	ITGB3 // ITGB3 // ITGB3 // ITGB3 // ITGB3 // ITGB3 // NRP1 // NRP1 // NRP1 // NRP1 // NRP1 // NRP1 // NRP1 // ITGB1 // ITGB1 // ITGB1 // ITGB1 // ITGB1 // ITGB1 // ITGB1 // ITGB1 // ITGB1 // ITGB1 // ITGB3 // ITGB3 // ITGB3 // NRP1 // NRP1 // NRP1 // NRP1 // NRP1 // NRP1 // NRP1 // ROBO1	325356613174024	4.98283e-06
GO:0001568	biological_process	blood vessel development	8	35	635	45240	420	B4DTY9 // I3L4X8 // P05106 // B4DTY9 // I3L4X8 // P05106 // E7EX60 // E9PEP6 // H0Y4A0 // O14786 // Q5JWQ6 // Q5T7F0 // Q5T7F1 // C9JJP8 // C9JPK5 // E7EQW5 // E7ERX5 // E9PLR6 // E9PQJ2 // P05556 // Q5T3E4 // Q5T3E5 // Q5T3E6 // B4DTY9 // I3L4X8 // P05106 // E7EX60 // E9PEP6 // H0Y4A0 // O14786 // Q5JWQ6 // Q5T7F0 // Q5T7F1 // Q99626 // Q9Y6N7	ITGB3 // ITGB3 // ITGB3 // ITGB3 // ITGB3 // ITGB3 // NRP1 // NRP1 // NRP1 // NRP1 // NRP1 // NRP1 // NRP1 // ITGB1 // ITGB1 // ITGB1 // ITGB1 // ITGB1 // ITGB1 // ITGB1 // ITGB1 // ITGB1 // ITGB1 // ITGB3 // ITGB3 // ITGB3 // NRP1 // NRP1 // NRP1 // NRP1 // NRP1 // NRP1 // NRP1 // CDX2 // ROBO1	25697360264965	2.17824
GO:0001944	biological_process	vasculature development	7	35	672	45240	420	B4DTY9 // I3L4X8 // P05106 // B4DTY9 // I3L4X8 // P05106 // E7EX60 // E9PEP6 // H0Y4A0 // O14786 // Q5JWQ6 // Q5T7F0 // Q5T7F1 // C9JJP8 // C9JPK5 // E7EQW5 // E7ERX5 // E9PLR6 // E9PQJ2 // P05556 // Q5T3E4 // Q5T3E5 // Q5T3E6 // B4DTY9 // I3L4X8 // P05106 // E7EX60 // E9PEP6 // H0Y4A0 // O14786 // Q5JWQ6 // Q5T7F0 // Q5T7F1 // Q99626 // Q9Y6N7	ITGB3 // ITGB3 // ITGB3 // ITGB3 // ITGB3 // ITGB3 // NRP1 // NRP1 // NRP1 // NRP1 // NRP1 // NRP1 // NRP1 // ITGB1 // ITGB1 // ITGB1 // ITGB1 // ITGB1 // ITGB1 // ITGB1 // ITGB1 // ITGB1 // ITGB1 // ITGB3 // ITGB3 // ITGB3 // NRP1 // NRP1 // NRP1 // NRP1 // NRP1 // NRP1 // NRP1 // CDX2 // ROBO1	248803138537727	10.5096
GO:0009653	biological_process	anatomical structure morphogenesis	3	48	3093	45240	420	B4DTY9 // I3L4X8 // P05106 // Q9UQ52 // Q8IWV2 // B4DTY9 // I3L4X8 // P05106 // Q6STE5 // Q13402 // O75051 // E7EX60 // E9PEP6 // H0Y4A0 // O14786 // Q5JWQ6 // Q5T7F0 // Q5T7F1 // C9JJP8 // C9JPK5 // E7EQW5 // E7ERX5 // E9PLR6 // E9PQJ2 // P05556 // Q5T3E4 // Q5T3E5 // Q5T3E6 // B4DTY9 // I3L4X8 // P05106 // Q13402 // E7EX60 // E9PEP6 // H0Y4A0 // O14786 // Q5JWQ6 // Q5T7F0 // Q5T7F1 // Q8TAM2 //…	ITGB3 // ITGB3 // ITGB3 // CNTN6 // CNTN4 // ITGB3 // ITGB3 // ITGB3 // SMARCD3 // MYO7A // PLXNA2 // NRP1 // NRP1 // NRP1 // NRP1 // NRP1 // NRP1 // NRP1 // ITGB1 // ITGB1 // ITGB1 // ITGB1 // ITGB1 // ITGB1 // ITGB1 // ITGB1 // ITGB1 // ITGB1 // ITGB3 // ITGB3 // ITGB3 // MYO7A // NRP1 // NRP1 // NRP1 // NRP1 // NRP1 // NRP1 // NRP1 // TTC8 // CLIC5 // SRGAP2 // SRGAP2 // CDX2 // PDX1 // ROBO1 …	0.741237173842952	0.0138476676081324
GO:0048514	biological_process	blood vessel morphogenesis	9	34	528	45240	420	B4DTY9 // I3L4X8 // P05106 // B4DTY9 // I3L4X8 // P05106 // E7EX60 // E9PEP6 // H0Y4A0 // O14786 // Q5JWQ6 // Q5T7F0 // Q5T7F1 // C9JJP8 // C9JPK5 // E7EQW5 // E7ERX5 // E9PLR6 // E9PQJ2 // P05556 // Q5T3E4 // Q5T3E5 // Q5T3E6 // B4DTY9 // I3L4X8 // P05106 // E7EX60 // E9PEP6 // H0Y4A0 // O14786 // Q5JWQ6 // Q5T7F0 // Q5T7F1 // Q9Y6N7	ITGB3 // ITGB3 // ITGB3 // ITGB3 // ITGB3 // ITGB3 // NRP1 // NRP1 // NRP1 // NRP1 // NRP1 // NRP1 // NRP1 // ITGB1 // ITGB1 // ITGB1 // ITGB1 // ITGB1 // ITGB1 // ITGB1 // ITGB1 // ITGB1 // ITGB1 // ITGB3 // ITGB3 // ITGB3 // NRP1 // NRP1 // NRP1 // NRP1 // NRP1 // NRP1 // NRP1 // ROBO1	279413451310295	0.0791309
GO:0048646	biological_process	anatomical structure formation involved in morphogenesis	4	39	1217	45240	420	B4DTY9 // I3L4X8 // P05106 // B4DTY9 // I3L4X8 // P05106 // Q6STE5 // O75051 // E7EX60 // E9PEP6 // H0Y4A0 // O14786 // Q5JWQ6 // Q5T7F0 // Q5T7F1 // C9JJP8 // C9JPK5 // E7EQW5 // E7ERX5 // E9PLR6 // E9PQJ2 // P05556 // Q5T3E4 // Q5T3E5 // Q5T3E6 // B4DTY9 // I3L4X8 // P05106 // E7EX60 // E9PEP6 // H0Y4A0 // O14786 // Q5JWQ6 // Q5T7F0 // Q5T7F1 // Q8TAM2 // Q99626 // Q9Y6N7 // P56539	ITGB3 // ITGB3 // ITGB3 // ITGB3 // ITGB3 // ITGB3 // SMARCD3 // PLXNA2 // NRP1 // NRP1 // NRP1 // NRP1 // NRP1 // NRP1 // NRP1 // ITGB1 // ITGB1 // ITGB1 // ITGB1 // ITGB1 // ITGB1 // ITGB1 // ITGB1 // ITGB1 // ITGB1 // ITGB3 // ITGB3 // ITGB3 // NRP1 // NRP1 // NRP1 // NRP1 // NRP1 // NRP1 // NRP1 // TTC8 // CDX2 // ROBO1 // CAV3	178735455735958	421853
GO:0060055	biological_process	angiogenesis involved in wound healing	11	9	13	45240	420	B4DTY9 // I3L4X8 // P05106 // B4DTY9 // I3L4X8 // P05106 // B4DTY9 // I3L4X8 // P05106	ITGB3 // ITGB3 // ITGB3 // ITGB3 // ITGB3 // ITGB3 // ITGB3 // ITGB3 // ITGB3	622055107451228	11.025
GO:0072358	biological_process	cardiovascular system development	6	43	1111	45240	420	B4DTY9 // I3L4X8 // P05106 // B4DTY9 // I3L4X8 // P05106 // Q6STE5 // E7EX60 // E9PEP6 // H0Y4A0 // O14786 // Q5JWQ6 // Q5T7F0 // Q5T7F1 // C9JJP8 // C9JPK5 // E7EQW5 // E7ERX5 // E9PLR6 // E9PQJ2 // P05556 // Q5T3E4 // Q5T3E5 // Q5T3E6 // B4DTY9 // I3L4X8 // P05106 // E7EX60 // E9PEP6 // H0Y4A0 // O14786 // Q5JWQ6 // Q5T7F0 // Q5T7F1 // Q99626 // C9JN09 // C9JQC4 // P30559 // Q9Y6N7 // C9JN09 //…	ITGB3 // ITGB3 // ITGB3 // ITGB3 // ITGB3 // ITGB3 // SMARCD3 // NRP1 // NRP1 // NRP1 // NRP1 // NRP1 // NRP1 // NRP1 // ITGB1 // ITGB1 // ITGB1 // ITGB1 // ITGB1 // ITGB1 // ITGB1 // ITGB1 // ITGB1 // ITGB1 // ITGB3 // ITGB3 // ITGB3 // NRP1 // NRP1 // NRP1 // NRP1 // NRP1 // NRP1 // NRP1 // CDX2 // OXTR // OXTR // OXTR // ROBO1 // OXTR // OXTR // OXTR // CAV3	205968744452407	131.215
GO:0072359	biological_process	circulatory system development	5	43	1111	45240	420	B4DTY9 // I3L4X8 // P05106 // B4DTY9 // I3L4X8 // P05106 // Q6STE5 // E7EX60 // E9PEP6 // H0Y4A0 // O14786 // Q5JWQ6 // Q5T7F0 // Q5T7F1 // C9JJP8 // C9JPK5 // E7EQW5 // E7ERX5 // E9PLR6 // E9PQJ2 // P05556 // Q5T3E4 // Q5T3E5 // Q5T3E6 // B4DTY9 // I3L4X8 // P05106 // E7EX60 // E9PEP6 // H0Y4A0 // O14786 // Q5JWQ6 // Q5T7F0 // Q5T7F1 // Q99626 // C9JN09 // C9JQC4 // P30559 // Q9Y6N7 // C9JN09 //…	ITGB3 // ITGB3 // ITGB3 // ITGB3 // ITGB3 // ITGB3 // SMARCD3 // NRP1 // NRP1 // NRP1 // NRP1 // NRP1 // NRP1 // NRP1 // ITGB1 // ITGB1 // ITGB1 // ITGB1 // ITGB1 // ITGB1 // ITGB1 // ITGB1 // ITGB1 // ITGB1 // ITGB3 // ITGB3 // ITGB3 // NRP1 // NRP1 // NRP1 // NRP1 // NRP1 // NRP1 // NRP1 // CDX2 // OXTR // OXTR // OXTR // ROBO1 // OXTR // OXTR // OXTR // CAV3	205968744452407	131.215
GO:0034109	biological_process	homotypic cell-cell adhesion	5	9	37	45240	420	B4DTY9 // I3L4X8 // P05106 // B4DTY9 // I3L4X8 // P05106 // B4DTY9 // I3L4X8 // P05106	ITGB3 // ITGB3 // ITGB3 // ITGB3 // ITGB3 // ITGB3 // ITGB3 // ITGB3 // ITGB3	471153742702442	678168
GO:0070527	biological_process	platelet aggregation	7	9	20	45240	420	B4DTY9 // I3L4X8 // P05106 // B4DTY9 // I3L4X8 // P05106 // B4DTY9 // I3L4X8 // P05106	ITGB3 // ITGB3 // ITGB3 // ITGB3 // ITGB3 // ITGB3 // ITGB3 // ITGB3 // ITGB3	559906269776601	178.587
GO:0001934	biological_process	positive regulation of protein phosphorylation	9	28	781	45240	420	P05106 // Q14012 // Q14012 // Q93075 // Q9UBU3 // P05106 // Q14012 // O14786 // C9JJP8 // C9JPK5 // E7EQW5 // E7ERX5 // E9PLR6 // E9PQJ2 // P05556 // Q5T3E4 // Q5T3E5 // Q5T3E6 // P05106 // O14786 // Q93075 // Q9UBU3 // P36888 // P36888 // H7BZ33 // Q9UM73 // Q14012 // Q9NWM8	ITGB3 // CAMK1 // CAMK1 // TATDN2 // GHRL // ITGB3 // CAMK1 // NRP1 // ITGB1 // ITGB1 // ITGB1 // ITGB1 // ITGB1 // ITGB1 // ITGB1 // ITGB1 // ITGB1 // ITGB1 // ITGB3 // NRP1 // TATDN2 // GHRL // FLT3 // FLT3 // ALK // ALK // CAMK1 // FKBP14	194924197512668	1.84252e+07
GO:0010562	biological_process	positive regulation of phosphorus metabolic process	6	31	891	45240	420	P05106 // Q14012 // Q14012 // Q93075 // Q9UBU3 // P05106 // Q14012 // O14786 // C9JJP8 // C9JPK5 // E7EQW5 // E7ERX5 // E9PLR6 // E9PQJ2 // P05556 // Q5T3E4 // Q5T3E5 // Q5T3E6 // P05106 // O14786 // Q93075 // Q9UBU3 // P36888 // P36888 // H7BZ33 // Q9UM73 // Q14012 // Q9NWM8 // C4WYH4 // E5RK45 // Q13639	ITGB3 // CAMK1 // CAMK1 // TATDN2 // GHRL // ITGB3 // CAMK1 // NRP1 // ITGB1 // ITGB1 // ITGB1 // ITGB1 // ITGB1 // ITGB1 // ITGB1 // ITGB1 // ITGB1 // ITGB1 // ITGB3 // NRP1 // TATDN2 // GHRL // FLT3 // FLT3 // ALK // ALK // CAMK1 // FKBP14 // HTR4 // HTR4 // HTR4	190598048007601	557710
GO:0031401	biological_process	positive regulation of protein modification process	8	28	998	45240	420	P05106 // Q14012 // Q14012 // Q93075 // Q9UBU3 // P05106 // Q14012 // O14786 // C9JJP8 // C9JPK5 // E7EQW5 // E7ERX5 // E9PLR6 // E9PQJ2 // P05556 // Q5T3E4 // Q5T3E5 // Q5T3E6 // P05106 // O14786 // Q93075 // Q9UBU3 // P36888 // P36888 // H7BZ33 // Q9UM73 // Q14012 // Q9NWM8	ITGB3 // CAMK1 // CAMK1 // TATDN2 // GHRL // ITGB3 // CAMK1 // NRP1 // ITGB1 // ITGB1 // ITGB1 // ITGB1 // ITGB1 // ITGB1 // ITGB1 // ITGB1 // ITGB1 // ITGB1 // ITGB3 // NRP1 // TATDN2 // GHRL // FLT3 // FLT3 // ALK // ALK // CAMK1 // FKBP14	15955247079314	2.07763e+09
GO:0032270	biological_process	positive regulation of cellular protein metabolic process	7	29	1120	45240	420	P05106 // Q14012 // Q14012 // Q93075 // Q9UBU3 // P05106 // Q9Y5A7 // Q14012 // O14786 // C9JJP8 // C9JPK5 // E7EQW5 // E7ERX5 // E9PLR6 // E9PQJ2 // P05556 // Q5T3E4 // Q5T3E5 // Q5T3E6 // P05106 // O14786 // Q93075 // Q9UBU3 // P36888 // P36888 // H7BZ33 // Q9UM73 // Q14012 // Q9NWM8	ITGB3 // CAMK1 // CAMK1 // TATDN2 // GHRL // ITGB3 // NUB1 // CAMK1 // NRP1 // ITGB1 // ITGB1 // ITGB1 // ITGB1 // ITGB1 // ITGB1 // ITGB1 // ITGB1 // ITGB1 // ITGB1 // ITGB3 // NRP1 // TATDN2 // GHRL // FLT3 // FLT3 // ALK // ALK // CAMK1 // FKBP14	147976376939367	5.99948e+09
GO:0042327	biological_process	positive regulation of phosphorylation	8	28	795	45240	420	P05106 // Q14012 // Q14012 // Q93075 // Q9UBU3 // P05106 // Q14012 // O14786 // C9JJP8 // C9JPK5 // E7EQW5 // E7ERX5 // E9PLR6 // E9PQJ2 // P05556 // Q5T3E4 // Q5T3E5 // Q5T3E6 // P05106 // O14786 // Q93075 // Q9UBU3 // P36888 // P36888 // H7BZ33 // Q9UM73 // Q14012 // Q9NWM8	ITGB3 // CAMK1 // CAMK1 // TATDN2 // GHRL // ITGB3 // CAMK1 // NRP1 // ITGB1 // ITGB1 // ITGB1 // ITGB1 // ITGB1 // ITGB1 // ITGB1 // ITGB1 // ITGB1 // ITGB1 // ITGB3 // NRP1 // TATDN2 // GHRL // FLT3 // FLT3 // ALK // ALK // CAMK1 // FKBP14	192360966309695	2.66376e+07
GO:0045937	biological_process	positive regulation of phosphate metabolic process	7	31	891	45240	420	P05106 // Q14012 // Q14012 // Q93075 // Q9UBU3 // P05106 // Q14012 // O14786 // C9JJP8 // C9JPK5 // E7EQW5 // E7ERX5 // E9PLR6 // E9PQJ2 // P05556 // Q5T3E4 // Q5T3E5 // Q5T3E6 // P05106 // O14786 // Q93075 // Q9UBU3 // P36888 // P36888 // H7BZ33 // Q9UM73 // Q14012 // Q9NWM8 // C4WYH4 // E5RK45 // Q13639	ITGB3 // CAMK1 // CAMK1 // TATDN2 // GHRL // ITGB3 // CAMK1 // NRP1 // ITGB1 // ITGB1 // ITGB1 // ITGB1 // ITGB1 // ITGB1 // ITGB1 // ITGB1 // ITGB1 // ITGB1 // ITGB3 // NRP1 // TATDN2 // GHRL // FLT3 // FLT3 // ALK // ALK // CAMK1 // FKBP14 // HTR4 // HTR4 // HTR4	190598048007601	557710
GO:0051247	biological_process	positive regulation of protein metabolic process	6	29	1245	45240	420	P05106 // Q14012 // Q14012 // Q93075 // Q9UBU3 // P05106 // Q9Y5A7 // Q14012 // O14786 // C9JJP8 // C9JPK5 // E7EQW5 // E7ERX5 // E9PLR6 // E9PQJ2 // P05556 // Q5T3E4 // Q5T3E5 // Q5T3E6 // P05106 // O14786 // Q93075 // Q9UBU3 // P36888 // P36888 // H7BZ33 // Q9UM73 // Q14012 // Q9NWM8	ITGB3 // CAMK1 // CAMK1 // TATDN2 // GHRL // ITGB3 // NUB1 // CAMK1 // NRP1 // ITGB1 // ITGB1 // ITGB1 // ITGB1 // ITGB1 // ITGB1 // ITGB1 // ITGB1 // ITGB1 // ITGB1 // ITGB3 // NRP1 // TATDN2 // GHRL // FLT3 // FLT3 // ALK // ALK // CAMK1 // FKBP14	132711675938319	0.000396090850054239
GO:0001936	biological_process	regulation of endothelial cell proliferation	6	7	88	45240	420	P05106 // Q9UBU3 // P05106 // O14786 // P05106 // O14786 // Q9UBU3	ITGB3 // GHRL // ITGB3 // NRP1 // ITGB3 // NRP1 // GHRL	309898909463137	0.000985887709873999
GO:0001938	biological_process	positive regulation of endothelial cell proliferation	7	5	60	45240	420	P05106 // P05106 // O14786 // P05106 // O14786	ITGB3 // ITGB3 // NRP1 // ITGB3 // NRP1	31661032904899	0.0098044172908214
GO:0050678	biological_process	regulation of epithelial cell proliferation	5	9	295	45240	420	P05106 // Q9UBU3 // P05106 // P15104 // O14786 // P05106 // O14786 // Q9UBU3 // Q9Y6N7	ITGB3 // GHRL // ITGB3 // GLUL // NRP1 // ITGB3 // NRP1 // GHRL // ROBO1	171641964840417	0.0597362711749345
GO:0003756	molecular_function	protein disulfide isomerase activity	5	3	22	45240	420	P05106 // P05106 // P05106	ITGB3 // ITGB3 // ITGB3	387659667329492	0.0362412596372312
GO:0016853	molecular_function	isomerase activity	2	30	416	45240	420	P05106 // C9JM75 // H7C1H7 // H7C2C3 // H7C454 // Q6P087 // P05106 // C9JM75 // H7C1H7 // H7C2C3 // H7C454 // Q6P087 // P05106 // B7Z3X4 // D6R917 // D6R9P4 // D6RAY7 // D6RB13 // D6RFF8 // E7EVU7 // P46926 // Q13572 // C9JM75 // H7C1H7 // H7C2C3 // H7C454 // Q6P087 // H7C1Z9 // Q9NWM8 // Q08426	ITGB3 // RPUSD3 // RPUSD3 // RPUSD3 // RPUSD3 // RPUSD3 // ITGB3 // RPUSD3 // RPUSD3 // RPUSD3 // RPUSD3 // RPUSD3 // ITGB3 // GNPDA1 // GNPDA1 // GNPDA1 // GNPDA1 // GNPDA1 // GNPDA1 // GNPDA1 // GNPDA1 // ITPK1 // RPUSD3 // RPUSD3 // RPUSD3 // RPUSD3 // RPUSD3 // FKBP14 // FKBP14 // EHHADH	295751666867849	0.366128
GO:0016860	molecular_function	intramolecular oxidoreductase activity	3	12	103	45240	420	P05106 // P05106 // P05106 // B7Z3X4 // D6R917 // D6R9P4 // D6RAY7 // D6RB13 // D6RFF8 // E7EVU7 // P46926 // Q08426	ITGB3 // ITGB3 // ITGB3 // GNPDA1 // GNPDA1 // GNPDA1 // GNPDA1 // GNPDA1 // GNPDA1 // GNPDA1 // GNPDA1 // EHHADH	3649527764749	3.15301e+06
GO:0016862	molecular_function	intramolecular oxidoreductase activity, interconverting keto- and enol-groups	4	3	23	45240	420	P05106 // P05106 // P05106	ITGB3 // ITGB3 // ITGB3	38124663358752	0.0409521194246103
GO:0016864	molecular_function	intramolecular oxidoreductase activity, transposing S-S bonds	4	3	22	45240	420	P05106 // P05106 // P05106	ITGB3 // ITGB3 // ITGB3	387659667329492	0.0362412596372312
GO:0005161	molecular_function	platelet-derived growth factor receptor binding	5	3	19	45240	420	P05106 // P05106 // P05106	ITGB3 // ITGB3 // ITGB3	408810077848863	0.0248011385296761
GO:0005912	cellular_component	adherens junction	3	21	354	45240	420	P05106 // Q96AQ7 // P05106 // C9JJP8 // C9JPK5 // E7EQW5 // E7ERX5 // E9PLR6 // E9PQJ2 // P05556 // Q5T3E4 // Q5T3E5 // Q5T3E6 // P05106 // C9JN09 // C9JQC4 // P30559 // Q96AQ7 // C9JN09 // C9JQC4 // P30559	ITGB3 // CIDEC // ITGB3 // ITGB1 // ITGB1 // ITGB1 // ITGB1 // ITGB1 // ITGB1 // ITGB1 // ITGB1 // ITGB1 // ITGB1 // ITGB3 // OXTR // OXTR // OXTR // CIDEC // OXTR // OXTR // OXTR	267577766390682	416205
GO:0005924	cellular_component	cell-substrate adherens junction	4	15	235	45240	420	P05106 // Q96AQ7 // P05106 // C9JJP8 // C9JPK5 // E7EQW5 // E7ERX5 // E9PLR6 // E9PQJ2 // P05556 // Q5T3E4 // Q5T3E5 // Q5T3E6 // P05106 // Q96AQ7	ITGB3 // CIDEC // ITGB3 // ITGB1 // ITGB1 // ITGB1 // ITGB1 // ITGB1 // ITGB1 // ITGB1 // ITGB1 // ITGB1 // ITGB1 // ITGB3 // CIDEC	278143944025458	6.98897e+06
GO:0005925	cellular_component	focal adhesion	5	15	230	45240	420	P05106 // Q96AQ7 // P05106 // C9JJP8 // C9JPK5 // E7EQW5 // E7ERX5 // E9PLR6 // E9PQJ2 // P05556 // Q5T3E4 // Q5T3E5 // Q5T3E6 // P05106 // Q96AQ7	ITGB3 // CIDEC // ITGB3 // ITGB1 // ITGB1 // ITGB1 // ITGB1 // ITGB1 // ITGB1 // ITGB1 // ITGB1 // ITGB1 // ITGB1 // ITGB3 // CIDEC	28124663358752	5.35011e+07
GO:0030054	cellular_component	cell junction	1	33	1154	45240	420	P05106 // Q96AQ7 // B7Z9G9 // E7EMV5 // P42261 // P05106 // Q13557 // C9JJP8 // C9JPK5 // E7EQW5 // E7ERX5 // E9PLR6 // E9PQJ2 // P05556 // Q5T3E4 // Q5T3E5 // Q5T3E6 // P05106 // Q8TED9 // O75044 // E5RJD4 // Q9NPG4 // Q08174 // C9JN09 // C9JQC4 // P30559 // B7Z9G9 // E7EMV5 // P42261 // Q96AQ7 // C9JN09 // C9JQC4 // P30559	ITGB3 // CIDEC // GRIA1 // GRIA1 // GRIA1 // ITGB3 // CAMK2D // ITGB1 // ITGB1 // ITGB1 // ITGB1 // ITGB1 // ITGB1 // ITGB1 // ITGB1 // ITGB1 // ITGB1 // ITGB3 // AFAP1L1 // SRGAP2 // PCDH12 // PCDH12 // PCDH1 // OXTR // OXTR // OXTR // GRIA1 // GRIA1 // GRIA1 // CIDEC // OXTR // OXTR // OXTR	162303240192403	1.4612e+08
GO:0030055	cellular_component	cell-substrate junction	2	15	248	45240	420	P05106 // Q96AQ7 // P05106 // C9JJP8 // C9JPK5 // E7EQW5 // E7ERX5 // E9PLR6 // E9PQJ2 // P05556 // Q5T3E4 // Q5T3E5 // Q5T3E6 // P05106 // Q96AQ7	ITGB3 // CIDEC // ITGB3 // ITGB1 // ITGB1 // ITGB1 // ITGB1 // ITGB1 // ITGB1 // ITGB1 // ITGB1 // ITGB1 // ITGB1 // ITGB3 // CIDEC	27037600764327	1.357e+08
GO:0070161	cellular_component	anchoring junction	2	21	376	45240	420	P05106 // Q96AQ7 // P05106 // C9JJP8 // C9JPK5 // E7EQW5 // E7ERX5 // E9PLR6 // E9PQJ2 // P05556 // Q5T3E4 // Q5T3E5 // Q5T3E6 // P05106 // C9JN09 // C9JQC4 // P30559 // Q96AQ7 // C9JN09 // C9JQC4 // P30559	ITGB3 // CIDEC // ITGB3 // ITGB1 // ITGB1 // ITGB1 // ITGB1 // ITGB1 // ITGB1 // ITGB1 // ITGB1 // ITGB1 // ITGB1 // ITGB3 // OXTR // OXTR // OXTR // CIDEC // OXTR // OXTR // OXTR	258879436231218	1.15147e+06
GO:0000902	biological_process	cell morphogenesis	5	29	1241	45240	420	P05106 // Q9UQ52 // Q8IWV2 // P05106 // Q13402 // O75051 // E7EX60 // E9PEP6 // H0Y4A0 // O14786 // Q5JWQ6 // Q5T7F0 // Q5T7F1 // P05556 // P05106 // Q13402 // E7EX60 // E9PEP6 // H0Y4A0 // O14786 // Q5JWQ6 // Q5T7F0 // Q5T7F1 // Q8TAM2 // Q9NZA1 // O75044 // Q5VZB4 // Q9Y6N7 // Q9UQ52	ITGB3 // CNTN6 // CNTN4 // ITGB3 // MYO7A // PLXNA2 // NRP1 // NRP1 // NRP1 // NRP1 // NRP1 // NRP1 // NRP1 // ITGB1 // ITGB3 // MYO7A // NRP1 // NRP1 // NRP1 // NRP1 // NRP1 // NRP1 // NRP1 // TTC8 // CLIC5 // SRGAP2 // SRGAP2 // ROBO1 // CNTN6	133175938620828	0.000376659106600979
GO:0000904	biological_process	cell morphogenesis involved in differentiation	6	27	904	45240	420	P05106 // Q9UQ52 // Q8IWV2 // P05106 // Q13402 // O75051 // E7EX60 // E9PEP6 // H0Y4A0 // O14786 // Q5JWQ6 // Q5T7F0 // Q5T7F1 // P05556 // P05106 // Q13402 // E7EX60 // E9PEP6 // H0Y4A0 // O14786 // Q5JWQ6 // Q5T7F0 // Q5T7F1 // Q9NZA1 // O75044 // Q9Y6N7 // Q9UQ52	ITGB3 // CNTN6 // CNTN4 // ITGB3 // MYO7A // PLXNA2 // NRP1 // NRP1 // NRP1 // NRP1 // NRP1 // NRP1 // NRP1 // ITGB1 // ITGB3 // MYO7A // NRP1 // NRP1 // NRP1 // NRP1 // NRP1 // NRP1 // NRP1 // CLIC5 // SRGAP2 // ROBO1 // CNTN6	168577433095934	1.07613e+09
GO:0006935	biological_process	chemotaxis	4	24	717	45240	420	P05106 // Q9UQ52 // Q8IWV2 // P05106 // O75051 // E7EX60 // E9PEP6 // H0Y4A0 // O14786 // Q5JWQ6 // Q5T7F0 // Q5T7F1 // P05556 // P05106 // E7EX60 // E9PEP6 // H0Y4A0 // O14786 // Q5JWQ6 // Q5T7F0 // Q5T7F1 // O75044 // Q9Y6N7 // Q9UQ52	ITGB3 // CNTN6 // CNTN4 // ITGB3 // PLXNA2 // NRP1 // NRP1 // NRP1 // NRP1 // NRP1 // NRP1 // NRP1 // ITGB1 // ITGB3 // NRP1 // NRP1 // NRP1 // NRP1 // NRP1 // NRP1 // NRP1 // SRGAP2 // ROBO1 // CNTN6	185019898323031	7.28795e+08
GO:0007409	biological_process	axonogenesis	12	24	700	45240	420	P05106 // Q9UQ52 // Q8IWV2 // P05106 // O75051 // E7EX60 // E9PEP6 // H0Y4A0 // O14786 // Q5JWQ6 // Q5T7F0 // Q5T7F1 // P05556 // P05106 // E7EX60 // E9PEP6 // H0Y4A0 // O14786 // Q5JWQ6 // Q5T7F0 // Q5T7F1 // O75044 // Q9Y6N7 // Q9UQ52	ITGB3 // CNTN6 // CNTN4 // ITGB3 // PLXNA2 // NRP1 // NRP1 // NRP1 // NRP1 // NRP1 // NRP1 // NRP1 // ITGB1 // ITGB3 // NRP1 // NRP1 // NRP1 // NRP1 // NRP1 // NRP1 // NRP1 // SRGAP2 // ROBO1 // CNTN6	188481718009989	4.89867e+07
GO:0007411	biological_process	axon guidance	13	24	463	45240	420	P05106 // Q9UQ52 // Q8IWV2 // P05106 // O75051 // E7EX60 // E9PEP6 // H0Y4A0 // O14786 // Q5JWQ6 // Q5T7F0 // Q5T7F1 // P05556 // P05106 // E7EX60 // E9PEP6 // H0Y4A0 // O14786 // Q5JWQ6 // Q5T7F0 // Q5T7F1 // O75044 // Q9Y6N7 // Q9UQ52	ITGB3 // CNTN6 // CNTN4 // ITGB3 // PLXNA2 // NRP1 // NRP1 // NRP1 // NRP1 // NRP1 // NRP1 // NRP1 // ITGB1 // ITGB3 // NRP1 // NRP1 // NRP1 // NRP1 // NRP1 // NRP1 // NRP1 // SRGAP2 // ROBO1 // CNTN6	248115990867198	277311
GO:0022008	biological_process	neurogenesis	6	52	1966	45240	420	P05106 // Q9UQ52 // C9JGK9 // C9JMQ2 // G3XAD4 // Q8IWV2 // Q14012 // Q14012 // Q9UBU3 // Q13976 // Q5JP05 // P05106 // Q6STE5 // Q13402 // O75051 // Q14012 // E7EX60 // E9PEP6 // H0Y4A0 // O14786 // Q5JWQ6 // Q5T7F0 // Q5T7F1 // C9JJP8 // C9JPK5 // E7EQW5 // E7ERX5 // E9PLR6 // E9PQJ2 // P05556 // Q5T3E4 // Q5T3E5 // Q5T3E6 // P05106 // Q13402 // E7EX60 // E9PEP6 // H0Y4A0 // O14786 // Q5JWQ6 //…	ITGB3 // CNTN6 // CNTN4 // CNTN4 // CNTN4 // CNTN4 // CAMK1 // CAMK1 // GHRL // PRKG1 // PRKG1 // ITGB3 // SMARCD3 // MYO7A // PLXNA2 // CAMK1 // NRP1 // NRP1 // NRP1 // NRP1 // NRP1 // NRP1 // NRP1 // ITGB1 // ITGB1 // ITGB1 // ITGB1 // ITGB1 // ITGB1 // ITGB1 // ITGB1 // ITGB1 // ITGB1 // ITGB3 // MYO7A // NRP1 // NRP1 // NRP1 // NRP1 // NRP1 // NRP1 // NRP1 // GHRL // CLIC5 // SRGAP2 // SRGAP2…	151045790301157	249405
GO:0030030	biological_process	cell projection organization	3	45	1331	45240	420	P05106 // Q9UQ52 // C9JGK9 // C9JMQ2 // G3XAD4 // Q8IWV2 // Q9UBU3 // Q13976 // Q5JP05 // P05106 // Q13402 // O75051 // E7EX60 // E9PEP6 // H0Y4A0 // O14786 // Q5JWQ6 // Q5T7F0 // Q5T7F1 // C9JJP8 // C9JPK5 // E7EQW5 // E7ERX5 // E9PLR6 // E9PQJ2 // P05556 // Q5T3E4 // Q5T3E5 // Q5T3E6 // P05106 // Q13402 // E7EX60 // E9PEP6 // H0Y4A0 // O14786 // Q5JWQ6 // Q5T7F0 // Q5T7F1 // Q9UBU3 // Q8TAM2 //…	ITGB3 // CNTN6 // CNTN4 // CNTN4 // CNTN4 // CNTN4 // GHRL // PRKG1 // PRKG1 // ITGB3 // MYO7A // PLXNA2 // NRP1 // NRP1 // NRP1 // NRP1 // NRP1 // NRP1 // NRP1 // ITGB1 // ITGB1 // ITGB1 // ITGB1 // ITGB1 // ITGB1 // ITGB1 // ITGB1 // ITGB1 // ITGB1 // ITGB3 // MYO7A // NRP1 // NRP1 // NRP1 // NRP1 // NRP1 // NRP1 // NRP1 // GHRL // TTC8 // CLIC5 // SRGAP2 // SRGAP2 // ROBO1 // CNTN6	186462403162884	2916.54
GO:0030182	biological_process	neuron differentiation	8	47	1341	45240	420	P05106 // Q9UQ52 // C9JGK9 // C9JMQ2 // G3XAD4 // Q8IWV2 // Q9UBU3 // Q13976 // Q5JP05 // P05106 // Q13402 // O75051 // E7EX60 // E9PEP6 // H0Y4A0 // O14786 // Q5JWQ6 // Q5T7F0 // Q5T7F1 // C9JJP8 // C9JPK5 // E7EQW5 // E7ERX5 // E9PLR6 // E9PQJ2 // P05556 // Q5T3E4 // Q5T3E5 // Q5T3E6 // P05106 // Q13402 // E7EX60 // E9PEP6 // H0Y4A0 // O14786 // Q5JWQ6 // Q5T7F0 // Q5T7F1 // Q9UBU3 // Q9NZA1 //…	ITGB3 // CNTN6 // CNTN4 // CNTN4 // CNTN4 // CNTN4 // GHRL // PRKG1 // PRKG1 // ITGB3 // MYO7A // PLXNA2 // NRP1 // NRP1 // NRP1 // NRP1 // NRP1 // NRP1 // NRP1 // ITGB1 // ITGB1 // ITGB1 // ITGB1 // ITGB1 // ITGB1 // ITGB1 // ITGB1 // ITGB1 // ITGB1 // ITGB3 // MYO7A // NRP1 // NRP1 // NRP1 // NRP1 // NRP1 // NRP1 // NRP1 // GHRL // CLIC5 // SRGAP2 // SRGAP2 // PCDH12 // ALK // ALK // ROBO1 // C…	191656112098422	250.102
GO:0031175	biological_process	neuron projection development	10	41	970	45240	420	P05106 // Q9UQ52 // C9JGK9 // C9JMQ2 // G3XAD4 // Q8IWV2 // Q9UBU3 // Q13976 // Q5JP05 // P05106 // O75051 // E7EX60 // E9PEP6 // H0Y4A0 // O14786 // Q5JWQ6 // Q5T7F0 // Q5T7F1 // C9JJP8 // C9JPK5 // E7EQW5 // E7ERX5 // E9PLR6 // E9PQJ2 // P05556 // Q5T3E4 // Q5T3E5 // Q5T3E6 // P05106 // E7EX60 // E9PEP6 // H0Y4A0 // O14786 // Q5JWQ6 // Q5T7F0 // Q5T7F1 // Q9UBU3 // O75044 // Q5VZB4 // Q9Y6N7 //…	ITGB3 // CNTN6 // CNTN4 // CNTN4 // CNTN4 // CNTN4 // GHRL // PRKG1 // PRKG1 // ITGB3 // PLXNA2 // NRP1 // NRP1 // NRP1 // NRP1 // NRP1 // NRP1 // NRP1 // ITGB1 // ITGB1 // ITGB1 // ITGB1 // ITGB1 // ITGB1 // ITGB1 // ITGB1 // ITGB1 // ITGB1 // ITGB3 // NRP1 // NRP1 // NRP1 // NRP1 // NRP1 // NRP1 // NRP1 // GHRL // SRGAP2 // SRGAP2 // ROBO1 // CNTN6	218677685875465	33.0465
GO:0032989	biological_process	cellular component morphogenesis	4	38	1346	45240	420	P05106 // Q9UQ52 // Q8IWV2 // P05106 // Q13402 // O75051 // E7EX60 // E9PEP6 // H0Y4A0 // O14786 // Q5JWQ6 // Q5T7F0 // Q5T7F1 // C9JJP8 // C9JPK5 // E7EQW5 // E7ERX5 // E9PLR6 // E9PQJ2 // P05556 // Q5T3E4 // Q5T3E5 // Q5T3E6 // P05106 // Q13402 // E7EX60 // E9PEP6 // H0Y4A0 // O14786 // Q5JWQ6 // Q5T7F0 // Q5T7F1 // Q8TAM2 // Q9NZA1 // O75044 // Q5VZB4 // Q9Y6N7 // Q9UQ52	ITGB3 // CNTN6 // CNTN4 // ITGB3 // MYO7A // PLXNA2 // NRP1 // NRP1 // NRP1 // NRP1 // NRP1 // NRP1 // NRP1 // ITGB1 // ITGB1 // ITGB1 // ITGB1 // ITGB1 // ITGB1 // ITGB1 // ITGB1 // ITGB1 // ITGB1 // ITGB3 // MYO7A // NRP1 // NRP1 // NRP1 // NRP1 // NRP1 // NRP1 // NRP1 // TTC8 // CLIC5 // SRGAP2 // SRGAP2 // ROBO1 // CNTN6	160453061004433	1.85701e+07
GO:0032990	biological_process	cell part morphogenesis	5	26	1002	45240	420	P05106 // Q9UQ52 // Q8IWV2 // P05106 // O75051 // E7EX60 // E9PEP6 // H0Y4A0 // O14786 // Q5JWQ6 // Q5T7F0 // Q5T7F1 // P05556 // P05106 // E7EX60 // E9PEP6 // H0Y4A0 // O14786 // Q5JWQ6 // Q5T7F0 // Q5T7F1 // Q8TAM2 // O75044 // Q5VZB4 // Q9Y6N7 // Q9UQ52	ITGB3 // CNTN6 // CNTN4 // ITGB3 // PLXNA2 // NRP1 // NRP1 // NRP1 // NRP1 // NRP1 // NRP1 // NRP1 // ITGB1 // ITGB3 // NRP1 // NRP1 // NRP1 // NRP1 // NRP1 // NRP1 // NRP1 // TTC8 // SRGAP2 // SRGAP2 // ROBO1 // CNTN6	148283871615694	0.000194602657311253
GO:0042330	biological_process	taxis	3	24	717	45240	420	P05106 // Q9UQ52 // Q8IWV2 // P05106 // O75051 // E7EX60 // E9PEP6 // H0Y4A0 // O14786 // Q5JWQ6 // Q5T7F0 // Q5T7F1 // P05556 // P05106 // E7EX60 // E9PEP6 // H0Y4A0 // O14786 // Q5JWQ6 // Q5T7F0 // Q5T7F1 // O75044 // Q9Y6N7 // Q9UQ52	ITGB3 // CNTN6 // CNTN4 // ITGB3 // PLXNA2 // NRP1 // NRP1 // NRP1 // NRP1 // NRP1 // NRP1 // NRP1 // ITGB1 // ITGB3 // NRP1 // NRP1 // NRP1 // NRP1 // NRP1 // NRP1 // NRP1 // SRGAP2 // ROBO1 // CNTN6	185019898323031	7.28795e+08
GO:0048468	biological_process	cell development	5	50	2065	45240	420	P05106 // Q9UQ52 // C9JGK9 // C9JMQ2 // G3XAD4 // Q8IWV2 // Q9UBU3 // Q13976 // Q5JP05 // P05106 // Q13402 // O75051 // E7EX60 // E9PEP6 // H0Y4A0 // O14786 // Q5JWQ6 // Q5T7F0 // Q5T7F1 // C9JJP8 // C9JPK5 // E7EQW5 // E7ERX5 // E9PLR6 // E9PQJ2 // P05556 // Q5T3E4 // Q5T3E5 // Q5T3E6 // P05106 // Q13402 // E7EX60 // E9PEP6 // H0Y4A0 // O14786 // Q5JWQ6 // Q5T7F0 // Q5T7F1 // Q9UBU3 // Q9NZA1 //…	ITGB3 // CNTN6 // CNTN4 // CNTN4 // CNTN4 // CNTN4 // GHRL // PRKG1 // PRKG1 // ITGB3 // MYO7A // PLXNA2 // NRP1 // NRP1 // NRP1 // NRP1 // NRP1 // NRP1 // NRP1 // ITGB1 // ITGB1 // ITGB1 // ITGB1 // ITGB1 // ITGB1 // ITGB1 // ITGB1 // ITGB1 // ITGB1 // ITGB3 // MYO7A // NRP1 // NRP1 // NRP1 // NRP1 // NRP1 // NRP1 // NRP1 // GHRL // CLIC5 // SRGAP2 // SRGAP2 // CDX2 // PCDH12 // ALK // ALK // RO…	138299591467898	9.02032e+06
GO:0048666	biological_process	neuron development	9	47	1139	45240	420	P05106 // Q9UQ52 // C9JGK9 // C9JMQ2 // G3XAD4 // Q8IWV2 // Q9UBU3 // Q13976 // Q5JP05 // P05106 // Q13402 // O75051 // E7EX60 // E9PEP6 // H0Y4A0 // O14786 // Q5JWQ6 // Q5T7F0 // Q5T7F1 // C9JJP8 // C9JPK5 // E7EQW5 // E7ERX5 // E9PLR6 // E9PQJ2 // P05556 // Q5T3E4 // Q5T3E5 // Q5T3E6 // P05106 // Q13402 // E7EX60 // E9PEP6 // H0Y4A0 // O14786 // Q5JWQ6 // Q5T7F0 // Q5T7F1 // Q9UBU3 // Q9NZA1 //…	ITGB3 // CNTN6 // CNTN4 // CNTN4 // CNTN4 // CNTN4 // GHRL // PRKG1 // PRKG1 // ITGB3 // MYO7A // PLXNA2 // NRP1 // NRP1 // NRP1 // NRP1 // NRP1 // NRP1 // NRP1 // ITGB1 // ITGB1 // ITGB1 // ITGB1 // ITGB1 // ITGB1 // ITGB1 // ITGB1 // ITGB1 // ITGB1 // ITGB3 // MYO7A // NRP1 // NRP1 // NRP1 // NRP1 // NRP1 // NRP1 // NRP1 // GHRL // CLIC5 // SRGAP2 // SRGAP2 // PCDH12 // ALK // ALK // ROBO1 // C…	215210261118059	0.80832
GO:0048667	biological_process	cell morphogenesis involved in neuron differentiation	10	27	763	45240	420	P05106 // Q9UQ52 // Q8IWV2 // P05106 // Q13402 // O75051 // E7EX60 // E9PEP6 // H0Y4A0 // O14786 // Q5JWQ6 // Q5T7F0 // Q5T7F1 // P05556 // P05106 // Q13402 // E7EX60 // E9PEP6 // H0Y4A0 // O14786 // Q5JWQ6 // Q5T7F0 // Q5T7F1 // Q9NZA1 // O75044 // Q9Y6N7 // Q9UQ52	ITGB3 // CNTN6 // CNTN4 // ITGB3 // MYO7A // PLXNA2 // NRP1 // NRP1 // NRP1 // NRP1 // NRP1 // NRP1 // NRP1 // ITGB1 // ITGB3 // MYO7A // NRP1 // NRP1 // NRP1 // NRP1 // NRP1 // NRP1 // NRP1 // CLIC5 // SRGAP2 // ROBO1 // CNTN6	193041404654	4.5657e+07
GO:0048699	biological_process	generation of neurons	7	52	1818	45240	420	P05106 // Q9UQ52 // C9JGK9 // C9JMQ2 // G3XAD4 // Q8IWV2 // Q14012 // Q14012 // Q9UBU3 // Q13976 // Q5JP05 // P05106 // Q6STE5 // Q13402 // O75051 // Q14012 // E7EX60 // E9PEP6 // H0Y4A0 // O14786 // Q5JWQ6 // Q5T7F0 // Q5T7F1 // C9JJP8 // C9JPK5 // E7EQW5 // E7ERX5 // E9PLR6 // E9PQJ2 // P05556 // Q5T3E4 // Q5T3E5 // Q5T3E6 // P05106 // Q13402 // E7EX60 // E9PEP6 // H0Y4A0 // O14786 // Q5JWQ6 //…	ITGB3 // CNTN6 // CNTN4 // CNTN4 // CNTN4 // CNTN4 // CAMK1 // CAMK1 // GHRL // PRKG1 // PRKG1 // ITGB3 // SMARCD3 // MYO7A // PLXNA2 // CAMK1 // NRP1 // NRP1 // NRP1 // NRP1 // NRP1 // NRP1 // NRP1 // ITGB1 // ITGB1 // ITGB1 // ITGB1 // ITGB1 // ITGB1 // ITGB1 // ITGB1 // ITGB1 // ITGB1 // ITGB3 // MYO7A // NRP1 // NRP1 // NRP1 // NRP1 // NRP1 // NRP1 // NRP1 // GHRL // CLIC5 // SRGAP2 // SRGAP2…	162336902515805	16591.7
GO:0048812	biological_process	neuron projection morphogenesis	11	25	807	45240	420	P05106 // Q9UQ52 // Q8IWV2 // P05106 // O75051 // E7EX60 // E9PEP6 // H0Y4A0 // O14786 // Q5JWQ6 // Q5T7F0 // Q5T7F1 // P05556 // P05106 // E7EX60 // E9PEP6 // H0Y4A0 // O14786 // Q5JWQ6 // Q5T7F0 // Q5T7F1 // O75044 // Q5VZB4 // Q9Y6N7 // Q9UQ52	ITGB3 // CNTN6 // CNTN4 // ITGB3 // PLXNA2 // NRP1 // NRP1 // NRP1 // NRP1 // NRP1 // NRP1 // NRP1 // ITGB1 // ITGB3 // NRP1 // NRP1 // NRP1 // NRP1 // NRP1 // NRP1 // NRP1 // SRGAP2 // SRGAP2 // ROBO1 // CNTN6	1738497117708	1.53408e+09
GO:0048858	biological_process	cell projection morphogenesis	6	26	984	45240	420	P05106 // Q9UQ52 // Q8IWV2 // P05106 // O75051 // E7EX60 // E9PEP6 // H0Y4A0 // O14786 // Q5JWQ6 // Q5T7F0 // Q5T7F1 // P05556 // P05106 // E7EX60 // E9PEP6 // H0Y4A0 // O14786 // Q5JWQ6 // Q5T7F0 // Q5T7F1 // Q8TAM2 // O75044 // Q5VZB4 // Q9Y6N7 // Q9UQ52	ITGB3 // CNTN6 // CNTN4 // ITGB3 // PLXNA2 // NRP1 // NRP1 // NRP1 // NRP1 // NRP1 // NRP1 // NRP1 // ITGB1 // ITGB3 // NRP1 // NRP1 // NRP1 // NRP1 // NRP1 // NRP1 // NRP1 // TTC8 // SRGAP2 // SRGAP2 // ROBO1 // CNTN6	150899100401291	0.000142944018378759
GO:0010594	biological_process	regulation of endothelial cell migration	7	5	90	45240	420	P05106 // P05106 // O14786 // P05106 // O14786	ITGB3 // ITGB3 // NRP1 // ITGB3 // NRP1	258114078976875	0.0499236495544432
GO:0010595	biological_process	positive regulation of endothelial cell migration	8	5	50	45240	420	P05106 // P05106 // O14786 // P05106 // O14786	ITGB3 // ITGB3 // NRP1 // ITGB3 // NRP1	34291376963237	0.00446552401691546
GO:0010745	biological_process	negative regulation of macrophage derived foam cell differentiation	6	3	17	45240	420	P05106 // P05106 // P05106	ITGB3 // ITGB3 // ITGB3	424856545068188	0.0184602950153167
GO:0045596	biological_process	negative regulation of cell differentiation	5	20	732	45240	420	P05106 // Q8IWV2 // P05106 // O14786 // C9JJP8 // C9JPK5 // E7EQW5 // E7ERX5 // E9PLR6 // E9PQJ2 // P05556 // Q5T3E4 // Q5T3E5 // Q5T3E6 // P05106 // O14786 // Q99626 // P36888 // P36888 // P56539	ITGB3 // CNTN4 // ITGB3 // NRP1 // ITGB1 // ITGB1 // ITGB1 // ITGB1 // ITGB1 // ITGB1 // ITGB1 // ITGB1 // ITGB1 // ITGB1 // ITGB3 // NRP1 // CDX2 // FLT3 // FLT3 // CAV3	155729404781438	0.00110640635554823
GO:0051093	biological_process	negative regulation of developmental process	4	22	914	45240	420	P05106 // Q8IWV2 // Q9UBU3 // P05106 // O14786 // C9JJP8 // C9JPK5 // E7EQW5 // E7ERX5 // E9PLR6 // E9PQJ2 // P05556 // Q5T3E4 // Q5T3E5 // Q5T3E6 // P05106 // O14786 // Q9UBU3 // Q99626 // P36888 // P36888 // P56539	ITGB3 // CNTN4 // GHRL // ITGB3 // NRP1 // ITGB1 // ITGB1 // ITGB1 // ITGB1 // ITGB1 // ITGB1 // ITGB1 // ITGB1 // ITGB1 // ITGB1 // ITGB3 // NRP1 // GHRL // CDX2 // FLT3 // FLT3 // CAV3	137444705479029	0.00265970287527186
GO:0010888	biological_process	negative regulation of lipid storage	5	3	25	45240	420	P05106 // P05106 // P05106	ITGB3 // ITGB3 // ITGB3	369217210215749	0.0504673891894192
GO:0044703	biological_process	multi-organism reproductive process	3	25	948	45240	420	P05106 // Q9UBU3 // P05106 // P15529 // C9JJP8 // C9JPK5 // E7EQW5 // E7ERX5 // E9PLR6 // E9PQJ2 // P05556 // Q5T3E4 // Q5T3E5 // Q5T3E6 // P05106 // Q9UBU3 // Q15629 // Q9NZA1 // C9JN09 // C9JQC4 // P30559 // P15529 // C9JN09 // C9JQC4 // P30559	ITGB3 // GHRL // ITGB3 // CD46 // ITGB1 // ITGB1 // ITGB1 // ITGB1 // ITGB1 // ITGB1 // ITGB1 // ITGB1 // ITGB1 // ITGB1 // ITGB3 // GHRL // TRAM1 // CLIC5 // OXTR // OXTR // OXTR // CD46 // OXTR // OXTR // OXTR	150617873208753	0.000225840842928849
GO:0030947	biological_process	regulation of vascular endothelial growth factor receptor signaling pathway	6	3	31	45240	420	P05106 // P05106 // P05106	ITGB3 // ITGB3 // ITGB3	338183198154534	0.0905515613224817
GO:0030949	biological_process	positive regulation of vascular endothelial growth factor receptor signaling pathway	7	3	19	45240	420	P05106 // P05106 // P05106	ITGB3 // ITGB3 // ITGB3	408810077848863	0.0248011385296761
GO:0031258	cellular_component	lamellipodium membrane	7	3	16	45240	420	P05106 // P05106 // P05106	ITGB3 // ITGB3 // ITGB3	433602829193222	0.0156557119811982
GO:0033674	biological_process	positive regulation of kinase activity	9	16	569	45240	420	P05106 // Q14012 // Q14012 // Q93075 // Q9UBU3 // P05106 // Q14012 // P05106 // Q93075 // Q9UBU3 // P36888 // P36888 // H7BZ33 // Q9UM73 // Q14012 // Q9NWM8	ITGB3 // CAMK1 // CAMK1 // TATDN2 // GHRL // ITGB3 // CAMK1 // ITGB3 // TATDN2 // GHRL // FLT3 // FLT3 // ALK // ALK // CAMK1 // FKBP14	159878094890448	0.00448882711464574
GO:0045860	biological_process	positive regulation of protein kinase activity	10	16	540	45240	420	P05106 // Q14012 // Q14012 // Q93075 // Q9UBU3 // P05106 // Q14012 // P05106 // Q93075 // Q9UBU3 // P36888 // P36888 // H7BZ33 // Q9UM73 // Q14012 // Q9NWM8	ITGB3 // CAMK1 // CAMK1 // TATDN2 // GHRL // ITGB3 // CAMK1 // ITGB3 // TATDN2 // GHRL // FLT3 // FLT3 // ALK // ALK // CAMK1 // FKBP14	167425019416023	0.00262177021314305
GO:0051347	biological_process	positive regulation of transferase activity	6	16	580	45240	420	P05106 // Q14012 // Q14012 // Q93075 // Q9UBU3 // P05106 // Q14012 // P05106 // Q93075 // Q9UBU3 // P36888 // P36888 // H7BZ33 // Q9UM73 // Q14012 // Q9NWM8	ITGB3 // CAMK1 // CAMK1 // TATDN2 // GHRL // ITGB3 // CAMK1 // ITGB3 // TATDN2 // GHRL // FLT3 // FLT3 // ALK // ALK // CAMK1 // FKBP14	157115670119613	0.0054224119459608
GO:0032368	biological_process	regulation of lipid transport	5	5	87	45240	420	P05106 // Q9UBU3 // P05106 // P05106 // Q9UBU3	ITGB3 // GHRL // ITGB3 // ITGB3 // GHRL	263005039024969	0.043699157971395
GO:0032369	biological_process	negative regulation of lipid transport	6	3	23	45240	420	P05106 // P05106 // P05106	ITGB3 // ITGB3 // ITGB3	38124663358752	0.0409521194246103
GO:0051051	biological_process	negative regulation of transport	5	14	407	45240	420	P05106 // E7ESW0 // Q9UBU3 // P05106 // P05106 // E7ESW0 // Q9UBU3 // C9JN09 // C9JQC4 // P30559 // C9JN09 // C9JQC4 // P30559 // P56539	ITGB3 // GHRL // GHRL // ITGB3 // ITGB3 // GHRL // GHRL // OXTR // OXTR // OXTR // OXTR // OXTR // OXTR // CAV3	188953572900242	0.00164228238228654
GO:0042470	cellular_component	melanosome	10	7	104	45240	420	P05106 // P05106 // Q13402 // P05556 // P05106 // Q13402 // O43852	ITGB3 // ITGB3 // MYO7A // ITGB1 // ITGB3 // MYO7A // CALU	285798099512757	0.00261875575988612
GO:0048770	cellular_component	pigment granule	9	7	104	45240	420	P05106 // P05106 // Q13402 // P05556 // P05106 // Q13402 // O43852	ITGB3 // ITGB3 // MYO7A // ITGB1 // ITGB3 // MYO7A // CALU	285798099512757	0.00261875575988612
GO:0005172	molecular_function	vascular endothelial growth factor receptor binding	5	3	8	45240	420	P05106 // P05106 // P05106	ITGB3 // ITGB3 // ITGB3	533602829193222	0.0020618991965412
GO:0043184	molecular_function	vascular endothelial growth factor receptor 2 binding	6	3	5	45240	420	P05106 // P05106 // P05106	ITGB3 // ITGB3 // ITGB3	601410019704485	0.000435736170184527
GO:0010869	biological_process	regulation of receptor biosynthetic process	6	3	18	45240	420	P05106 // P05106 // P05106	ITGB3 // ITGB3 // ITGB3	41661032904899	0.021343448112326
GO:0010871	biological_process	negative regulation of receptor biosynthetic process	7	3	6	45240	420	P05106 // P05106 // P05106	ITGB3 // ITGB3 // ITGB3	575106579121106	0.000831842909283237
GO:0045714	biological_process	regulation of low-density lipoprotein particle receptor biosynthetic process	7	3	7	45240	420	P05106 // P05106 // P05106	ITGB3 // ITGB3 // ITGB3	552867336987461	0.00135367685402737
GO:0050730	biological_process	regulation of peptidyl-tyrosine phosphorylation	9	19	224	45240	420	P05106 // Q9UBU3 // P05106 // O14786 // C9JJP8 // C9JPK5 // E7EQW5 // E7ERX5 // E9PLR6 // E9PQJ2 // P05556 // Q5T3E4 // Q5T3E5 // Q5T3E6 // P05106 // O14786 // Q9UBU3 // P36888 // P36888	ITGB3 // GHRL // ITGB3 // NRP1 // ITGB1 // ITGB1 // ITGB1 // ITGB1 // ITGB1 // ITGB1 // ITGB1 // ITGB1 // ITGB1 // ITGB1 // ITGB3 // NRP1 // GHRL // FLT3 // FLT3	319163838259704	10440.1
GO:0050731	biological_process	positive regulation of peptidyl-tyrosine phosphorylation	10	19	167	45240	420	P05106 // Q9UBU3 // P05106 // O14786 // C9JJP8 // C9JPK5 // E7EQW5 // E7ERX5 // E9PLR6 // E9PQJ2 // P05556 // Q5T3E4 // Q5T3E5 // Q5T3E6 // P05106 // O14786 // Q9UBU3 // P36888 // P36888	ITGB3 // GHRL // ITGB3 // NRP1 // ITGB1 // ITGB1 // ITGB1 // ITGB1 // ITGB1 // ITGB1 // ITGB1 // ITGB1 // ITGB1 // ITGB1 // ITGB3 // NRP1 // GHRL // FLT3 // FLT3	361528901218059	67.4843
GO:0050746	biological_process	regulation of lipoprotein metabolic process	6	3	15	45240	420	P05106 // P05106 // P05106	ITGB3 // ITGB3 // ITGB3	44291376963237	0.0130594826157934
GO:0050748	biological_process	negative regulation of lipoprotein metabolic process	7	3	11	45240	420	P05106 // P05106 // P05106	ITGB3 // ITGB3 // ITGB3	487659667329492	0.00531371716299331
GO:0016740	molecular_function	transferase activity	2	71	4773	45240	420	K7EK11 // Q8N159 // Q13368 // O75528 // C9JES6 // H7C071 // Q14012 // O75528 // C9JES6 // H7C071 // Q14012 // O75528 // B1ALS0 // Q13976 // Q5JP05 // Q5SQU3 // C9JZF7 // G5E9W2 // H7C5L5 // Q9P2E5 // D6R938 // E9PBG7 // E9PF82 // H0Y9C2 // H0Y9J2 // Q13557 // C9JES6 // H7C071 // Q14012 // O75528 // E7EX60 // E9PEP6 // H0Y4A0 // O14786 // Q5JWQ6 // Q5T7F0 // Q5T7F1 // E7EX60 // E9PEP6 // H0Y4A0 //…	NAGS // NAGS // MPP3 // TADA3 // CAMK1 // CAMK1 // CAMK1 // TADA3 // CAMK1 // CAMK1 // CAMK1 // TADA3 // PRKG1 // PRKG1 // PRKG1 // PRKG1 // CHPF2 // CHPF2 // CHPF2 // CHPF2 // CAMK2D // CAMK2D // CAMK2D // CAMK2D // CAMK2D // CAMK2D // CAMK1 // CAMK1 // CAMK1 // TADA3 // NRP1 // NRP1 // NRP1 // NRP1 // NRP1 // NRP1 // NRP1 // NRP1 // NRP1 // NRP1 // NRP1 // NRP1 // NRP1 // NRP1 // FLT3 // FLT3 /…	0.680132289663539	0.0022201052709018
GO:0008080	molecular_function	N-acetyltransferase activity	6	6	136	45240	420	Q8N159 // O75528 // O75528 // O75528 // O75528 // O75528	NAGS // TADA3 // TADA3 // TADA3 // TADA3 // TADA3	224856545068188	0.0555256450220223
GO:0005179	molecular_function	hormone activity	4	10	162	45240	420	P10082 // K7EKP2 // K7EML0 // P01298 // E7ESW0 // Q86YP8 // Q9UBU3 // E7ESW0 // Q86YP8 // Q9UBU3	PYY // PPY // PPY // PPY // GHRL // GHRL // GHRL // GHRL // GHRL // GHRL	27331438832138	0.000189375736824388
GO:0007010	biological_process	cytoskeleton organization	4	37	1254	45240	420	P10082 // F8WCF6 // F8WDD7 // F8WDW3 // F8WE39 // P59998 // F8WCF6 // F8WDD7 // F8WDW3 // F8WE39 // P59998 // Q9UBU3 // Q13976 // F8WCF6 // F8WDD7 // F8WDW3 // F8WE39 // P59998 // C9JJP8 // C9JPK5 // E7EQW5 // E7ERX5 // E9PLR6 // E9PQJ2 // P05556 // Q5T3E4 // Q5T3E5 // Q5T3E6 // Q9UBU3 // O75044 // Q5VZB4 // F8WCF6 // F8WDD7 // F8WDW3 // F8WE39 // P59998 // P56539	PYY // ARPC4 // ARPC4 // ARPC4 // ARPC4 // ARPC4 // ARPC4 // ARPC4 // ARPC4 // ARPC4 // ARPC4 // GHRL // PRKG1 // ARPC4 // ARPC4 // ARPC4 // ARPC4 // ARPC4 // ITGB1 // ITGB1 // ITGB1 // ITGB1 // ITGB1 // ITGB1 // ITGB1 // ITGB1 // ITGB1 // ITGB1 // GHRL // SRGAP2 // SRGAP2 // ARPC4 // ARPC4 // ARPC4 // ARPC4 // ARPC4 // CAV3	166819752403797	9.97514e+06
GO:0007586	biological_process	digestion	3	9	117	45240	420	P10082 // P01298 // E7ESW0 // Q9UBU3 // P54317 // P54317 // E7ESW0 // Q9UBU3 // Q16819	PYY // PPY // GHRL // GHRL // PNLIPRP2 // PNLIPRP2 // GHRL // GHRL // MEP1A	305062607306997	0.000101003870795458
GO:0007631	biological_process	feeding behavior	3	11	115	45240	420	P10082 // E7ESW0 // Q9UBU3 // E7ESW0 // Q9UBU3 // C9JN09 // C9JQC4 // P30559 // C9JN09 // C9JQC4 // P30559	PYY // GHRL // GHRL // GHRL // GHRL // OXTR // OXTR // OXTR // OXTR // OXTR // OXTR	336500735890398	1.08422e+08
GO:0042755	biological_process	eating behavior	4	7	33	45240	420	P10082 // C9JN09 // C9JQC4 // P30559 // C9JN09 // C9JQC4 // P30559	PYY // OXTR // OXTR // OXTR // OXTR // OXTR // OXTR	451402659391021	1.77781e+07
GO:0004871	molecular_function	signal transducer activity	2	48	2617	45240	420	Q96IK0 // B7Z9G9 // E7EMV5 // P42261 // O75051 // E7EX60 // E9PEP6 // H0Y4A0 // O14786 // Q5JWQ6 // Q5T7F0 // Q5T7F1 // E7EX60 // E9PEP6 // H0Y4A0 // O14786 // Q5JWQ6 // Q5T7F0 // Q5T7F1 // P47901 // E7ER61 // P36888 // Q5VTU6 // E7ER61 // P36888 // Q5VTU6 // H7BZ33 // Q9UM73 // E9PBS6 // F5GWK9 // Q8IZF2 // C9JN09 // C9JQC4 // P30559 // B7Z9G9 // E7EMV5 // P42261 // Q9Y6N7 // C9JN09 // C9JQC4 //…	TMEM101 // GRIA1 // GRIA1 // GRIA1 // PLXNA2 // NRP1 // NRP1 // NRP1 // NRP1 // NRP1 // NRP1 // NRP1 // NRP1 // NRP1 // NRP1 // NRP1 // NRP1 // NRP1 // NRP1 // AVPR1B // FLT3 // FLT3 // FLT3 // FLT3 // FLT3 // FLT3 // ALK // ALK // GPR116 // GPR116 // GPR116 // OXTR // OXTR // OXTR // GRIA1 // GRIA1 // GRIA1 // ROBO1 // OXTR // OXTR // OXTR // OPN1SW // TFG // HTR4 // HTR4 // HTR4 // CSF2RB // CS…	0.982330082884181	0.000348134996133211
GO:0060089	molecular_function	molecular transducer activity	1	48	2617	45240	420	Q96IK0 // B7Z9G9 // E7EMV5 // P42261 // O75051 // E7EX60 // E9PEP6 // H0Y4A0 // O14786 // Q5JWQ6 // Q5T7F0 // Q5T7F1 // E7EX60 // E9PEP6 // H0Y4A0 // O14786 // Q5JWQ6 // Q5T7F0 // Q5T7F1 // P47901 // E7ER61 // P36888 // Q5VTU6 // E7ER61 // P36888 // Q5VTU6 // H7BZ33 // Q9UM73 // E9PBS6 // F5GWK9 // Q8IZF2 // C9JN09 // C9JQC4 // P30559 // B7Z9G9 // E7EMV5 // P42261 // Q9Y6N7 // C9JN09 // C9JQC4 //…	TMEM101 // GRIA1 // GRIA1 // GRIA1 // PLXNA2 // NRP1 // NRP1 // NRP1 // NRP1 // NRP1 // NRP1 // NRP1 // NRP1 // NRP1 // NRP1 // NRP1 // NRP1 // NRP1 // NRP1 // AVPR1B // FLT3 // FLT3 // FLT3 // FLT3 // FLT3 // FLT3 // ALK // ALK // GPR116 // GPR116 // GPR116 // OXTR // OXTR // OXTR // GRIA1 // GRIA1 // GRIA1 // ROBO1 // OXTR // OXTR // OXTR // OPN1SW // TFG // HTR4 // HTR4 // HTR4 // CSF2RB // CS…	0.982330082884181	0.000348134996133211
GO:0016301	molecular_function	kinase activity	4	54	2235	45240	420	Q13368 // C9JES6 // H7C071 // Q14012 // C9JES6 // H7C071 // Q14012 // B1ALS0 // Q13976 // Q5JP05 // Q5SQU3 // D6R938 // E9PBG7 // E9PF82 // H0Y9C2 // H0Y9J2 // Q13557 // C9JES6 // H7C071 // Q14012 // E7EX60 // E9PEP6 // H0Y4A0 // O14786 // Q5JWQ6 // Q5T7F0 // Q5T7F1 // E7EX60 // E9PEP6 // H0Y4A0 // O14786 // Q5JWQ6 // Q5T7F0 // Q5T7F1 // E7ER61 // P36888 // Q5VTU6 // E7ER61 // P36888 // Q5VTU6 //…	MPP3 // CAMK1 // CAMK1 // CAMK1 // CAMK1 // CAMK1 // CAMK1 // PRKG1 // PRKG1 // PRKG1 // PRKG1 // CAMK2D // CAMK2D // CAMK2D // CAMK2D // CAMK2D // CAMK2D // CAMK1 // CAMK1 // CAMK1 // NRP1 // NRP1 // NRP1 // NRP1 // NRP1 // NRP1 // NRP1 // NRP1 // NRP1 // NRP1 // NRP1 // NRP1 // NRP1 // NRP1 // FLT3 // FLT3 // FLT3 // FLT3 // FLT3 // FLT3 // ALK // ALK // ITPK1 // ITPK1 // ITPK1 // ITPK1 // ITPK…	137989417730385	2.14265e+06
GO:0016772	molecular_function	transferase activity, transferring phosphorus-containing groups	3	54	2684	45240	420	Q13368 // C9JES6 // H7C071 // Q14012 // C9JES6 // H7C071 // Q14012 // B1ALS0 // Q13976 // Q5JP05 // Q5SQU3 // D6R938 // E9PBG7 // E9PF82 // H0Y9C2 // H0Y9J2 // Q13557 // C9JES6 // H7C071 // Q14012 // E7EX60 // E9PEP6 // H0Y4A0 // O14786 // Q5JWQ6 // Q5T7F0 // Q5T7F1 // E7EX60 // E9PEP6 // H0Y4A0 // O14786 // Q5JWQ6 // Q5T7F0 // Q5T7F1 // E7ER61 // P36888 // Q5VTU6 // E7ER61 // P36888 // Q5VTU6 //…	MPP3 // CAMK1 // CAMK1 // CAMK1 // CAMK1 // CAMK1 // CAMK1 // PRKG1 // PRKG1 // PRKG1 // PRKG1 // CAMK2D // CAMK2D // CAMK2D // CAMK2D // CAMK2D // CAMK2D // CAMK1 // CAMK1 // CAMK1 // NRP1 // NRP1 // NRP1 // NRP1 // NRP1 // NRP1 // NRP1 // NRP1 // NRP1 // NRP1 // NRP1 // NRP1 // NRP1 // NRP1 // FLT3 // FLT3 // FLT3 // FLT3 // FLT3 // FLT3 // ALK // ALK // ITPK1 // ITPK1 // ITPK1 // ITPK1 // ITPK…	111578433717434	6.95426e+08
GO:0019904	molecular_function	protein domain specific binding	3	21	798	45240	420	Q13368 // O75528 // O75528 // O75528 // P42261 // Q13402 // O75528 // C9JJP8 // C9JPK5 // E7EQW5 // E7ERX5 // E9PLR6 // E9PQJ2 // P05556 // Q5T3E4 // Q5T3E5 // Q5T3E6 // Q13402 // P42261 // O75528 // Q9Y6N7	MPP3 // TADA3 // TADA3 // TADA3 // GRIA1 // MYO7A // TADA3 // ITGB1 // ITGB1 // ITGB1 // ITGB1 // ITGB1 // ITGB1 // ITGB1 // ITGB1 // ITGB1 // ITGB1 // MYO7A // GRIA1 // TADA3 // ROBO1	150313827776747	0.00118799482162555
GO:0007413	biological_process	axonal fasciculation	13	3	22	45240	420	Q8IWV2 // O14786 // O14786	CNTN4 // NRP1 // NRP1	387659667329492	0.0362412596372312
GO:0008037	biological_process	cell recognition	3	5	105	45240	420	Q8IWV2 // O14786 // O14786 // Q9NPG4 // Q9Y6N7	CNTN4 // NRP1 // NRP1 // PCDH12 // ROBO1	23587483684323	0.0922228737577517
GO:0008038	biological_process	neuron recognition	10	5	37	45240	420	Q8IWV2 // O14786 // O14786 // Q9NPG4 // Q9Y6N7	CNTN4 // NRP1 // NRP1 // PCDH12 // ROBO1	386354052046947	0.00117159408962037
GO:0045664	biological_process	regulation of neuron differentiation	9	18	611	45240	420	Q8IWV2 // Q14012 // Q14012 // Q14012 // O14786 // C9JJP8 // C9JPK5 // E7EQW5 // E7ERX5 // E9PLR6 // E9PQJ2 // P05556 // Q5T3E4 // Q5T3E5 // Q5T3E6 // O14786 // Q14012 // Q9Y6N7	CNTN4 // CAMK1 // CAMK1 // CAMK1 // NRP1 // ITGB1 // ITGB1 // ITGB1 // ITGB1 // ITGB1 // ITGB1 // ITGB1 // ITGB1 // ITGB1 // ITGB1 // NRP1 // CAMK1 // ROBO1	166596222283464	0.00108098955793301
GO:0045665	biological_process	negative regulation of neuron differentiation	10	11	100	45240	420	Q8IWV2 // C9JJP8 // C9JPK5 // E7EQW5 // E7ERX5 // E9PLR6 // E9PQJ2 // P05556 // Q5T3E4 // Q5T3E5 // Q5T3E6	CNTN4 // ITGB1 // ITGB1 // ITGB1 // ITGB1 // ITGB1 // ITGB1 // ITGB1 // ITGB1 // ITGB1 // ITGB1	356664122007363	2.72061e+07
GO:0050767	biological_process	regulation of neurogenesis	8	20	758	45240	420	Q8IWV2 // Q14012 // Q14012 // Q6STE5 // Q14012 // O14786 // C9JJP8 // C9JPK5 // E7EQW5 // E7ERX5 // E9PLR6 // E9PQJ2 // P05556 // Q5T3E4 // Q5T3E5 // Q5T3E6 // O14786 // O75044 // Q14012 // Q9Y6N7	CNTN4 // CAMK1 // CAMK1 // SMARCD3 // CAMK1 // NRP1 // ITGB1 // ITGB1 // ITGB1 // ITGB1 // ITGB1 // ITGB1 // ITGB1 // ITGB1 // ITGB1 // ITGB1 // NRP1 // SRGAP2 // CAMK1 // ROBO1	150693984792733	0.00172600090796173
GO:0051960	biological_process	regulation of nervous system development	5	28	838	45240	420	Q8IWV2 // Q14012 // Q14012 // Q9UBU3 // Q6STE5 // Q14012 // O14786 // C9JJP8 // C9JPK5 // E7EQW5 // E7ERX5 // E9PLR6 // E9PQJ2 // P05556 // Q5T3E4 // Q5T3E5 // Q5T3E6 // O14786 // Q9UBU3 // O75044 // C9JN09 // C9JQC4 // P30559 // Q14012 // Q9Y6N7 // C9JN09 // C9JQC4 // P30559	CNTN4 // CAMK1 // CAMK1 // GHRL // SMARCD3 // CAMK1 // NRP1 // ITGB1 // ITGB1 // ITGB1 // ITGB1 // ITGB1 // ITGB1 // ITGB1 // ITGB1 // ITGB1 // ITGB1 // NRP1 // GHRL // SRGAP2 // OXTR // OXTR // OXTR // CAMK1 // ROBO1 // OXTR // OXTR // OXTR	184761427956931	7.64357e+07
GO:0060284	biological_process	regulation of cell development	5	21	942	45240	420	Q8IWV2 // Q14012 // Q14012 // Q6STE5 // Q14012 // O14786 // C9JJP8 // C9JPK5 // E7EQW5 // E7ERX5 // E9PLR6 // E9PQJ2 // P05556 // Q5T3E4 // Q5T3E5 // Q5T3E6 // O14786 // O75044 // Q14012 // Q9Y6N7 // P56539	CNTN4 // CAMK1 // CAMK1 // SMARCD3 // CAMK1 // NRP1 // ITGB1 // ITGB1 // ITGB1 // ITGB1 // ITGB1 // ITGB1 // ITGB1 // ITGB1 // ITGB1 // ITGB1 // NRP1 // SRGAP2 // CAMK1 // ROBO1 // CAV3	126379996437704	0.00957177069052165
GO:2000026	biological_process	regulation of multicellular organismal development	4	32	1895	45240	420	Q8IWV2 // Q14012 // Q14012 // Q9UBU3 // Q6STE5 // Q14012 // O14786 // C9JJP8 // C9JPK5 // E7EQW5 // E7ERX5 // E9PLR6 // E9PQJ2 // P05556 // Q5T3E4 // Q5T3E5 // Q5T3E6 // O14786 // Q9UBU3 // O75044 // P36888 // P36888 // C9JN09 // C9JQC4 // P30559 // O43251 // Q14012 // Q9Y6N7 // C9JN09 // C9JQC4 // P30559 // P56539	CNTN4 // CAMK1 // CAMK1 // GHRL // SMARCD3 // CAMK1 // NRP1 // ITGB1 // ITGB1 // ITGB1 // ITGB1 // ITGB1 // ITGB1 // ITGB1 // ITGB1 // ITGB1 // ITGB1 // NRP1 // GHRL // SRGAP2 // FLT3 // FLT3 // OXTR // OXTR // OXTR // RBFOX2 // CAMK1 // ROBO1 // OXTR // OXTR // OXTR // CAV3	0.863083658152607	0.0321460133991357
GO:0000280	biological_process	nuclear division	5	10	342	45240	420	C9JMS0 // O75528 // C9JMS0 // O75528 // C9JMS0 // O75528 // C9JMS0 // O75528 // C9JMS0 // O75528	TADA3 // TADA3 // TADA3 // TADA3 // TADA3 // TADA3 // TADA3 // TADA3 // TADA3 // TADA3	165514137121252	0.0481615926549287
GO:0007067	biological_process	mitosis	6	10	342	45240	420	C9JMS0 // O75528 // C9JMS0 // O75528 // C9JMS0 // O75528 // C9JMS0 // O75528 // C9JMS0 // O75528	TADA3 // TADA3 // TADA3 // TADA3 // TADA3 // TADA3 // TADA3 // TADA3 // TADA3 // TADA3	165514137121252	0.0481615926549287
GO:0048285	biological_process	organelle fission	4	10	377	45240	420	C9JMS0 // O75528 // C9JMS0 // O75528 // C9JMS0 // O75528 // C9JMS0 // O75528 // C9JMS0 // O75528	TADA3 // TADA3 // TADA3 // TADA3 // TADA3 // TADA3 // TADA3 // TADA3 // TADA3 // TADA3	151457317282976	0.0913264320663732
GO:0000988	molecular_function	protein binding transcription factor activity	1	17	770	45240	420	C9JMS0 // O75528 // C9JMS0 // O75528 // C9JMS0 // O75528 // Q6STE5 // C9JMS0 // O75528 // Q99626 // O00151 // Q9UBS8 // O43251 // C9JMS0 // O75528 // B4DG80 // Q9NZU5	TADA3 // TADA3 // TADA3 // TADA3 // TADA3 // TADA3 // SMARCD3 // TADA3 // TADA3 // CDX2 // PDLIM1 // RNF14 // RBFOX2 // TADA3 // TADA3 // LMCD1 // LMCD1	124981399687914	0.0343650330210208
GO:0000989	molecular_function	transcription factor binding transcription factor activity	2	17	747	45240	420	C9JMS0 // O75528 // C9JMS0 // O75528 // C9JMS0 // O75528 // Q6STE5 // C9JMS0 // O75528 // Q99626 // O00151 // Q9UBS8 // O43251 // C9JMS0 // O75528 // B4DG80 // Q9NZU5	TADA3 // TADA3 // TADA3 // TADA3 // TADA3 // TADA3 // SMARCD3 // TADA3 // TADA3 // CDX2 // PDLIM1 // RNF14 // RBFOX2 // TADA3 // TADA3 // LMCD1 // LMCD1	129356419967216	0.0258949855664218
GO:0003712	molecular_function	transcription cofactor activity	3	17	711	45240	420	C9JMS0 // O75528 // C9JMS0 // O75528 // C9JMS0 // O75528 // Q6STE5 // C9JMS0 // O75528 // Q99626 // O00151 // Q9UBS8 // O43251 // C9JMS0 // O75528 // B4DG80 // Q9NZU5	TADA3 // TADA3 // TADA3 // TADA3 // TADA3 // TADA3 // SMARCD3 // TADA3 // TADA3 // CDX2 // PDLIM1 // RNF14 // RBFOX2 // TADA3 // TADA3 // LMCD1 // LMCD1	136482288284198	0.0159795187504697
GO:0003713	molecular_function	transcription coactivator activity	4	13	319	45240	420	C9JMS0 // O75528 // C9JMS0 // O75528 // C9JMS0 // O75528 // Q6STE5 // C9JMS0 // O75528 // O00151 // Q9UBS8 // C9JMS0 // O75528	TADA3 // TADA3 // TADA3 // TADA3 // TADA3 // TADA3 // SMARCD3 // TADA3 // TADA3 // PDLIM1 // RNF14 // TADA3 // TADA3	213409289558728	0.000588777922827985
GO:0030374	molecular_function	ligand-dependent nuclear receptor transcription coactivator activity	5	11	46	45240	420	C9JMS0 // O75528 // C9JMS0 // O75528 // C9JMS0 // O75528 // Q6STE5 // C9JMS0 // O75528 // C9JMS0 // O75528	TADA3 // TADA3 // TADA3 // TADA3 // TADA3 // TADA3 // SMARCD3 // TADA3 // TADA3 // TADA3 // TADA3	468693545379134	8769.63
GO:0000123	cellular_component	histone acetyltransferase complex	12	15	121	45240	420	C9JMS0 // O75528 // P55201 // C9JMS0 // O75528 // P55201 // C9JMS0 // O75528 // P55201 // C9JMS0 // O75528 // Q9ULM3 // P55201 // C9JMS0 // O75528	TADA3 // TADA3 // BRPF1 // TADA3 // TADA3 // BRPF1 // TADA3 // TADA3 // BRPF1 // TADA3 // TADA3 // YEATS2 // BRPF1 // TADA3 // TADA3	373909314954498	12022.6
GO:0030914	cellular_component	STAGA complex	14	10	17	45240	420	C9JMS0 // O75528 // C9JMS0 // O75528 // C9JMS0 // O75528 // C9JMS0 // O75528 // C9JMS0 // O75528	TADA3 // TADA3 // TADA3 // TADA3 // TADA3 // TADA3 // TADA3 // TADA3 // TADA3 // TADA3	598553104484808	3.08454
GO:0070461	cellular_component	SAGA-type complex	13	10	37	45240	420	C9JMS0 // O75528 // C9JMS0 // O75528 // C9JMS0 // O75528 // C9JMS0 // O75528 // C9JMS0 // O75528	TADA3 // TADA3 // TADA3 // TADA3 // TADA3 // TADA3 // TADA3 // TADA3 // TADA3 // TADA3	486354052046947	22802.4
GO:0031056	biological_process	regulation of histone modification	8	10	112	45240	420	C9JMS0 // O75528 // C9JMS0 // O75528 // C9JMS0 // O75528 // C9JMS0 // O75528 // C9JMS0 // O75528	TADA3 // TADA3 // TADA3 // TADA3 // TADA3 // TADA3 // TADA3 // TADA3 // TADA3 // TADA3	326563896404082	8.19737e+08
GO:0031063	biological_process	regulation of histone deacetylation	9	10	31	45240	420	C9JMS0 // O75528 // C9JMS0 // O75528 // C9JMS0 // O75528 // C9JMS0 // O75528 // C9JMS0 // O75528	TADA3 // TADA3 // TADA3 // TADA3 // TADA3 // TADA3 // TADA3 // TADA3 // TADA3 // TADA3	511879757571155	377.814
GO:0033044	biological_process	regulation of chromosome organization	6	10	166	45240	420	C9JMS0 // O75528 // C9JMS0 // O75528 // C9JMS0 // O75528 // C9JMS0 // O75528 // C9JMS0 // O75528	TADA3 // TADA3 // TADA3 // TADA3 // TADA3 // TADA3 // TADA3 // TADA3 // TADA3 // TADA3	26979544547515	0.000232332310598151
GO:0090311	biological_process	regulation of protein deacetylation	8	10	50	45240	420	C9JMS0 // O75528 // C9JMS0 // O75528 // C9JMS0 // O75528 // C9JMS0 // O75528 // C9JMS0 // O75528	TADA3 // TADA3 // TADA3 // TADA3 // TADA3 // TADA3 // TADA3 // TADA3 // TADA3 // TADA3	44291376963237	472495
GO:0031647	biological_process	regulation of protein stability	7	11	137	45240	420	C9JMS0 // O75528 // C9JMS0 // O75528 // C9JMS0 // O75528 // Q92995 // C9JMS0 // O75528 // C9JMS0 // O75528	TADA3 // TADA3 // TADA3 // TADA3 // TADA3 // TADA3 // USP13 // TADA3 // TADA3 // TADA3 // TADA3	311246532688783	5.90959e+08
GO:0005819	cellular_component	spindle	9	11	321	45240	420	C9JMS0 // O75528 // C9JMS0 // O75528 // C9JMS0 // O75528 // C9JMS0 // O75528 // Q9ULM3 // C9JMS0 // O75528	TADA3 // TADA3 // TADA3 // TADA3 // TADA3 // TADA3 // TADA3 // TADA3 // YEATS2 // TADA3 // TADA3	188406792272605	0.00955715721755361
GO:0005856	cellular_component	cytoskeleton	7	51	3161	45240	420	C9JMS0 // O75528 // F8WCF6 // F8WDD7 // F8WDW3 // F8WE39 // P59998 // C9JMS0 // O75528 // F8WCF6 // F8WDD7 // F8WDW3 // F8WE39 // P59998 // C9JMS0 // O75528 // P42261 // B9A011 // B9A012 // H7C4D8 // Q13402 // F8WCF6 // F8WDD7 // F8WDW3 // F8WE39 // P59998 // C9JMS0 // O75528 // O14786 // B9A011 // B9A012 // H7C4D8 // Q13402 // O14786 // Q05BV3 // Q8TAM2 // Q8TED9 // Q9NZA1 // O75044 // Q5VZB4 //…	TADA3 // TADA3 // ARPC4 // ARPC4 // ARPC4 // ARPC4 // ARPC4 // TADA3 // TADA3 // ARPC4 // ARPC4 // ARPC4 // ARPC4 // ARPC4 // TADA3 // TADA3 // GRIA1 // MYO7A // MYO7A // MYO7A // MYO7A // ARPC4 // ARPC4 // ARPC4 // ARPC4 // ARPC4 // TADA3 // TADA3 // NRP1 // MYO7A // MYO7A // MYO7A // MYO7A // NRP1 // EML5 // TTC8 // AFAP1L1 // CLIC5 // SRGAP2 // SRGAP2 // PDLIM1 // YEATS2 // GRIA1 // ARPC4 // A…	0.797325813278057	0.00403006604828519
GO:0044430	cellular_component	cytoskeletal part	8	47	2267	45240	420	C9JMS0 // O75528 // F8WCF6 // F8WDD7 // F8WDW3 // F8WE39 // P59998 // C9JMS0 // O75528 // F8WCF6 // F8WDD7 // F8WDW3 // F8WE39 // P59998 // C9JMS0 // O75528 // P42261 // B9A011 // B9A012 // Q13402 // F8WCF6 // F8WDD7 // F8WDW3 // F8WE39 // P59998 // C9JMS0 // O75528 // O14786 // B9A011 // B9A012 // Q13402 // O14786 // Q05BV3 // Q8TAM2 // Q8TED9 // Q9NZA1 // O75044 // Q5VZB4 // Q9ULM3 // P42261 //…	TADA3 // TADA3 // ARPC4 // ARPC4 // ARPC4 // ARPC4 // ARPC4 // TADA3 // TADA3 // ARPC4 // ARPC4 // ARPC4 // ARPC4 // ARPC4 // TADA3 // TADA3 // GRIA1 // MYO7A // MYO7A // MYO7A // ARPC4 // ARPC4 // ARPC4 // ARPC4 // ARPC4 // TADA3 // TADA3 // NRP1 // MYO7A // MYO7A // MYO7A // NRP1 // EML5 // TTC8 // AFAP1L1 // CLIC5 // SRGAP2 // SRGAP2 // YEATS2 // GRIA1 // ARPC4 // ARPC4 // ARPC4 // ARPC4 // AR…	115908596714791	1.9744e+09
GO:0072686	cellular_component	mitotic spindle	10	11	28	45240	420	C9JMS0 // O75528 // C9JMS0 // O75528 // C9JMS0 // O75528 // C9JMS0 // O75528 // Q9ULM3 // C9JMS0 // O75528	TADA3 // TADA3 // TADA3 // TADA3 // TADA3 // TADA3 // TADA3 // TADA3 // YEATS2 // TADA3 // TADA3	540314248779075	22.7193
GO:0090043	biological_process	regulation of tubulin deacetylation	9	10	7	45240	420	C9JMS0 // O75528 // C9JMS0 // O75528 // C9JMS0 // O75528 // C9JMS0 // O75528 // C9JMS0 // O75528	TADA3 // TADA3 // TADA3 // TADA3 // TADA3 // TADA3 // TADA3 // TADA3 // TADA3 // TADA3	726563896404082	0
GO:0004402	molecular_function	histone acetyltransferase activity	7	5	68	45240	420	O75528 // O75528 // O75528 // O75528 // O75528	TADA3 // TADA3 // TADA3 // TADA3 // TADA3	298553104484808	0.0165744800394866
GO:0005671	cellular_component	Ada2/Gcn5/Ada3 transcription activator complex	13	6	23	45240	420	O75528 // O75528 // O75528 // O75528 // Q9ULM3 // O75528	TADA3 // TADA3 // TADA3 // TADA3 // YEATS2 // TADA3	48124663358752	4.5865e+08
GO:0016922	molecular_function	ligand-dependent nuclear receptor binding	4	6	23	45240	420	O75528 // O75528 // O75528 // Q6STE5 // O75528 // O75528	TADA3 // TADA3 // TADA3 // SMARCD3 // TADA3 // TADA3	48124663358752	4.5865e+08
GO:0030518	biological_process	intracellular steroid hormone receptor signaling pathway	6	7	80	45240	420	O75528 // O75528 // O75528 // O75528 // Q9UBS8 // O43251 // O75528	TADA3 // TADA3 // TADA3 // TADA3 // RNF14 // RBFOX2 // TADA3	32364926183813	0.000550645479623895
GO:0030520	biological_process	intracellular estrogen receptor signaling pathway	7	6	16	45240	420	O75528 // O75528 // O75528 // O75528 // O43251 // O75528	TADA3 // TADA3 // TADA3 // TADA3 // RBFOX2 // TADA3	533602829193222	4.59903e+07
GO:0000428	cellular_component	DNA-directed RNA polymerase complex	6	6	151	45240	420	O75528 // O75528 // O75528 // O75528 // Q96HW7 // O75528	TADA3 // TADA3 // TADA3 // TADA3 // INTS4 // TADA3	209762355260714	0.0906141475829373
GO:0016591	cellular_component	DNA-directed RNA polymerase II, holoenzyme	12	6	133	45240	420	O75528 // O75528 // O75528 // O75528 // Q96HW7 // O75528	TADA3 // TADA3 // TADA3 // TADA3 // INTS4 // TADA3	228074585643103	0.0505194839218966
GO:0033276	cellular_component	transcription factor TFTC complex	14	5	14	45240	420	O75528 // O75528 // O75528 // O75528 // O75528	TADA3 // TADA3 // TADA3 // TADA3 // TADA3	526563896404082	9.62262e+08
GO:0055029	cellular_component	nuclear DNA-directed RNA polymerase complex	9	6	151	45240	420	O75528 // O75528 // O75528 // O75528 // Q96HW7 // O75528	TADA3 // TADA3 // TADA3 // TADA3 // INTS4 // TADA3	209762355260714	0.0906141475829373
GO:0006473	biological_process	protein acetylation	8	11	123	45240	420	O75528 // P55201 // O75528 // P55201 // O75528 // P55201 // O75528 // Q9ULM3 // P55201 // O75528 // Q08426	TADA3 // BRPF1 // TADA3 // BRPF1 // TADA3 // BRPF1 // TADA3 // YEATS2 // BRPF1 // TADA3 // EHHADH	326798290450912	2.09136e+08
GO:0006475	biological_process	internal protein amino acid acetylation	9	11	112	45240	420	O75528 // P55201 // O75528 // P55201 // O75528 // P55201 // O75528 // Q9ULM3 // P55201 // O75528 // Q08426	TADA3 // BRPF1 // TADA3 // BRPF1 // TADA3 // BRPF1 // TADA3 // YEATS2 // BRPF1 // TADA3 // EHHADH	340314248779075	8.37538e+07
GO:0016569	biological_process	covalent chromatin modification	7	10	292	45240	420	O75528 // P55201 // O75528 // P55201 // O75528 // P55201 // O75528 // Q9ULM3 // P55201 // O75528	TADA3 // BRPF1 // TADA3 // BRPF1 // TADA3 // BRPF1 // TADA3 // YEATS2 // BRPF1 // TADA3	18831693272184	0.0170700171798062
GO:0016570	biological_process	histone modification	8	10	288	45240	420	O75528 // P55201 // O75528 // P55201 // O75528 // P55201 // O75528 // Q9ULM3 // P55201 // O75528	TADA3 // BRPF1 // TADA3 // BRPF1 // TADA3 // BRPF1 // TADA3 // YEATS2 // BRPF1 // TADA3	190306888465611	0.0155433169143069
GO:0016573	biological_process	histone acetylation	11	10	101	45240	420	O75528 // P55201 // O75528 // P55201 // O75528 // P55201 // O75528 // Q9ULM3 // P55201 // O75528	TADA3 // BRPF1 // TADA3 // BRPF1 // TADA3 // BRPF1 // TADA3 // YEATS2 // BRPF1 // TADA3	341478240334663	3.33223e+08
GO:0018193	biological_process	peptidyl-amino acid modification	7	15	656	45240	420	O75528 // P55201 // O75528 // P55201 // O75528 // Q13557 // P55201 // O75528 // P36888 // P36888 // Q9ULM3 // Q9Y672 // P55201 // O75528 // Q9NWM8	TADA3 // BRPF1 // TADA3 // BRPF1 // TADA3 // CAMK2D // BRPF1 // TADA3 // FLT3 // FLT3 // YEATS2 // ALG6 // BRPF1 // TADA3 // FKBP14	13004043822015	0.0453799948816984
GO:0018205	biological_process	peptidyl-lysine modification	8	10	173	45240	420	O75528 // P55201 // O75528 // P55201 // O75528 // P55201 // O75528 // Q9ULM3 // P55201 // O75528	TADA3 // BRPF1 // TADA3 // BRPF1 // TADA3 // BRPF1 // TADA3 // YEATS2 // BRPF1 // TADA3	26383656584617	0.000324035015859119
GO:0018393	biological_process	internal peptidyl-lysine acetylation	10	10	106	45240	420	O75528 // P55201 // O75528 // P55201 // O75528 // P55201 // O75528 // Q9ULM3 // P55201 // O75528	TADA3 // BRPF1 // TADA3 // BRPF1 // TADA3 // BRPF1 // TADA3 // YEATS2 // BRPF1 // TADA3	334507343153522	5.10253e+08
GO:0018394	biological_process	peptidyl-lysine acetylation	9	10	108	45240	420	O75528 // P55201 // O75528 // P55201 // O75528 // P55201 // O75528 // Q9ULM3 // P55201 // O75528	TADA3 // BRPF1 // TADA3 // BRPF1 // TADA3 // BRPF1 // TADA3 // YEATS2 // BRPF1 // TADA3	331810638393495	6.01123e+08
GO:0043543	biological_process	protein acylation	7	11	157	45240	420	O75528 // P55201 // O75528 // P55201 // O75528 // P55201 // O75528 // Q9ULM3 // P55201 // O75528 // Q08426	TADA3 // BRPF1 // TADA3 // BRPF1 // TADA3 // BRPF1 // TADA3 // YEATS2 // BRPF1 // TADA3 // EHHADH	291587666095673	2.04244e+09
GO:0043966	biological_process	histone H3 acetylation	12	10	47	45240	420	O75528 // P55201 // O75528 // P55201 // O75528 // P55201 // O75528 // Q9ULM3 // P55201 // O75528	TADA3 // BRPF1 // TADA3 // BRPF1 // TADA3 // BRPF1 // TADA3 // YEATS2 // BRPF1 // TADA3	451840503442078	261972
GO:0004721	molecular_function	phosphoprotein phosphatase activity	6	12	384	45240	420	C9JR61 // C9JSR1 // Q8NCE2 // C9JR61 // C9JSR1 // Q8NCE2 // C9JR61 // C9JSR1 // Q8NCE2 // C9JR61 // C9JSR1 // Q8NCE2	MTMR14 // MTMR14 // MTMR14 // MTMR14 // MTMR14 // MTMR14 // MTMR14 // MTMR14 // MTMR14 // MTMR14 // MTMR14 // MTMR14	175106579121106	0.0113605344859296
GO:0004725	molecular_function	protein tyrosine phosphatase activity	7	12	243	45240	420	C9JR61 // C9JSR1 // Q8NCE2 // C9JR61 // C9JSR1 // Q8NCE2 // C9JR61 // C9JSR1 // Q8NCE2 // C9JR61 // C9JSR1 // Q8NCE2	MTMR14 // MTMR14 // MTMR14 // MTMR14 // MTMR14 // MTMR14 // MTMR14 // MTMR14 // MTMR14 // MTMR14 // MTMR14 // MTMR14	241121578832644	0.000205017077256642
GO:0004438	molecular_function	phosphatidylinositol-3-phosphatase activity	8	4	15	45240	420	Q8NCE2 // Q8NCE2 // Q8NCE2 // Q8NCE2	MTMR14 // MTMR14 // MTMR14 // MTMR14	484417519560254	0.000508769577707408
GO:0052744	molecular_function	phosphatidylinositol monophosphate phosphatase activity	7	4	15	45240	420	Q8NCE2 // Q8NCE2 // Q8NCE2 // Q8NCE2	MTMR14 // MTMR14 // MTMR14 // MTMR14	484417519560254	0.000508769577707408
GO:0052866	molecular_function	phosphatidylinositol phosphate phosphatase activity	6	4	45	45240	420	Q8NCE2 // Q8NCE2 // Q8NCE2 // Q8NCE2	MTMR14 // MTMR14 // MTMR14 // MTMR14	325921269488139	0.0286011164496524
GO:0070775	cellular_component	H3 histone acetyltransferase complex	13	4	7	45240	420	P55201 // P55201 // P55201 // P55201	BRPF1 // BRPF1 // BRPF1 // BRPF1	594371086915346	1.79845e+09
GO:0070776	cellular_component	MOZ/MORF histone acetyltransferase complex	14	4	7	45240	420	P55201 // P55201 // P55201 // P55201	BRPF1 // BRPF1 // BRPF1 // BRPF1	594371086915346	1.79845e+09
GO:0005885	cellular_component	Arp2/3 protein complex	9	20	24	45240	420	F8WCF6 // F8WDD7 // F8WDW3 // F8WE39 // P59998 // F8WCF6 // F8WDD7 // F8WDW3 // F8WE39 // P59998 // F8WCF6 // F8WDD7 // F8WDW3 // F8WE39 // P59998 // F8WCF6 // F8WDD7 // F8WDW3 // F8WE39 // P59998	ARPC4 // ARPC4 // ARPC4 // ARPC4 // ARPC4 // ARPC4 // ARPC4 // ARPC4 // ARPC4 // ARPC4 // ARPC4 // ARPC4 // ARPC4 // ARPC4 // ARPC4 // ARPC4 // ARPC4 // ARPC4 // ARPC4 // ARPC4	648803138537727	2.49661e-20
GO:0015629	cellular_component	actin cytoskeleton	8	28	741	45240	420	F8WCF6 // F8WDD7 // F8WDW3 // F8WE39 // P59998 // F8WCF6 // F8WDD7 // F8WDW3 // F8WE39 // P59998 // B9A011 // B9A012 // Q13402 // F8WCF6 // F8WDD7 // F8WDW3 // F8WE39 // P59998 // B9A011 // B9A012 // Q13402 // Q8TED9 // Q9NZA1 // F8WCF6 // F8WDD7 // F8WDW3 // F8WE39 // P59998	ARPC4 // ARPC4 // ARPC4 // ARPC4 // ARPC4 // ARPC4 // ARPC4 // ARPC4 // ARPC4 // ARPC4 // MYO7A // MYO7A // MYO7A // ARPC4 // ARPC4 // ARPC4 // ARPC4 // ARPC4 // MYO7A // MYO7A // MYO7A // AFAP1L1 // CLIC5 // ARPC4 // ARPC4 // ARPC4 // ARPC4 // ARPC4	202509098096283	6.35697e+06
GO:0006461	biological_process	protein complex assembly	5	22	1106	45240	420	F8WCF6 // F8WDD7 // F8WDW3 // F8WE39 // P59998 // F8WCF6 // F8WDD7 // F8WDW3 // F8WE39 // P59998 // Q8IYB4 // P15104 // F8WCF6 // F8WDD7 // F8WDW3 // F8WE39 // P59998 // F8WCF6 // F8WDD7 // F8WDW3 // F8WE39 // P59998	ARPC4 // ARPC4 // ARPC4 // ARPC4 // ARPC4 // ARPC4 // ARPC4 // ARPC4 // ARPC4 // ARPC4 // PEX5L // GLUL // ARPC4 // ARPC4 // ARPC4 // ARPC4 // ARPC4 // ARPC4 // ARPC4 // ARPC4 // ARPC4 // ARPC4	109936173961365	0.0276568283859137
GO:0007015	biological_process	actin filament organization	6	23	223	45240	420	F8WCF6 // F8WDD7 // F8WDW3 // F8WE39 // P59998 // F8WCF6 // F8WDD7 // F8WDW3 // F8WE39 // P59998 // Q9UBU3 // F8WCF6 // F8WDD7 // F8WDW3 // F8WE39 // P59998 // Q9UBU3 // F8WCF6 // F8WDD7 // F8WDW3 // F8WE39 // P59998 // P56539	ARPC4 // ARPC4 // ARPC4 // ARPC4 // ARPC4 // ARPC4 // ARPC4 // ARPC4 // ARPC4 // ARPC4 // GHRL // ARPC4 // ARPC4 // ARPC4 // ARPC4 // ARPC4 // GHRL // ARPC4 // ARPC4 // ARPC4 // ARPC4 // ARPC4 // CAV3	347372784734777	0.925305
GO:0008154	biological_process	actin polymerization or depolymerization	7	22	57	45240	420	F8WCF6 // F8WDD7 // F8WDW3 // F8WE39 // P59998 // F8WCF6 // F8WDD7 // F8WDW3 // F8WE39 // P59998 // Q9UBU3 // F8WCF6 // F8WDD7 // F8WDW3 // F8WE39 // P59998 // Q9UBU3 // F8WCF6 // F8WDD7 // F8WDW3 // F8WE39 // P59998	ARPC4 // ARPC4 // ARPC4 // ARPC4 // ARPC4 // ARPC4 // ARPC4 // ARPC4 // ARPC4 // ARPC4 // GHRL // ARPC4 // ARPC4 // ARPC4 // ARPC4 // ARPC4 // GHRL // ARPC4 // ARPC4 // ARPC4 // ARPC4 // ARPC4	537760739568362	3.2003e-15
GO:0030029	biological_process	actin filament-based process	3	37	674	45240	420	F8WCF6 // F8WDD7 // F8WDW3 // F8WE39 // P59998 // F8WCF6 // F8WDD7 // F8WDW3 // F8WE39 // P59998 // Q9UBU3 // Q13976 // Q13402 // F8WCF6 // F8WDD7 // F8WDW3 // F8WE39 // P59998 // C9JJP8 // C9JPK5 // E7EQW5 // E7ERX5 // E9PLR6 // E9PQJ2 // P05556 // Q5T3E4 // Q5T3E5 // Q5T3E6 // Q13402 // Q9UBU3 // O75044 // F8WCF6 // F8WDD7 // F8WDW3 // F8WE39 // P59998 // P56539	ARPC4 // ARPC4 // ARPC4 // ARPC4 // ARPC4 // ARPC4 // ARPC4 // ARPC4 // ARPC4 // ARPC4 // GHRL // PRKG1 // MYO7A // ARPC4 // ARPC4 // ARPC4 // ARPC4 // ARPC4 // ITGB1 // ITGB1 // ITGB1 // ITGB1 // ITGB1 // ITGB1 // ITGB1 // ITGB1 // ITGB1 // ITGB1 // MYO7A // GHRL // SRGAP2 // ARPC4 // ARPC4 // ARPC4 // ARPC4 // ARPC4 // CAV3	256391437565815	0.37499
GO:0030036	biological_process	actin cytoskeleton organization	5	34	621	45240	420	F8WCF6 // F8WDD7 // F8WDW3 // F8WE39 // P59998 // F8WCF6 // F8WDD7 // F8WDW3 // F8WE39 // P59998 // Q9UBU3 // Q13976 // F8WCF6 // F8WDD7 // F8WDW3 // F8WE39 // P59998 // C9JJP8 // C9JPK5 // E7EQW5 // E7ERX5 // E9PLR6 // E9PQJ2 // P05556 // Q5T3E4 // Q5T3E5 // Q5T3E6 // Q9UBU3 // F8WCF6 // F8WDD7 // F8WDW3 // F8WE39 // P59998 // P56539	ARPC4 // ARPC4 // ARPC4 // ARPC4 // ARPC4 // ARPC4 // ARPC4 // ARPC4 // ARPC4 // ARPC4 // GHRL // PRKG1 // ARPC4 // ARPC4 // ARPC4 // ARPC4 // ARPC4 // ITGB1 // ITGB1 // ITGB1 // ITGB1 // ITGB1 // ITGB1 // ITGB1 // ITGB1 // ITGB1 // ITGB1 // GHRL // ARPC4 // ARPC4 // ARPC4 // ARPC4 // ARPC4 // CAV3	256007917424092	6.69257
GO:0030041	biological_process	actin filament polymerization	8	20	32	45240	420	F8WCF6 // F8WDD7 // F8WDW3 // F8WE39 // P59998 // F8WCF6 // F8WDD7 // F8WDW3 // F8WE39 // P59998 // F8WCF6 // F8WDD7 // F8WDW3 // F8WE39 // P59998 // F8WCF6 // F8WDD7 // F8WDW3 // F8WE39 // P59998	ARPC4 // ARPC4 // ARPC4 // ARPC4 // ARPC4 // ARPC4 // ARPC4 // ARPC4 // ARPC4 // ARPC4 // ARPC4 // ARPC4 // ARPC4 // ARPC4 // ARPC4 // ARPC4 // ARPC4 // ARPC4 // ARPC4 // ARPC4	607299388609842	4.02829e-16
GO:0043623	biological_process	cellular protein complex assembly	6	21	390	45240	420	F8WCF6 // F8WDD7 // F8WDW3 // F8WE39 // P59998 // F8WCF6 // F8WDD7 // F8WDW3 // F8WE39 // P59998 // Q8IYB4 // F8WCF6 // F8WDD7 // F8WDW3 // F8WE39 // P59998 // F8WCF6 // F8WDD7 // F8WDW3 // F8WE39 // P59998	ARPC4 // ARPC4 // ARPC4 // ARPC4 // ARPC4 // ARPC4 // ARPC4 // ARPC4 // ARPC4 // ARPC4 // PEX5L // ARPC4 // ARPC4 // ARPC4 // ARPC4 // ARPC4 // ARPC4 // ARPC4 // ARPC4 // ARPC4 // ARPC4	253605290024021	2.1056e+06
GO:0051258	biological_process	protein polymerization	7	20	146	45240	420	F8WCF6 // F8WDD7 // F8WDW3 // F8WE39 // P59998 // F8WCF6 // F8WDD7 // F8WDW3 // F8WE39 // P59998 // F8WCF6 // F8WDD7 // F8WDW3 // F8WE39 // P59998 // F8WCF6 // F8WDD7 // F8WDW3 // F8WE39 // P59998	ARPC4 // ARPC4 // ARPC4 // ARPC4 // ARPC4 // ARPC4 // ARPC4 // ARPC4 // ARPC4 // ARPC4 // ARPC4 // ARPC4 // ARPC4 // ARPC4 // ARPC4 // ARPC4 // ARPC4 // ARPC4 // ARPC4 // ARPC4	38831693272184	0.481559
GO:0070271	biological_process	protein complex biogenesis	3	22	1110	45240	420	F8WCF6 // F8WDD7 // F8WDW3 // F8WE39 // P59998 // F8WCF6 // F8WDD7 // F8WDW3 // F8WE39 // P59998 // Q8IYB4 // P15104 // F8WCF6 // F8WDD7 // F8WDW3 // F8WE39 // P59998 // F8WCF6 // F8WDD7 // F8WDW3 // F8WE39 // P59998	ARPC4 // ARPC4 // ARPC4 // ARPC4 // ARPC4 // ARPC4 // ARPC4 // ARPC4 // ARPC4 // ARPC4 // PEX5L // GLUL // ARPC4 // ARPC4 // ARPC4 // ARPC4 // ARPC4 // ARPC4 // ARPC4 // ARPC4 // ARPC4 // ARPC4	109415344861089	0.0287880716976657
GO:0071822	biological_process	protein complex subunit organization	4	25	1461	45240	420	F8WCF6 // F8WDD7 // F8WDW3 // F8WE39 // P59998 // F8WCF6 // F8WDD7 // F8WDW3 // F8WE39 // P59998 // Q9UBU3 // Q8IYB4 // P15104 // F8WCF6 // F8WDD7 // F8WDW3 // F8WE39 // P59998 // Q9UBU3 // F8WCF6 // F8WDD7 // F8WDW3 // F8WE39 // P59998 // P56539	ARPC4 // ARPC4 // ARPC4 // ARPC4 // ARPC4 // ARPC4 // ARPC4 // ARPC4 // ARPC4 // ARPC4 // GHRL // PEX5L // GLUL // ARPC4 // ARPC4 // ARPC4 // ARPC4 // ARPC4 // GHRL // ARPC4 // ARPC4 // ARPC4 // ARPC4 // ARPC4 // CAV3	0.882181518182287	0.0860504269486843
GO:0008064	biological_process	regulation of actin polymerization or depolymerization	9	20	166	45240	420	F8WCF6 // F8WDD7 // F8WDW3 // F8WE39 // P59998 // F8WCF6 // F8WDD7 // F8WDW3 // F8WE39 // P59998 // F8WCF6 // F8WDD7 // F8WDW3 // F8WE39 // P59998 // F8WCF6 // F8WDD7 // F8WDW3 // F8WE39 // P59998	ARPC4 // ARPC4 // ARPC4 // ARPC4 // ARPC4 // ARPC4 // ARPC4 // ARPC4 // ARPC4 // ARPC4 // ARPC4 // ARPC4 // ARPC4 // ARPC4 // ARPC4 // ARPC4 // ARPC4 // ARPC4 // ARPC4 // ARPC4	36979544547515	4.90408
GO:0010638	biological_process	positive regulation of organelle organization	6	21	330	45240	420	F8WCF6 // F8WDD7 // F8WDW3 // F8WE39 // P59998 // F8WCF6 // F8WDD7 // F8WDW3 // F8WE39 // P59998 // F8WCF6 // F8WDD7 // F8WDW3 // F8WE39 // P59998 // F8WCF6 // F8WDD7 // F8WDW3 // F8WE39 // P59998 // P56539	ARPC4 // ARPC4 // ARPC4 // ARPC4 // ARPC4 // ARPC4 // ARPC4 // ARPC4 // ARPC4 // ARPC4 // ARPC4 // ARPC4 // ARPC4 // ARPC4 // ARPC4 // ARPC4 // ARPC4 // ARPC4 // ARPC4 // ARPC4 // CAV3	2777060999744	124489
GO:0030832	biological_process	regulation of actin filament length	8	20	167	45240	420	F8WCF6 // F8WDD7 // F8WDW3 // F8WE39 // P59998 // F8WCF6 // F8WDD7 // F8WDW3 // F8WE39 // P59998 // F8WCF6 // F8WDD7 // F8WDW3 // F8WE39 // P59998 // F8WCF6 // F8WDD7 // F8WDW3 // F8WE39 // P59998	ARPC4 // ARPC4 // ARPC4 // ARPC4 // ARPC4 // ARPC4 // ARPC4 // ARPC4 // ARPC4 // ARPC4 // ARPC4 // ARPC4 // ARPC4 // ARPC4 // ARPC4 // ARPC4 // ARPC4 // ARPC4 // ARPC4 // ARPC4	368928959362437	5.43229
GO:0030833	biological_process	regulation of actin filament polymerization	10	20	147	45240	420	F8WCF6 // F8WDD7 // F8WDW3 // F8WE39 // P59998 // F8WCF6 // F8WDD7 // F8WDW3 // F8WE39 // P59998 // F8WCF6 // F8WDD7 // F8WDW3 // F8WE39 // P59998 // F8WCF6 // F8WDD7 // F8WDW3 // F8WE39 // P59998	ARPC4 // ARPC4 // ARPC4 // ARPC4 // ARPC4 // ARPC4 // ARPC4 // ARPC4 // ARPC4 // ARPC4 // ARPC4 // ARPC4 // ARPC4 // ARPC4 // ARPC4 // ARPC4 // ARPC4 // ARPC4 // ARPC4 // ARPC4	387332154126206	0.0540939
GO:0030838	biological_process	positive regulation of actin filament polymerization	11	20	78	45240	420	F8WCF6 // F8WDD7 // F8WDW3 // F8WE39 // P59998 // F8WCF6 // F8WDD7 // F8WDW3 // F8WE39 // P59998 // F8WCF6 // F8WDD7 // F8WDW3 // F8WE39 // P59998 // F8WCF6 // F8WDD7 // F8WDW3 // F8WE39 // P59998	ARPC4 // ARPC4 // ARPC4 // ARPC4 // ARPC4 // ARPC4 // ARPC4 // ARPC4 // ARPC4 // ARPC4 // ARPC4 // ARPC4 // ARPC4 // ARPC4 // ARPC4 // ARPC4 // ARPC4 // ARPC4 // ARPC4 // ARPC4	478759166723617	1.53209e-06
GO:0031334	biological_process	positive regulation of protein complex assembly	6	21	136	45240	420	F8WCF6 // F8WDD7 // F8WDW3 // F8WE39 // P59998 // F8WCF6 // F8WDD7 // F8WDW3 // F8WE39 // P59998 // F8WCF6 // F8WDD7 // F8WDW3 // F8WE39 // P59998 // F8WCF6 // F8WDD7 // F8WDW3 // F8WE39 // P59998 // P56539	ARPC4 // ARPC4 // ARPC4 // ARPC4 // ARPC4 // ARPC4 // ARPC4 // ARPC4 // ARPC4 // ARPC4 // ARPC4 // ARPC4 // ARPC4 // ARPC4 // ARPC4 // ARPC4 // ARPC4 // ARPC4 // ARPC4 // ARPC4 // CAV3	405592037273948	0.00783801
GO:0032271	biological_process	regulation of protein polymerization	6	21	175	45240	420	F8WCF6 // F8WDD7 // F8WDW3 // F8WE39 // P59998 // F8WCF6 // F8WDD7 // F8WDW3 // F8WE39 // P59998 // F8WCF6 // F8WDD7 // F8WDW3 // F8WE39 // P59998 // F8WCF6 // F8WDD7 // F8WDW3 // F8WE39 // P59998 // P56539	ARPC4 // ARPC4 // ARPC4 // ARPC4 // ARPC4 // ARPC4 // ARPC4 // ARPC4 // ARPC4 // ARPC4 // ARPC4 // ARPC4 // ARPC4 // ARPC4 // ARPC4 // ARPC4 // ARPC4 // ARPC4 // ARPC4 // ARPC4 // CAV3	369217210215749	1.00184
GO:0032273	biological_process	positive regulation of protein polymerization	7	21	92	45240	420	F8WCF6 // F8WDD7 // F8WDW3 // F8WE39 // P59998 // F8WCF6 // F8WDD7 // F8WDW3 // F8WE39 // P59998 // F8WCF6 // F8WDD7 // F8WDW3 // F8WE39 // P59998 // F8WCF6 // F8WDD7 // F8WDW3 // F8WE39 // P59998 // P56539	ARPC4 // ARPC4 // ARPC4 // ARPC4 // ARPC4 // ARPC4 // ARPC4 // ARPC4 // ARPC4 // ARPC4 // ARPC4 // ARPC4 // ARPC4 // ARPC4 // ARPC4 // ARPC4 // ARPC4 // ARPC4 // ARPC4 // ARPC4 // CAV3	461982125793281	1.68769e-06
GO:0032535	biological_process	regulation of cellular component size	4	23	296	45240	420	F8WCF6 // F8WDD7 // F8WDW3 // F8WE39 // P59998 // F8WCF6 // F8WDD7 // F8WDW3 // F8WE39 // P59998 // F8WCF6 // F8WDD7 // F8WDW3 // F8WE39 // P59998 // O14786 // O14786 // F8WCF6 // F8WDD7 // F8WDW3 // F8WE39 // P59998 // P56539	ARPC4 // ARPC4 // ARPC4 // ARPC4 // ARPC4 // ARPC4 // ARPC4 // ARPC4 // ARPC4 // ARPC4 // ARPC4 // ARPC4 // ARPC4 // ARPC4 // ARPC4 // NRP1 // NRP1 // ARPC4 // ARPC4 // ARPC4 // ARPC4 // ARPC4 // CAV3	306517438163912	303.82
GO:0032956	biological_process	regulation of actin cytoskeleton organization	7	21	285	45240	420	F8WCF6 // F8WDD7 // F8WDW3 // F8WE39 // P59998 // F8WCF6 // F8WDD7 // F8WDW3 // F8WE39 // P59998 // F8WCF6 // F8WDD7 // F8WDW3 // F8WE39 // P59998 // F8WCF6 // F8WDD7 // F8WDW3 // F8WE39 // P59998 // P56539	ARPC4 // ARPC4 // ARPC4 // ARPC4 // ARPC4 // ARPC4 // ARPC4 // ARPC4 // ARPC4 // ARPC4 // ARPC4 // ARPC4 // ARPC4 // ARPC4 // ARPC4 // ARPC4 // ARPC4 // ARPC4 // ARPC4 // ARPC4 // CAV3	298856510493772	9909.92
GO:0034314	biological_process	Arp2/3 complex-mediated actin nucleation	13	20	27	45240	420	F8WCF6 // F8WDD7 // F8WDW3 // F8WE39 // P59998 // F8WCF6 // F8WDD7 // F8WDW3 // F8WE39 // P59998 // F8WCF6 // F8WDD7 // F8WDW3 // F8WE39 // P59998 // F8WCF6 // F8WDD7 // F8WDW3 // F8WE39 // P59998	ARPC4 // ARPC4 // ARPC4 // ARPC4 // ARPC4 // ARPC4 // ARPC4 // ARPC4 // ARPC4 // ARPC4 // ARPC4 // ARPC4 // ARPC4 // ARPC4 // ARPC4 // ARPC4 // ARPC4 // ARPC4 // ARPC4 // ARPC4	631810638393495	1.88887e-18
GO:0045010	biological_process	actin nucleation	12	20	28	45240	420	F8WCF6 // F8WDD7 // F8WDW3 // F8WE39 // P59998 // F8WCF6 // F8WDD7 // F8WDW3 // F8WE39 // P59998 // F8WCF6 // F8WDD7 // F8WDW3 // F8WE39 // P59998 // F8WCF6 // F8WDD7 // F8WDW3 // F8WE39 // P59998	ARPC4 // ARPC4 // ARPC4 // ARPC4 // ARPC4 // ARPC4 // ARPC4 // ARPC4 // ARPC4 // ARPC4 // ARPC4 // ARPC4 // ARPC4 // ARPC4 // ARPC4 // ARPC4 // ARPC4 // ARPC4 // ARPC4 // ARPC4	626563896404082	6.11832e-18
GO:0051130	biological_process	positive regulation of cellular component organization	5	44	815	45240	420	F8WCF6 // F8WDD7 // F8WDW3 // F8WE39 // P59998 // Q14012 // F8WCF6 // F8WDD7 // F8WDW3 // F8WE39 // P59998 // Q14012 // Q9UBU3 // F8WCF6 // F8WDD7 // F8WDW3 // F8WE39 // P59998 // Q14012 // C9JJP8 // C9JPK5 // E7EQW5 // E7ERX5 // E9PLR6 // E9PQJ2 // P05556 // Q5T3E4 // Q5T3E5 // Q5T3E6 // Q9UBU3 // C9JN09 // C9JQC4 // P30559 // F8WCF6 // F8WDD7 // F8WDW3 // F8WE39 // P59998 // Q14012 // Q9Y6N7 //…	ARPC4 // ARPC4 // ARPC4 // ARPC4 // ARPC4 // CAMK1 // ARPC4 // ARPC4 // ARPC4 // ARPC4 // ARPC4 // CAMK1 // GHRL // ARPC4 // ARPC4 // ARPC4 // ARPC4 // ARPC4 // CAMK1 // ITGB1 // ITGB1 // ITGB1 // ITGB1 // ITGB1 // ITGB1 // ITGB1 // ITGB1 // ITGB1 // ITGB1 // GHRL // OXTR // OXTR // OXTR // ARPC4 // ARPC4 // ARPC4 // ARPC4 // ARPC4 // CAMK1 // ROBO1 // OXTR // OXTR // OXTR // CAV3	253984116072992	0.000670755
GO:0051495	biological_process	positive regulation of cytoskeleton organization	7	21	161	45240	420	F8WCF6 // F8WDD7 // F8WDW3 // F8WE39 // P59998 // F8WCF6 // F8WDD7 // F8WDW3 // F8WE39 // P59998 // F8WCF6 // F8WDD7 // F8WDW3 // F8WE39 // P59998 // F8WCF6 // F8WDD7 // F8WDW3 // F8WE39 // P59998 // P56539	ARPC4 // ARPC4 // ARPC4 // ARPC4 // ARPC4 // ARPC4 // ARPC4 // ARPC4 // ARPC4 // ARPC4 // ARPC4 // ARPC4 // ARPC4 // ARPC4 // ARPC4 // ARPC4 // ARPC4 // ARPC4 // ARPC4 // ARPC4 // CAV3	38124663358752	0.230151
GO:0090066	biological_process	regulation of anatomical structure size	3	23	392	45240	420	F8WCF6 // F8WDD7 // F8WDW3 // F8WE39 // P59998 // F8WCF6 // F8WDD7 // F8WDW3 // F8WE39 // P59998 // F8WCF6 // F8WDD7 // F8WDW3 // F8WE39 // P59998 // O14786 // O14786 // F8WCF6 // F8WDD7 // F8WDW3 // F8WE39 // P59998 // P56539	ARPC4 // ARPC4 // ARPC4 // ARPC4 // ARPC4 // ARPC4 // ARPC4 // ARPC4 // ARPC4 // ARPC4 // ARPC4 // ARPC4 // ARPC4 // ARPC4 // ARPC4 // NRP1 // NRP1 // ARPC4 // ARPC4 // ARPC4 // ARPC4 // ARPC4 // CAV3	265991790315287	68954.4
GO:0003779	molecular_function	actin binding	4	17	760	45240	420	P59998 // P59998 // Q13402 // P59998 // C9JJP8 // C9JPK5 // E7EQW5 // E7ERX5 // E9PLR6 // E9PQJ2 // P05556 // Q5T3E4 // Q5T3E5 // Q5T3E6 // Q13402 // P59998 // Q14315	ARPC4 // ARPC4 // MYO7A // ARPC4 // ITGB1 // ITGB1 // ITGB1 // ITGB1 // ITGB1 // ITGB1 // ITGB1 // ITGB1 // ITGB1 // ITGB1 // MYO7A // ARPC4 // FLNC	126867302413045	0.0303122186422456
GO:0004672	molecular_function	protein kinase activity	5	47	1669	45240	420	C9JES6 // H7C071 // Q14012 // C9JES6 // H7C071 // Q14012 // B1ALS0 // Q13976 // Q5JP05 // Q5SQU3 // D6R938 // E9PBG7 // E9PF82 // H0Y9C2 // H0Y9J2 // Q13557 // C9JES6 // H7C071 // Q14012 // E7EX60 // E9PEP6 // H0Y4A0 // O14786 // Q5JWQ6 // Q5T7F0 // Q5T7F1 // E7EX60 // E9PEP6 // H0Y4A0 // O14786 // Q5JWQ6 // Q5T7F0 // Q5T7F1 // E7ER61 // P36888 // Q5VTU6 // E7ER61 // P36888 // Q5VTU6 // H7BZ33 //…	CAMK1 // CAMK1 // CAMK1 // CAMK1 // CAMK1 // CAMK1 // PRKG1 // PRKG1 // PRKG1 // PRKG1 // CAMK2D // CAMK2D // CAMK2D // CAMK2D // CAMK2D // CAMK2D // CAMK1 // CAMK1 // CAMK1 // NRP1 // NRP1 // NRP1 // NRP1 // NRP1 // NRP1 // NRP1 // NRP1 // NRP1 // NRP1 // NRP1 // NRP1 // NRP1 // NRP1 // FLT3 // FLT3 // FLT3 // FLT3 // FLT3 // FLT3 // ALK // ALK // CAMK1 // CAMK1 // CAMK1 // HTR4 // HTR4 // HTR4	16008864035261	306789
GO:0004674	molecular_function	protein serine/threonine kinase activity	6	22	1016	45240	420	C9JES6 // Q14012 // C9JES6 // Q14012 // B1ALS0 // Q13976 // Q5JP05 // Q5SQU3 // D6R938 // E9PBG7 // E9PF82 // H0Y9C2 // H0Y9J2 // Q13557 // C9JES6 // Q14012 // Q9UM73 // C9JES6 // Q14012 // C4WYH4 // E5RK45 // Q13639	CAMK1 // CAMK1 // CAMK1 // CAMK1 // PRKG1 // PRKG1 // PRKG1 // PRKG1 // CAMK2D // CAMK2D // CAMK2D // CAMK2D // CAMK2D // CAMK2D // CAMK1 // CAMK1 // ALK // CAMK1 // CAMK1 // HTR4 // HTR4 // HTR4	122181272307619	0.0101657525158467
GO:0016773	molecular_function	phosphotransferase activity, alcohol group as acceptor	4	53	2037	45240	420	C9JES6 // H7C071 // Q14012 // C9JES6 // H7C071 // Q14012 // B1ALS0 // Q13976 // Q5JP05 // Q5SQU3 // D6R938 // E9PBG7 // E9PF82 // H0Y9C2 // H0Y9J2 // Q13557 // C9JES6 // H7C071 // Q14012 // E7EX60 // E9PEP6 // H0Y4A0 // O14786 // Q5JWQ6 // Q5T7F0 // Q5T7F1 // E7EX60 // E9PEP6 // H0Y4A0 // O14786 // Q5JWQ6 // Q5T7F0 // Q5T7F1 // E7ER61 // P36888 // Q5VTU6 // E7ER61 // P36888 // Q5VTU6 // H7BZ33 //…	CAMK1 // CAMK1 // CAMK1 // CAMK1 // CAMK1 // CAMK1 // PRKG1 // PRKG1 // PRKG1 // PRKG1 // CAMK2D // CAMK2D // CAMK2D // CAMK2D // CAMK2D // CAMK2D // CAMK1 // CAMK1 // CAMK1 // NRP1 // NRP1 // NRP1 // NRP1 // NRP1 // NRP1 // NRP1 // NRP1 // NRP1 // NRP1 // NRP1 // NRP1 // NRP1 // NRP1 // FLT3 // FLT3 // FLT3 // FLT3 // FLT3 // FLT3 // ALK // ALK // ITPK1 // ITPK1 // ITPK1 // ITPK1 // ITPK1 // ITP…	148675598080837	277208
GO:0004683	molecular_function	calmodulin-dependent protein kinase activity	7	13	39	45240	420	Q14012 // Q14012 // D6R938 // E9PBG7 // E9PF82 // H0Y9C2 // H0Y9J2 // Q13557 // Q14012 // Q14012 // C4WYH4 // E5RK45 // Q13639	CAMK1 // CAMK1 // CAMK2D // CAMK2D // CAMK2D // CAMK2D // CAMK2D // CAMK2D // CAMK1 // CAMK1 // HTR4 // HTR4 // HTR4	51661032904899	0.874035
GO:0005516	molecular_function	calmodulin binding	3	12	220	45240	420	Q14012 // Q14012 // D6R938 // E9PBG7 // E9PF82 // H0Y9C2 // H0Y9J2 // Q13557 // Q13402 // Q14012 // Q13402 // Q14012	CAMK1 // CAMK1 // CAMK2D // CAMK2D // CAMK2D // CAMK2D // CAMK2D // CAMK2D // MYO7A // CAMK1 // MYO7A // CAMK1	255466857840756	7.85998e+09
GO:0010975	biological_process	regulation of neuron projection development	10	17	384	45240	420	Q14012 // Q14012 // Q14012 // O14786 // C9JJP8 // C9JPK5 // E7EQW5 // E7ERX5 // E9PLR6 // E9PQJ2 // P05556 // Q5T3E4 // Q5T3E5 // Q5T3E6 // O14786 // Q14012 // Q9Y6N7	CAMK1 // CAMK1 // CAMK1 // NRP1 // ITGB1 // ITGB1 // ITGB1 // ITGB1 // ITGB1 // ITGB1 // ITGB1 // ITGB1 // ITGB1 // ITGB1 // NRP1 // CAMK1 // ROBO1	225356613174024	1.15661e+08
GO:0010976	biological_process	positive regulation of neuron projection development	11	14	112	45240	420	Q14012 // Q14012 // Q14012 // C9JJP8 // C9JPK5 // E7EQW5 // E7ERX5 // E9PLR6 // E9PQJ2 // P05556 // Q5T3E4 // Q5T3E5 // Q5T3E6 // Q14012	CAMK1 // CAMK1 // CAMK1 // ITGB1 // ITGB1 // ITGB1 // ITGB1 // ITGB1 // ITGB1 // ITGB1 // ITGB1 // ITGB1 // ITGB1 // CAMK1	375106579121106	54113.3
GO:0031344	biological_process	regulation of cell projection organization	5	17	461	45240	420	Q14012 // Q14012 // Q14012 // O14786 // C9JJP8 // C9JPK5 // E7EQW5 // E7ERX5 // E9PLR6 // E9PQJ2 // P05556 // Q5T3E4 // Q5T3E5 // Q5T3E6 // O14786 // Q14012 // Q9Y6N7	CAMK1 // CAMK1 // CAMK1 // NRP1 // ITGB1 // ITGB1 // ITGB1 // ITGB1 // ITGB1 // ITGB1 // ITGB1 // ITGB1 // ITGB1 // ITGB1 // NRP1 // CAMK1 // ROBO1	198990569203206	0.000119485307454042
GO:0031346	biological_process	positive regulation of cell projection organization	6	15	254	45240	420	Q14012 // Q14012 // Q14012 // C9JJP8 // C9JPK5 // E7EQW5 // E7ERX5 // E9PLR6 // E9PQJ2 // P05556 // Q5T3E4 // Q5T3E5 // Q5T3E6 // Q14012 // Q9Y6N7	CAMK1 // CAMK1 // CAMK1 // ITGB1 // ITGB1 // ITGB1 // ITGB1 // ITGB1 // ITGB1 // ITGB1 // ITGB1 // ITGB1 // ITGB1 // CAMK1 // ROBO1	266927170004741	1.82791e+07
GO:0043393	biological_process	regulation of protein binding	4	7	148	45240	420	Q14012 // Q14012 // Q6STE5 // Q14012 // O14786 // O14786 // Q14012	CAMK1 // CAMK1 // SMARCD3 // CAMK1 // NRP1 // NRP1 // CAMK1	234896734763972	0.0184982055392275
GO:0046825	biological_process	regulation of protein export from nucleus	8	4	36	45240	420	Q14012 // Q14012 // Q14012 // Q14012	CAMK1 // CAMK1 // CAMK1 // CAMK1	358114078976875	0.0133140368513372
GO:0046827	biological_process	positive regulation of protein export from nucleus	9	4	17	45240	420	Q14012 // Q14012 // Q14012 // Q14012	CAMK1 // CAMK1 // CAMK1 // CAMK1	466360294996072	0.000844493244331956
GO:0045597	biological_process	positive regulation of cell differentiation	5	18	865	45240	420	Q14012 // Q14012 // Q6STE5 // Q14012 // C9JJP8 // C9JPK5 // E7EQW5 // E7ERX5 // E9PLR6 // E9PQJ2 // P05556 // Q5T3E4 // Q5T3E5 // Q5T3E6 // Q99626 // Q14012 // Q9Y6N7 // P56539	CAMK1 // CAMK1 // SMARCD3 // CAMK1 // ITGB1 // ITGB1 // ITGB1 // ITGB1 // ITGB1 // ITGB1 // ITGB1 // ITGB1 // ITGB1 // ITGB1 // CDX2 // CAMK1 // ROBO1 // CAV3	116443447012929	0.0454049979421119
GO:0051094	biological_process	positive regulation of developmental process	4	26	1164	45240	420	Q14012 // Q14012 // Q9UBU3 // Q6STE5 // Q14012 // C9JJP8 // C9JPK5 // E7EQW5 // E7ERX5 // E9PLR6 // E9PQJ2 // P05556 // Q5T3E4 // Q5T3E5 // Q5T3E6 // Q9UBU3 // Q99626 // C9JN09 // C9JQC4 // P30559 // Q14012 // Q9Y6N7 // C9JN09 // C9JQC4 // P30559 // P56539	CAMK1 // CAMK1 // GHRL // SMARCD3 // CAMK1 // ITGB1 // ITGB1 // ITGB1 // ITGB1 // ITGB1 // ITGB1 // ITGB1 // ITGB1 // ITGB1 // ITGB1 // GHRL // CDX2 // OXTR // OXTR // OXTR // CAMK1 // ROBO1 // OXTR // OXTR // OXTR // CAV3	126663016644387	0.00204964124228093
GO:0051149	biological_process	positive regulation of muscle cell differentiation	6	5	82	45240	420	Q14012 // Q14012 // Q14012 // Q14012 // P56539	CAMK1 // CAMK1 // CAMK1 // CAMK1 // CAV3	271544188148034	0.0348432895449851
GO:0050803	biological_process	regulation of synapse structure and activity	7	12	98	45240	420	Q14012 // Q14012 // Q9UBU3 // Q14012 // Q9UBU3 // C9JN09 // C9JQC4 // P30559 // Q14012 // C9JN09 // C9JQC4 // P30559	CAMK1 // CAMK1 // GHRL // CAMK1 // GHRL // OXTR // OXTR // OXTR // CAMK1 // OXTR // OXTR // OXTR	372131844781701	1.79764e+06
GO:0050807	biological_process	regulation of synapse organization	8	12	90	45240	420	Q14012 // Q14012 // Q9UBU3 // Q14012 // Q9UBU3 // C9JN09 // C9JQC4 // P30559 // Q14012 // C9JN09 // C9JQC4 // P30559	CAMK1 // CAMK1 // GHRL // CAMK1 // GHRL // OXTR // OXTR // OXTR // CAMK1 // OXTR // OXTR // OXTR	384417519560254	711030
GO:0051823	biological_process	regulation of synapse structural plasticity	9	4	13	45240	420	Q14012 // Q14012 // Q14012 // Q14012	CAMK1 // CAMK1 // CAMK1 // CAMK1	505062607306997	0.000285477267554352
GO:0051835	biological_process	positive regulation of synapse structural plasticity	10	4	6	45240	420	Q14012 // Q14012 // Q14012 // Q14012	CAMK1 // CAMK1 // CAMK1 // CAMK1	61661032904899	8.42321e+08
GO:0060998	biological_process	regulation of dendritic spine development	12	4	42	45240	420	Q14012 // Q14012 // Q14012 // Q14012	CAMK1 // CAMK1 // CAMK1 // CAMK1	33587483684323	0.0225355682528664
GO:0060999	biological_process	positive regulation of dendritic spine development	13	4	21	45240	420	Q14012 // Q14012 // Q14012 // Q14012	CAMK1 // CAMK1 // CAMK1 // CAMK1	43587483684323	0.00187587907780761
GO:0071902	biological_process	positive regulation of protein serine/threonine kinase activity	11	10	325	45240	420	Q14012 // Q14012 // Q9UBU3 // Q14012 // Q9UBU3 // P36888 // P36888 // H7BZ33 // Q9UM73 // Q14012	CAMK1 // CAMK1 // GHRL // CAMK1 // GHRL // FLT3 // FLT3 // ALK // ALK // CAMK1	172869797818261	0.0348054251323809
GO:0001522	biological_process	pseudouridine synthesis	8	15	53	45240	420	C9JM75 // H7C1H7 // H7C2C3 // H7C454 // Q6P087 // C9JM75 // H7C1H7 // H7C2C3 // H7C454 // Q6P087 // C9JM75 // H7C1H7 // H7C2C3 // H7C454 // Q6P087	RPUSD3 // RPUSD3 // RPUSD3 // RPUSD3 // RPUSD3 // RPUSD3 // RPUSD3 // RPUSD3 // RPUSD3 // RPUSD3 // RPUSD3 // RPUSD3 // RPUSD3 // RPUSD3 // RPUSD3	493003593225638	0.0689452
GO:0009451	biological_process	RNA modification	7	15	116	45240	420	C9JM75 // H7C1H7 // H7C2C3 // H7C454 // Q6P087 // C9JM75 // H7C1H7 // H7C2C3 // H7C454 // Q6P087 // C9JM75 // H7C1H7 // H7C2C3 // H7C454 // Q6P087	RPUSD3 // RPUSD3 // RPUSD3 // RPUSD3 // RPUSD3 // RPUSD3 // RPUSD3 // RPUSD3 // RPUSD3 // RPUSD3 // RPUSD3 // RPUSD3 // RPUSD3 // RPUSD3 // RPUSD3	379997539169201	7030.54
GO:0009982	molecular_function	pseudouridine synthase activity	4	15	50	45240	420	C9JM75 // H7C1H7 // H7C2C3 // H7C454 // Q6P087 // C9JM75 // H7C1H7 // H7C2C3 // H7C454 // Q6P087 // C9JM75 // H7C1H7 // H7C2C3 // H7C454 // Q6P087	RPUSD3 // RPUSD3 // RPUSD3 // RPUSD3 // RPUSD3 // RPUSD3 // RPUSD3 // RPUSD3 // RPUSD3 // RPUSD3 // RPUSD3 // RPUSD3 // RPUSD3 // RPUSD3 // RPUSD3	501410019704485	0.00269188
GO:0016866	molecular_function	intramolecular transferase activity	3	15	99	45240	420	C9JM75 // H7C1H7 // H7C2C3 // H7C454 // Q6P087 // C9JM75 // H7C1H7 // H7C2C3 // H7C454 // Q6P087 // C9JM75 // H7C1H7 // H7C2C3 // H7C454 // Q6P087	RPUSD3 // RPUSD3 // RPUSD3 // RPUSD3 // RPUSD3 // RPUSD3 // RPUSD3 // RPUSD3 // RPUSD3 // RPUSD3 // RPUSD3 // RPUSD3 // RPUSD3 // RPUSD3 // RPUSD3	402859976673997	727.47
GO:0004520	molecular_function	endodeoxyribonuclease activity	6	6	67	45240	420	H7BZJ2 // H7C1W4 // Q93075 // H7BZJ2 // H7C1W4 // Q93075	TATDN2 // TATDN2 // TATDN2 // TATDN2 // TATDN2 // TATDN2	326993910147444	0.00186226306959881
GO:0004536	molecular_function	deoxyribonuclease activity	5	6	88	45240	420	H7BZJ2 // H7C1W4 // Q93075 // H7BZJ2 // H7C1W4 // Q93075	TATDN2 // TATDN2 // TATDN2 // TATDN2 // TATDN2 // TATDN2	287659667329492	0.00728195388821473
GO:0016888	molecular_function	endodeoxyribonuclease activity, producing 5'-phosphomonoesters	7	6	43	45240	420	H7BZJ2 // H7C1W4 // Q93075 // H7BZJ2 // H7C1W4 // Q93075	TATDN2 // TATDN2 // TATDN2 // TATDN2 // TATDN2 // TATDN2	390976353723012	0.000170422684395089
GO:0016893	molecular_function	endonuclease activity, active with either ribo- or deoxyribonucleic acids and producing 5'-phosphomonoesters	6	6	81	45240	420	H7BZJ2 // H7C1W4 // Q93075 // H7BZJ2 // H7C1W4 // Q93075	TATDN2 // TATDN2 // TATDN2 // TATDN2 // TATDN2 // TATDN2	299617828904759	0.0048699006574885
GO:0001696	biological_process	gastric acid secretion	7	4	6	45240	420	E7ESW0 // Q9UBU3 // E7ESW0 // Q9UBU3	GHRL // GHRL // GHRL // GHRL	61661032904899	8.42321e+08
GO:0022600	biological_process	digestive system process	4	4	49	45240	420	E7ESW0 // Q9UBU3 // E7ESW0 // Q9UBU3	GHRL // GHRL // GHRL // GHRL	313635594709585	0.0375045979372076
GO:0046717	biological_process	acid secretion	6	4	29	45240	420	E7ESW0 // Q9UBU3 // E7ESW0 // Q9UBU3	GHRL // GHRL // GHRL // GHRL	389308479608349	0.00614061507209294
GO:0007204	biological_process	elevation of cytosolic calcium ion concentration	11	12	190	45240	420	E7ESW0 // Q9UBU3 // E7ESW0 // Q9UBU3 // P47901 // C9JN09 // C9JQC4 // P30559 // C9JN09 // C9JQC4 // P30559 // P56539	GHRL // GHRL // GHRL // GHRL // AVPR1B // OXTR // OXTR // OXTR // OXTR // OXTR // OXTR // CAV3	276617268360127	1.83463e+09
GO:0008343	biological_process	adult feeding behavior	5	4	11	45240	420	E7ESW0 // Q9UBU3 // E7ESW0 // Q9UBU3	GHRL // GHRL // GHRL // GHRL	529163417257376	0.000140011507129825
GO:0002793	biological_process	positive regulation of peptide secretion	7	6	80	45240	420	E7ESW0 // Q9UBU3 // P15104 // E7ESW0 // Q9UBU3 // P52945	GHRL // GHRL // GLUL // GHRL // GHRL // PDX1	301410019704485	0.00456251373667727
GO:0032024	biological_process	positive regulation of insulin secretion	9	6	68	45240	420	E7ESW0 // Q9UBU3 // P15104 // E7ESW0 // Q9UBU3 // P52945	GHRL // GHRL // GLUL // GHRL // GHRL // PDX1	324856545068188	0.00201324660015277
GO:0046887	biological_process	positive regulation of hormone secretion	7	6	103	45240	420	E7ESW0 // Q9UBU3 // P15104 // E7ESW0 // Q9UBU3 // P52945	GHRL // GHRL // GLUL // GHRL // GHRL // PDX1	2649527764749	0.0158789167396157
GO:0090277	biological_process	positive regulation of peptide hormone secretion	8	6	79	45240	420	E7ESW0 // Q9UBU3 // P15104 // E7ESW0 // Q9UBU3 // P52945	GHRL // GHRL // GLUL // GHRL // GHRL // PDX1	303224754375511	0.00429610445960922
GO:0009991	biological_process	response to extracellular stimulus	3	18	505	45240	420	E7ESW0 // Q9UBU3 // C9JJP8 // C9JPK5 // E7EQW5 // E7ERX5 // E9PLR6 // E9PQJ2 // P05556 // Q5T3E4 // Q5T3E5 // Q5T3E6 // E7ESW0 // Q9UBU3 // P52945 // C4WYH4 // E5RK45 // Q13639	GHRL // GHRL // ITGB1 // ITGB1 // ITGB1 // ITGB1 // ITGB1 // ITGB1 // ITGB1 // ITGB1 // ITGB1 // ITGB1 // GHRL // GHRL // PDX1 // HTR4 // HTR4 // HTR4	194085121501422	9.86127e+09
GO:0031667	biological_process	response to nutrient levels	4	18	461	45240	420	E7ESW0 // Q9UBU3 // C9JJP8 // C9JPK5 // E7EQW5 // E7ERX5 // E9PLR6 // E9PQJ2 // P05556 // Q5T3E4 // Q5T3E5 // Q5T3E6 // E7ESW0 // Q9UBU3 // P52945 // C4WYH4 // E5RK45 // Q13639	GHRL // GHRL // ITGB1 // ITGB1 // ITGB1 // ITGB1 // ITGB1 // ITGB1 // ITGB1 // ITGB1 // ITGB1 // ITGB1 // GHRL // GHRL // PDX1 // HTR4 // HTR4 // HTR4	207236785222403	2.91337e+09
GO:0032095	biological_process	regulation of response to food	7	4	21	45240	420	E7ESW0 // Q9UBU3 // E7ESW0 // Q9UBU3	GHRL // GHRL // GHRL // GHRL	43587483684323	0.00187587907780761
GO:0032098	biological_process	regulation of appetite	5	7	22	45240	420	E7ESW0 // Q9UBU3 // E7ESW0 // Q9UBU3 // C4WYH4 // E5RK45 // Q13639	GHRL // GHRL // GHRL // GHRL // HTR4 // HTR4 // HTR4	509898909463137	9.6581e+06
GO:0032104	biological_process	regulation of response to extracellular stimulus	5	4	46	45240	420	E7ESW0 // Q9UBU3 // E7ESW0 // Q9UBU3	GHRL // GHRL // GHRL // GHRL	322750383515405	0.0304527391800996
GO:0032106	biological_process	positive regulation of response to extracellular stimulus	6	4	19	45240	420	E7ESW0 // Q9UBU3 // E7ESW0 // Q9UBU3	GHRL // GHRL // GHRL // GHRL	450313827776748	0.00128669466691981
GO:0032107	biological_process	regulation of response to nutrient levels	6	4	46	45240	420	E7ESW0 // Q9UBU3 // E7ESW0 // Q9UBU3	GHRL // GHRL // GHRL // GHRL	322750383515405	0.0304527391800996
GO:0032109	biological_process	positive regulation of response to nutrient levels	7	4	19	45240	420	E7ESW0 // Q9UBU3 // E7ESW0 // Q9UBU3	GHRL // GHRL // GHRL // GHRL	450313827776748	0.00128669466691981
GO:0040013	biological_process	negative regulation of locomotion	4	8	207	45240	420	E7ESW0 // Q9UBU3 // O14786 // O14786 // E7ESW0 // Q9UBU3 // O75044 // Q9Y6N7	GHRL // GHRL // NRP1 // NRP1 // GHRL // GHRL // SRGAP2 // ROBO1	205757883371173	0.027048531504998
GO:0002792	biological_process	negative regulation of peptide secretion	7	4	45	45240	420	E7ESW0 // Q9UBU3 // E7ESW0 // Q9UBU3	GHRL // GHRL // GHRL // GHRL	325921269488139	0.0286011164496524
GO:0046676	biological_process	negative regulation of insulin secretion	9	4	40	45240	420	E7ESW0 // Q9UBU3 // E7ESW0 // Q9UBU3	GHRL // GHRL // GHRL // GHRL	34291376963237	0.018952319241418
GO:0051048	biological_process	negative regulation of secretion	6	10	183	45240	420	E7ESW0 // Q9UBU3 // E7ESW0 // Q9UBU3 // C9JN09 // C9JQC4 // P30559 // C9JN09 // C9JQC4 // P30559	GHRL // GHRL // GHRL // GHRL // OXTR // OXTR // OXTR // OXTR // OXTR // OXTR	255729404781438	0.000511506098034046
GO:0090278	biological_process	negative regulation of peptide hormone secretion	8	4	44	45240	420	E7ESW0 // Q9UBU3 // E7ESW0 // Q9UBU3	GHRL // GHRL // GHRL // GHRL	329163417257376	0.0264982727802649
GO:0043408	biological_process	regulation of MAPK cascade	7	17	702	45240	420	Q9UBU3 // C9JJP8 // C9JPK5 // E7EQW5 // E7ERX5 // E9PLR6 // E9PQJ2 // P05556 // Q5T3E4 // Q5T3E5 // Q5T3E6 // Q9UBU3 // P36888 // P36888 // H7BZ33 // Q9UM73 // P56539	GHRL // ITGB1 // ITGB1 // ITGB1 // ITGB1 // ITGB1 // ITGB1 // ITGB1 // ITGB1 // ITGB1 // ITGB1 // GHRL // FLT3 // FLT3 // ALK // ALK // CAV3	138320141215684	0.0139846981376487
GO:0043410	biological_process	positive regulation of MAPK cascade	8	16	479	45240	420	Q9UBU3 // C9JJP8 // C9JPK5 // E7EQW5 // E7ERX5 // E9PLR6 // E9PQJ2 // P05556 // Q5T3E4 // Q5T3E5 // Q5T3E6 // Q9UBU3 // P36888 // P36888 // H7BZ33 // Q9UM73	GHRL // ITGB1 // ITGB1 // ITGB1 // ITGB1 // ITGB1 // ITGB1 // ITGB1 // ITGB1 // ITGB1 // ITGB1 // GHRL // FLT3 // FLT3 // ALK // ALK	184718394547488	0.000712070042353601
GO:0009725	biological_process	response to hormone stimulus	4	20	1017	45240	420	Q9UBU3 // C9JJP8 // C9JPK5 // E7EQW5 // E7ERX5 // E9PLR6 // E9PQJ2 // P05556 // Q5T3E4 // Q5T3E5 // Q5T3E6 // Q9UBU3 // P52945 // Q9UBS8 // C9JN09 // C9JQC4 // P30559 // C9JN09 // C9JQC4 // P30559	GHRL // ITGB1 // ITGB1 // ITGB1 // ITGB1 // ITGB1 // ITGB1 // ITGB1 // ITGB1 // ITGB1 // ITGB1 // GHRL // PDX1 // RNF14 // OXTR // OXTR // OXTR // OXTR // OXTR // OXTR	108288992224092	0.0489462157680903
GO:0016358	biological_process	dendrite development	11	8	144	45240	420	Q9UBU3 // Q13976 // Q5JP05 // O14786 // O14786 // Q9UBU3 // O75044 // Q5VZB4	GHRL // PRKG1 // PRKG1 // NRP1 // NRP1 // GHRL // SRGAP2 // SRGAP2	258114078976875	0.00301367666985706
GO:0042320	biological_process	regulation of circadian sleep/wake cycle, REM sleep	10	2	6	45240	420	Q9UBU3 // Q9UBU3	GHRL // GHRL	51661032904899	0.041358527057732
GO:0042321	biological_process	negative regulation of circadian sleep/wake cycle, sleep	10	2	6	45240	420	Q9UBU3 // Q9UBU3	GHRL // GHRL	51661032904899	0.041358527057732
GO:0042754	biological_process	negative regulation of circadian rhythm	4	2	6	45240	420	Q9UBU3 // Q9UBU3	GHRL // GHRL	51661032904899	0.041358527057732
GO:0048521	biological_process	negative regulation of behavior	5	5	36	45240	420	Q9UBU3 // O14786 // O14786 // Q9UBU3 // Q9Y6N7	GHRL // NRP1 // NRP1 // GHRL // ROBO1	390306888465611	0.00104275053643538
GO:0042536	biological_process	negative regulation of tumor necrosis factor biosynthetic process	8	2	5	45240	420	Q9UBU3 // Q9UBU3	GHRL // GHRL	54291376963237	0.0294109417383891
GO:0060986	biological_process	endocrine hormone secretion	8	2	9	45240	420	Q9UBU3 // Q9UBU3	GHRL // GHRL	458114078976875	0.0905515613224817
GO:0043627	biological_process	response to estrogen stimulus	6	9	241	45240	420	Q9UBU3 // Q9UBU3 // Q9UBS8 // C9JN09 // C9JQC4 // P30559 // C9JN09 // C9JQC4 // P30559	GHRL // GHRL // RNF14 // OXTR // OXTR // OXTR // OXTR // OXTR // OXTR	200810145642341	0.0175442927928444
GO:0045409	biological_process	negative regulation of interleukin-6 biosynthetic process	8	2	7	45240	420	Q9UBU3 // Q9UBU3	GHRL // GHRL	494371086915346	0.055237895779146
GO:0042753	biological_process	positive regulation of circadian rhythm	4	2	9	45240	420	Q9UBU3 // Q9UBU3	GHRL // GHRL	458114078976875	0.0905515613224817
GO:0045188	biological_process	regulation of circadian sleep/wake cycle, non-REM sleep	10	2	8	45240	420	Q9UBU3 // Q9UBU3	GHRL // GHRL	475106579121106	0.072164686103655
GO:0045938	biological_process	positive regulation of circadian sleep/wake cycle, sleep	10	2	5	45240	420	Q9UBU3 // Q9UBU3	GHRL // GHRL	54291376963237	0.0294109417383891
GO:0007565	biological_process	female pregnancy	4	19	275	45240	420	Q9UBU3 // C9JJP8 // C9JPK5 // E7EQW5 // E7ERX5 // E9PLR6 // E9PQJ2 // P05556 // Q5T3E4 // Q5T3E5 // Q5T3E6 // Q9UBU3 // Q9NZA1 // C9JN09 // C9JQC4 // P30559 // C9JN09 // C9JQC4 // P30559	GHRL // ITGB1 // ITGB1 // ITGB1 // ITGB1 // ITGB1 // ITGB1 // ITGB1 // ITGB1 // ITGB1 // ITGB1 // GHRL // CLIC5 // OXTR // OXTR // OXTR // OXTR // OXTR // OXTR	289570549624262	282651
GO:0044706	biological_process	multi-multicellular organism process	2	19	335	45240	420	Q9UBU3 // C9JJP8 // C9JPK5 // E7EQW5 // E7ERX5 // E9PLR6 // E9PQJ2 // P05556 // Q5T3E4 // Q5T3E5 // Q5T3E6 // Q9UBU3 // Q9NZA1 // C9JN09 // C9JQC4 // P30559 // C9JN09 // C9JQC4 // P30559	GHRL // ITGB1 // ITGB1 // ITGB1 // ITGB1 // ITGB1 // ITGB1 // ITGB1 // ITGB1 // ITGB1 // ITGB1 // GHRL // CLIC5 // OXTR // OXTR // OXTR // OXTR // OXTR // OXTR	261097601930951	6.08486e+06
GO:0060135	biological_process	maternal process involved in female pregnancy	5	12	85	45240	420	Q9UBU3 // C9JJP8 // C9JPK5 // E7EQW5 // E7ERX5 // E9PLR6 // E9PQJ2 // P05556 // Q5T3E4 // Q5T3E5 // Q5T3E6 // Q9UBU3	GHRL // ITGB1 // ITGB1 // ITGB1 // ITGB1 // ITGB1 // ITGB1 // ITGB1 // ITGB1 // ITGB1 // ITGB1 // GHRL	392663735579451	385766
GO:0051459	biological_process	regulation of corticotropin secretion	8	2	6	45240	420	Q9UBU3 // Q9UBU3	GHRL // GHRL	51661032904899	0.041358527057732
GO:0051461	biological_process	positive regulation of corticotropin secretion	9	2	5	45240	420	Q9UBU3 // Q9UBU3	GHRL // GHRL	54291376963237	0.0294109417383891
GO:2000831	biological_process	regulation of steroid hormone secretion	7	2	7	45240	420	Q9UBU3 // Q9UBU3	GHRL // GHRL	494371086915346	0.055237895779146
GO:2000833	biological_process	positive regulation of steroid hormone secretion	8	2	5	45240	420	Q9UBU3 // Q9UBU3	GHRL // GHRL	54291376963237	0.0294109417383891
GO:0044089	biological_process	positive regulation of cellular component biogenesis	5	8	36	45240	420	Q9UBU3 // Q9UBU3 // C9JN09 // C9JQC4 // P30559 // C9JN09 // C9JQC4 // P30559	GHRL // GHRL // OXTR // OXTR // OXTR // OXTR // OXTR // OXTR	458114078976875	1.37056e+07
GO:0051962	biological_process	positive regulation of nervous system development	6	8	33	45240	420	Q9UBU3 // Q9UBU3 // C9JN09 // C9JQC4 // P30559 // C9JN09 // C9JQC4 // P30559	GHRL // GHRL // OXTR // OXTR // OXTR // OXTR // OXTR // OXTR	470667167185261	6.71182e+06
GO:0051963	biological_process	regulation of synapse assembly	9	8	60	45240	420	Q9UBU3 // Q9UBU3 // C9JN09 // C9JQC4 // P30559 // C9JN09 // C9JQC4 // P30559	GHRL // GHRL // OXTR // OXTR // OXTR // OXTR // OXTR // OXTR	384417519560254	6.95426e+08
GO:0051965	biological_process	positive regulation of synapse assembly	10	8	33	45240	420	Q9UBU3 // Q9UBU3 // C9JN09 // C9JQC4 // P30559 // C9JN09 // C9JQC4 // P30559	GHRL // GHRL // OXTR // OXTR // OXTR // OXTR // OXTR // OXTR	470667167185261	6.71182e+06
GO:0060124	biological_process	positive regulation of growth hormone secretion	9	2	9	45240	420	Q9UBU3 // Q9UBU3	GHRL // GHRL	458114078976875	0.0905515613224817
GO:0033218	molecular_function	amide binding	2	17	203	45240	420	Q8IYB4 // C9JJP8 // C9JPK5 // E7EQW5 // E7ERX5 // E9PLR6 // E9PQJ2 // P05556 // Q5T3E4 // Q5T3E5 // Q5T3E6 // C9JN09 // C9JQC4 // P30559 // C9JN09 // C9JQC4 // P30559	PEX5L // ITGB1 // ITGB1 // ITGB1 // ITGB1 // ITGB1 // ITGB1 // ITGB1 // ITGB1 // ITGB1 // ITGB1 // OXTR // OXTR // OXTR // OXTR // OXTR // OXTR	317319271527622	168775
GO:0042277	molecular_function	peptide binding	3	17	198	45240	420	Q8IYB4 // C9JJP8 // C9JPK5 // E7EQW5 // E7ERX5 // E9PLR6 // E9PQJ2 // P05556 // Q5T3E4 // Q5T3E5 // Q5T3E6 // C9JN09 // C9JQC4 // P30559 // C9JN09 // C9JQC4 // P30559	PEX5L // ITGB1 // ITGB1 // ITGB1 // ITGB1 // ITGB1 // ITGB1 // ITGB1 // ITGB1 // ITGB1 // ITGB1 // OXTR // OXTR // OXTR // OXTR // OXTR // OXTR	320917201238179	115802
GO:0004690	molecular_function	cyclic nucleotide-dependent protein kinase activity	7	4	14	45240	420	B1ALS0 // Q13976 // Q5JP05 // Q5SQU3	PRKG1 // PRKG1 // PRKG1 // PRKG1	494371086915346	0.000382566439945924
GO:0004692	molecular_function	cGMP-dependent protein kinase activity	8	4	6	45240	420	B1ALS0 // Q13976 // Q5JP05 // Q5SQU3	PRKG1 // PRKG1 // PRKG1 // PRKG1	61661032904899	8.42321e+08
GO:0030155	biological_process	regulation of cell adhesion	4	12	420	45240	420	Q13976 // C9JJP8 // C9JPK5 // E7EQW5 // E7ERX5 // E9PLR6 // E9PQJ2 // P05556 // Q5T3E4 // Q5T3E5 // Q5T3E6 // Q7Z7G0	PRKG1 // ITGB1 // ITGB1 // ITGB1 // ITGB1 // ITGB1 // ITGB1 // ITGB1 // ITGB1 // ITGB1 // ITGB1 // ABI3BP	162178277426609	0.0231115530405405
GO:0004806	molecular_function	triglyceride lipase activity	5	12	33	45240	420	E7EX42 // E9PJC9 // E9PMA6 // E9PMX6 // E9PR20 // E9PRT6 // H0YDY1 // P54315 // F5H1V6 // P54317 // F5H1V6 // P54317	PNLIPRP1 // PNLIPRP1 // PNLIPRP1 // PNLIPRP1 // PNLIPRP1 // PNLIPRP1 // PNLIPRP1 // PNLIPRP1 // PNLIPRP2 // PNLIPRP2 // PNLIPRP2 // PNLIPRP2	529163417257376	3.95965
GO:0016298	molecular_function	lipase activity	4	12	224	45240	420	E7EX42 // E9PJC9 // E9PMA6 // E9PMX6 // E9PR20 // E9PRT6 // H0YDY1 // P54315 // F5H1V6 // P54317 // F5H1V6 // P54317	PNLIPRP1 // PNLIPRP1 // PNLIPRP1 // PNLIPRP1 // PNLIPRP1 // PNLIPRP1 // PNLIPRP1 // PNLIPRP1 // PNLIPRP2 // PNLIPRP2 // PNLIPRP2 // PNLIPRP2	252867336987461	9.38175e+09
GO:0052689	molecular_function	carboxylic ester hydrolase activity	4	12	199	45240	420	E7EX42 // E9PJC9 // E9PMA6 // E9PMX6 // E9PR20 // E9PRT6 // H0YDY1 // P54315 // F5H1V6 // P54317 // F5H1V6 // P54317	PNLIPRP1 // PNLIPRP1 // PNLIPRP1 // PNLIPRP1 // PNLIPRP1 // PNLIPRP1 // PNLIPRP1 // PNLIPRP1 // PNLIPRP2 // PNLIPRP2 // PNLIPRP2 // PNLIPRP2	269940367138857	2.90286e+09
GO:0019376	biological_process	galactolipid catabolic process	8	2	9	45240	420	P54317 // P54317	PNLIPRP2 // PNLIPRP2	458114078976875	0.0905515613224817
GO:0010611	biological_process	regulation of cardiac muscle hypertrophy	7	5	20	45240	420	O76003 // Q13557 // B4DG80 // Q9NZU5 // P56539	GLRX3 // CAMK2D // LMCD1 // LMCD1 // CAV3	475106579121106	6.08253e+09
GO:0010614	biological_process	negative regulation of cardiac muscle hypertrophy	8	2	6	45240	420	O76003 // P56539	GLRX3 // CAV3	51661032904899	0.041358527057732
GO:0014741	biological_process	negative regulation of muscle hypertrophy	7	2	7	45240	420	O76003 // P56539	GLRX3 // CAV3	494371086915346	0.055237895779146
GO:0014743	biological_process	regulation of muscle hypertrophy	6	5	21	45240	420	O76003 // Q13557 // B4DG80 // Q9NZU5 // P56539	GLRX3 // CAMK2D // LMCD1 // LMCD1 // CAV3	468067646331966	7.80664e+09
GO:0004888	molecular_function	transmembrane signaling receptor activity	4	46	1815	45240	420	B7Z9G9 // E7EMV5 // P42261 // O75051 // E7EX60 // E9PEP6 // H0Y4A0 // O14786 // Q5JWQ6 // Q5T7F0 // Q5T7F1 // E7EX60 // E9PEP6 // H0Y4A0 // O14786 // Q5JWQ6 // Q5T7F0 // Q5T7F1 // P47901 // E7ER61 // P36888 // Q5VTU6 // E7ER61 // P36888 // Q5VTU6 // H7BZ33 // Q9UM73 // E9PBS6 // F5GWK9 // Q8IZF2 // C9JN09 // C9JQC4 // P30559 // B7Z9G9 // E7EMV5 // P42261 // Q9Y6N7 // C9JN09 // C9JQC4 // P30559 //…	GRIA1 // GRIA1 // GRIA1 // PLXNA2 // NRP1 // NRP1 // NRP1 // NRP1 // NRP1 // NRP1 // NRP1 // NRP1 // NRP1 // NRP1 // NRP1 // NRP1 // NRP1 // NRP1 // AVPR1B // FLT3 // FLT3 // FLT3 // FLT3 // FLT3 // FLT3 // ALK // ALK // GPR116 // GPR116 // GPR116 // OXTR // OXTR // OXTR // GRIA1 // GRIA1 // GRIA1 // ROBO1 // OXTR // OXTR // OXTR // OPN1SW // HTR4 // HTR4 // HTR4 // CSF2RB // CSF2RB	144887391438496	1.08415e+06
GO:0004970	molecular_function	ionotropic glutamate receptor activity	9	6	48	45240	420	B7Z9G9 // E7EMV5 // P42261 // B7Z9G9 // E7EMV5 // P42261	GRIA1 // GRIA1 // GRIA1 // GRIA1 // GRIA1 // GRIA1	375106579121106	0.000312692050440746
GO:0008066	molecular_function	glutamate receptor activity	5	6	61	45240	420	B7Z9G9 // E7EMV5 // P42261 // B7Z9G9 // E7EMV5 // P42261	GRIA1 // GRIA1 // GRIA1 // GRIA1 // GRIA1 // GRIA1	340529095436933	0.00114138509536773
GO:0038023	molecular_function	signaling receptor activity	3	46	2051	45240	420	B7Z9G9 // E7EMV5 // P42261 // O75051 // E7EX60 // E9PEP6 // H0Y4A0 // O14786 // Q5JWQ6 // Q5T7F0 // Q5T7F1 // E7EX60 // E9PEP6 // H0Y4A0 // O14786 // Q5JWQ6 // Q5T7F0 // Q5T7F1 // P47901 // E7ER61 // P36888 // Q5VTU6 // E7ER61 // P36888 // Q5VTU6 // H7BZ33 // Q9UM73 // E9PBS6 // F5GWK9 // Q8IZF2 // C9JN09 // C9JQC4 // P30559 // B7Z9G9 // E7EMV5 // P42261 // Q9Y6N7 // C9JN09 // C9JQC4 // P30559 //…	GRIA1 // GRIA1 // GRIA1 // PLXNA2 // NRP1 // NRP1 // NRP1 // NRP1 // NRP1 // NRP1 // NRP1 // NRP1 // NRP1 // NRP1 // NRP1 // NRP1 // NRP1 // NRP1 // AVPR1B // FLT3 // FLT3 // FLT3 // FLT3 // FLT3 // FLT3 // ALK // ALK // GPR116 // GPR116 // GPR116 // OXTR // OXTR // OXTR // GRIA1 // GRIA1 // GRIA1 // ROBO1 // OXTR // OXTR // OXTR // OPN1SW // HTR4 // HTR4 // HTR4 // CSF2RB // CSF2RB	127251597078822	3.41441e+07
GO:0005231	molecular_function	excitatory extracellular ligand-gated ion channel activity	9	6	103	45240	420	B7Z9G9 // E7EMV5 // P42261 // B7Z9G9 // E7EMV5 // P42261	GRIA1 // GRIA1 // GRIA1 // GRIA1 // GRIA1 // GRIA1	2649527764749	0.0158789167396157
GO:0005234	molecular_function	extracellular-glutamate-gated ion channel activity	10	6	49	45240	420	B7Z9G9 // E7EMV5 // P42261 // B7Z9G9 // E7EMV5 // P42261	GRIA1 // GRIA1 // GRIA1 // GRIA1 // GRIA1 // GRIA1	372131844781701	0.000349001581297764
GO:0015277	molecular_function	kainate selective glutamate receptor activity	10	2	8	45240	420	P42261 // P42261	GRIA1 // GRIA1	475106579121106	0.072164686103655
GO:0007507	biological_process	heart development	7	20	652	45240	420	Q6STE5 // O14786 // C9JJP8 // C9JPK5 // E7EQW5 // E7ERX5 // E9PLR6 // E9PQJ2 // P05556 // Q5T3E4 // Q5T3E5 // Q5T3E6 // O14786 // C9JN09 // C9JQC4 // P30559 // C9JN09 // C9JQC4 // P30559 // P56539	SMARCD3 // NRP1 // ITGB1 // ITGB1 // ITGB1 // ITGB1 // ITGB1 // ITGB1 // ITGB1 // ITGB1 // ITGB1 // ITGB1 // NRP1 // OXTR // OXTR // OXTR // OXTR // OXTR // OXTR // CAV3	172426573186734	0.000238937898654024
GO:0042692	biological_process	muscle cell differentiation	5	13	397	45240	420	Q6STE5 // C9JJP8 // C9JPK5 // E7EQW5 // E7ERX5 // E9PLR6 // E9PQJ2 // P05556 // Q5T3E4 // Q5T3E5 // Q5T3E6 // P56539 // Q14315	SMARCD3 // ITGB1 // ITGB1 // ITGB1 // ITGB1 // ITGB1 // ITGB1 // ITGB1 // ITGB1 // ITGB1 // ITGB1 // CAV3 // FLNC	181851031220919	0.00451812785865233
GO:0001669	cellular_component	acrosomal vesicle	10	12	119	45240	420	P15529 // C9JJP8 // C9JPK5 // E7EQW5 // E7ERX5 // E9PLR6 // E9PQJ2 // P05556 // Q5T3E4 // Q5T3E5 // Q5T3E6 // P15529	CD46 // ITGB1 // ITGB1 // ITGB1 // ITGB1 // ITGB1 // ITGB1 // ITGB1 // ITGB1 // ITGB1 // ITGB1 // CD46	344121052862427	1.48336e+06
GO:0000082	biological_process	G1/S transition of mitotic cell cycle	8	11	181	45240	420	Q13557 // C9JJP8 // C9JPK5 // E7EQW5 // E7ERX5 // E9PLR6 // E9PQJ2 // P05556 // Q5T3E4 // Q5T3E5 // Q5T3E6	CAMK2D // ITGB1 // ITGB1 // ITGB1 // ITGB1 // ITGB1 // ITGB1 // ITGB1 // ITGB1 // ITGB1 // ITGB1	271065152276515	7.6669e+09
GO:0022403	biological_process	cell cycle phase	5	11	245	45240	420	Q13557 // C9JJP8 // C9JPK5 // E7EQW5 // E7ERX5 // E9PLR6 // E9PQJ2 // P05556 // Q5T3E4 // Q5T3E5 // Q5T3E6	CAMK2D // ITGB1 // ITGB1 // ITGB1 // ITGB1 // ITGB1 // ITGB1 // ITGB1 // ITGB1 // ITGB1 // ITGB1	227385947084579	0.00109345716003629
GO:0044770	biological_process	cell cycle phase transition	5	11	307	45240	420	Q13557 // C9JJP8 // C9JPK5 // E7EQW5 // E7ERX5 // E9PLR6 // E9PQJ2 // P05556 // Q5T3E4 // Q5T3E5 // Q5T3E6	CAMK2D // ITGB1 // ITGB1 // ITGB1 // ITGB1 // ITGB1 // ITGB1 // ITGB1 // ITGB1 // ITGB1 // ITGB1	194840256447818	0.00668420910156332
GO:0044772	biological_process	mitotic cell cycle phase transition	6	11	307	45240	420	Q13557 // C9JJP8 // C9JPK5 // E7EQW5 // E7ERX5 // E9PLR6 // E9PQJ2 // P05556 // Q5T3E4 // Q5T3E5 // Q5T3E6	CAMK2D // ITGB1 // ITGB1 // ITGB1 // ITGB1 // ITGB1 // ITGB1 // ITGB1 // ITGB1 // ITGB1 // ITGB1	194840256447818	0.00668420910156332
GO:0051325	biological_process	interphase	6	11	211	45240	420	Q13557 // C9JJP8 // C9JPK5 // E7EQW5 // E7ERX5 // E9PLR6 // E9PQJ2 // P05556 // Q5T3E4 // Q5T3E5 // Q5T3E6	CAMK2D // ITGB1 // ITGB1 // ITGB1 // ITGB1 // ITGB1 // ITGB1 // ITGB1 // ITGB1 // ITGB1 // ITGB1	248939822114117	0.00030111914512416
GO:0051329	biological_process	interphase of mitotic cell cycle	7	11	209	45240	420	Q13557 // C9JJP8 // C9JPK5 // E7EQW5 // E7ERX5 // E9PLR6 // E9PQJ2 // P05556 // Q5T3E4 // Q5T3E5 // Q5T3E6	CAMK2D // ITGB1 // ITGB1 // ITGB1 // ITGB1 // ITGB1 // ITGB1 // ITGB1 // ITGB1 // ITGB1 // ITGB1	250313827776747	0.00028008827749459
GO:0005911	cellular_component	cell-cell junction	2	20	499	45240	420	Q13557 // C9JJP8 // C9JPK5 // E7EQW5 // E7ERX5 // E9PLR6 // E9PQJ2 // P05556 // Q5T3E4 // Q5T3E5 // Q5T3E6 // E5RJD4 // Q9NPG4 // Q08174 // C9JN09 // C9JQC4 // P30559 // C9JN09 // C9JQC4 // P30559	CAMK2D // ITGB1 // ITGB1 // ITGB1 // ITGB1 // ITGB1 // ITGB1 // ITGB1 // ITGB1 // ITGB1 // ITGB1 // PCDH12 // PCDH12 // PCDH1 // OXTR // OXTR // OXTR // OXTR // OXTR // OXTR	211009788076116	5.27112e+08
GO:0014704	cellular_component	intercalated disc	4	11	116	45240	420	Q13557 // C9JJP8 // C9JPK5 // E7EQW5 // E7ERX5 // E9PLR6 // E9PQJ2 // P05556 // Q5T3E4 // Q5T3E5 // Q5T3E6	CAMK2D // ITGB1 // ITGB1 // ITGB1 // ITGB1 // ITGB1 // ITGB1 // ITGB1 // ITGB1 // ITGB1 // ITGB1	335251641472079	1.1829e+07
GO:0044291	cellular_component	cell-cell contact zone	3	11	120	45240	420	Q13557 // C9JJP8 // C9JPK5 // E7EQW5 // E7ERX5 // E9PLR6 // E9PQJ2 // P05556 // Q5T3E4 // Q5T3E5 // Q5T3E6	CAMK2D // ITGB1 // ITGB1 // ITGB1 // ITGB1 // ITGB1 // ITGB1 // ITGB1 // ITGB1 // ITGB1 // ITGB1	330360681423984	1.65479e+08
GO:0031594	cellular_component	neuromuscular junction	2	12	90	45240	420	Q13557 // C9JJP8 // C9JPK5 // E7EQW5 // E7ERX5 // E9PLR6 // E9PQJ2 // P05556 // Q5T3E4 // Q5T3E5 // Q5T3E6 // P56539	CAMK2D // ITGB1 // ITGB1 // ITGB1 // ITGB1 // ITGB1 // ITGB1 // ITGB1 // ITGB1 // ITGB1 // ITGB1 // CAV3	384417519560254	711030
GO:0001845	biological_process	phagolysosome assembly	7	2	9	45240	420	Q13402 // Q13402	MYO7A // MYO7A	458114078976875	0.0905515613224817
GO:0032391	cellular_component	photoreceptor connecting cilium	10	4	36	45240	420	Q13402 // Q13402 // B3KSL8 // Q8TAM2	MYO7A // MYO7A // TTC8 // TTC8	358114078976875	0.0133140368513372
GO:0005902	cellular_component	microvillus	4	9	101	45240	420	Q13402 // Q13402 // Q9NZA1 // C9JN09 // C9JQC4 // P30559 // C9JN09 // C9JQC4 // P30559	MYO7A // MYO7A // CLIC5 // OXTR // OXTR // OXTR // OXTR // OXTR // OXTR	326277930990158	3.14343e+09
GO:0048563	biological_process	post-embryonic organ morphogenesis	7	2	9	45240	420	Q13402 // Q13402	MYO7A // MYO7A	458114078976875	0.0905515613224817
GO:0002093	biological_process	auditory receptor cell morphogenesis	13	3	11	45240	420	Q13402 // Q13402 // Q9NZA1	MYO7A // MYO7A // CLIC5	487659667329492	0.00531371716299331
GO:0042491	biological_process	auditory receptor cell differentiation	11	3	32	45240	420	Q13402 // Q13402 // Q9NZA1	MYO7A // MYO7A // CLIC5	333602829193222	0.0969396859494337
GO:0060088	biological_process	auditory receptor cell stereocilium organization	14	3	10	45240	420	Q13402 // Q13402 // Q9NZA1	MYO7A // MYO7A // CLIC5	501410019704485	0.00403255818116754
GO:0060117	biological_process	auditory receptor cell development	12	3	17	45240	420	Q13402 // Q13402 // Q9NZA1	MYO7A // MYO7A // CLIC5	424856545068188	0.0184602950153167
GO:0060122	biological_process	inner ear receptor stereocilium organization	12	3	18	45240	420	Q13402 // Q13402 // Q9NZA1	MYO7A // MYO7A // CLIC5	41661032904899	0.021343448112326
GO:0008277	biological_process	regulation of G-protein coupled receptor protein signaling pathway	6	12	193	45240	420	A5PLK6 // H3BU64 // C9JJP8 // C9JPK5 // E7EQW5 // E7ERX5 // E9PLR6 // E9PQJ2 // P05556 // Q5T3E4 // Q5T3E5 // Q5T3E6	RGSL1 // RGSL1 // ITGB1 // ITGB1 // ITGB1 // ITGB1 // ITGB1 // ITGB1 // ITGB1 // ITGB1 // ITGB1 // ITGB1	274357125466414	2.13717e+09
GO:0031646	biological_process	positive regulation of neurological system process	6	7	114	45240	420	P15104 // C9JN09 // C9JQC4 // P30559 // C9JN09 // C9JQC4 // P30559	GLUL // OXTR // OXTR // OXTR // OXTR // OXTR // OXTR	272553069910392	0.00438479333833027
GO:0050806	biological_process	positive regulation of synaptic transmission	8	7	101	45240	420	P15104 // C9JN09 // C9JQC4 // P30559 // C9JN09 // C9JQC4 // P30559	GLUL // OXTR // OXTR // OXTR // OXTR // OXTR // OXTR	290020923051687	0.00219964477807605
GO:0051966	biological_process	regulation of synaptic transmission, glutamatergic	8	7	50	45240	420	P15104 // C9JN09 // C9JQC4 // P30559 // C9JN09 // C9JQC4 // P30559	GLUL // OXTR // OXTR // OXTR // OXTR // OXTR // OXTR	391456452349394	2.76418e+09
GO:0051968	biological_process	positive regulation of synaptic transmission, glutamatergic	9	7	24	45240	420	P15104 // C9JN09 // C9JQC4 // P30559 // C9JN09 // C9JQC4 // P30559	GLUL // OXTR // OXTR // OXTR // OXTR // OXTR // OXTR	497345821254751	1.82589e+07
GO:0051971	biological_process	positive regulation of transmission of nerve impulse	7	7	106	45240	420	P15104 // C9JN09 // C9JQC4 // P30559 // C9JN09 // C9JQC4 // P30559	GLUL // OXTR // OXTR // OXTR // OXTR // OXTR // OXTR	283050025870547	0.0029255467449751
GO:0002116	cellular_component	semaphorin receptor complex	4	3	7	45240	420	O75051 // O14786 // O14786	PLXNA2 // NRP1 // NRP1	552867336987461	0.00135367685402737
GO:0017154	molecular_function	semaphorin receptor activity	5	15	21	45240	420	O75051 // E7EX60 // E9PEP6 // H0Y4A0 // O14786 // Q5JWQ6 // Q5T7F0 // Q5T7F1 // E7EX60 // E9PEP6 // H0Y4A0 // O14786 // Q5JWQ6 // Q5T7F0 // Q5T7F1	PLXNA2 // NRP1 // NRP1 // NRP1 // NRP1 // NRP1 // NRP1 // NRP1 // NRP1 // NRP1 // NRP1 // NRP1 // NRP1 // NRP1 // NRP1	626563896404082	1.38112e-09
GO:0071526	biological_process	semaphorin-plexin signaling pathway	6	3	28	45240	420	O75051 // O14786 // O14786	PLXNA2 // NRP1 // NRP1	352867336987461	0.0684202009125699
GO:0004713	molecular_function	protein tyrosine kinase activity	6	22	330	45240	420	E7EX60 // E9PEP6 // H0Y4A0 // O14786 // Q5JWQ6 // Q5T7F0 // Q5T7F1 // E7EX60 // E9PEP6 // H0Y4A0 // O14786 // Q5JWQ6 // Q5T7F0 // Q5T7F1 // E7ER61 // P36888 // Q5VTU6 // E7ER61 // P36888 // Q5VTU6 // H7BZ33 // Q9UM73	NRP1 // NRP1 // NRP1 // NRP1 // NRP1 // NRP1 // NRP1 // NRP1 // NRP1 // NRP1 // NRP1 // NRP1 // NRP1 // NRP1 // FLT3 // FLT3 // FLT3 // FLT3 // FLT3 // FLT3 // ALK // ALK	284417519560254	18045
GO:0004714	molecular_function	transmembrane receptor protein tyrosine kinase activity	7	22	132	45240	420	E7EX60 // E9PEP6 // H0Y4A0 // O14786 // Q5JWQ6 // Q5T7F0 // Q5T7F1 // E7EX60 // E9PEP6 // H0Y4A0 // O14786 // Q5JWQ6 // Q5T7F0 // Q5T7F1 // E7ER61 // P36888 // Q5VTU6 // E7ER61 // P36888 // Q5VTU6 // H7BZ33 // Q9UM73	NRP1 // NRP1 // NRP1 // NRP1 // NRP1 // NRP1 // NRP1 // NRP1 // NRP1 // NRP1 // NRP1 // NRP1 // NRP1 // NRP1 // FLT3 // FLT3 // FLT3 // FLT3 // FLT3 // FLT3 // ALK // ALK	41661032904899	0.000217616
GO:0005021	molecular_function	vascular endothelial growth factor-activated receptor activity	8	16	19	45240	420	E7EX60 // E9PEP6 // H0Y4A0 // O14786 // Q5JWQ6 // Q5T7F0 // Q5T7F1 // E7EX60 // E9PEP6 // H0Y4A0 // O14786 // Q5JWQ6 // Q5T7F0 // Q5T7F1 // P36888 // P36888	NRP1 // NRP1 // NRP1 // NRP1 // NRP1 // NRP1 // NRP1 // NRP1 // NRP1 // NRP1 // NRP1 // NRP1 // NRP1 // NRP1 // FLT3 // FLT3	650313827776748	2.50353e-13
GO:0019199	molecular_function	transmembrane receptor protein kinase activity	6	22	170	45240	420	E7EX60 // E9PEP6 // H0Y4A0 // O14786 // Q5JWQ6 // Q5T7F0 // Q5T7F1 // E7EX60 // E9PEP6 // H0Y4A0 // O14786 // Q5JWQ6 // Q5T7F0 // Q5T7F1 // E7ER61 // P36888 // Q5VTU6 // E7ER61 // P36888 // Q5VTU6 // H7BZ33 // Q9UM73	NRP1 // NRP1 // NRP1 // NRP1 // NRP1 // NRP1 // NRP1 // NRP1 // NRP1 // NRP1 // NRP1 // NRP1 // NRP1 // NRP1 // FLT3 // FLT3 // FLT3 // FLT3 // FLT3 // FLT3 // ALK // ALK	380110647371066	0.0494861
GO:0019838	molecular_function	growth factor binding	3	14	158	45240	420	E7EX60 // E9PEP6 // H0Y4A0 // O14786 // Q5JWQ6 // Q5T7F0 // Q5T7F1 // E7EX60 // E9PEP6 // H0Y4A0 // O14786 // Q5JWQ6 // Q5T7F0 // Q5T7F1	NRP1 // NRP1 // NRP1 // NRP1 // NRP1 // NRP1 // NRP1 // NRP1 // NRP1 // NRP1 // NRP1 // NRP1 // NRP1 // NRP1	325463996509156	4.01867e+06
GO:0035767	biological_process	endothelial cell chemotaxis	7	14	11	45240	420	E7EX60 // E9PEP6 // H0Y4A0 // O14786 // Q5JWQ6 // Q5T7F0 // Q5T7F1 // E7EX60 // E9PEP6 // H0Y4A0 // O14786 // Q5JWQ6 // Q5T7F0 // Q5T7F1	NRP1 // NRP1 // NRP1 // NRP1 // NRP1 // NRP1 // NRP1 // NRP1 // NRP1 // NRP1 // NRP1 // NRP1 // NRP1 // NRP1	709898909463137	0
GO:0043542	biological_process	endothelial cell migration	6	25	87	45240	420	E7EX60 // E9PEP6 // H0Y4A0 // O14786 // Q5JWQ6 // Q5T7F0 // Q5T7F1 // C9JJP8 // C9JPK5 // E7EQW5 // E7ERX5 // E9PLR6 // E9PQJ2 // P05556 // Q5T3E4 // Q5T3E5 // Q5T3E6 // E7EX60 // E9PEP6 // H0Y4A0 // O14786 // Q5JWQ6 // Q5T7F0 // Q5T7F1 // Q9Y6N7	NRP1 // NRP1 // NRP1 // NRP1 // NRP1 // NRP1 // NRP1 // ITGB1 // ITGB1 // ITGB1 // ITGB1 // ITGB1 // ITGB1 // ITGB1 // ITGB1 // ITGB1 // ITGB1 // NRP1 // NRP1 // NRP1 // NRP1 // NRP1 // NRP1 // NRP1 // ROBO1	495197848513706	2.37288e-13
GO:0060326	biological_process	cell chemotaxis	6	14	153	45240	420	E7EX60 // E9PEP6 // H0Y4A0 // O14786 // Q5JWQ6 // Q5T7F0 // Q5T7F1 // E7EX60 // E9PEP6 // H0Y4A0 // O14786 // Q5JWQ6 // Q5T7F0 // Q5T7F1	NRP1 // NRP1 // NRP1 // NRP1 // NRP1 // NRP1 // NRP1 // NRP1 // NRP1 // NRP1 // NRP1 // NRP1 // NRP1 // NRP1	330103287057601	2.679e+06
GO:0048010	biological_process	vascular endothelial growth factor receptor signaling pathway	8	14	39	45240	420	E7EX60 // E9PEP6 // H0Y4A0 // O14786 // Q5JWQ6 // Q5T7F0 // Q5T7F1 // E7EX60 // E9PEP6 // H0Y4A0 // O14786 // Q5JWQ6 // Q5T7F0 // Q5T7F1	NRP1 // NRP1 // NRP1 // NRP1 // NRP1 // NRP1 // NRP1 // NRP1 // NRP1 // NRP1 // NRP1 // NRP1 // NRP1 // NRP1	527301849440642	0.00225157
GO:0021559	biological_process	trigeminal nerve development	8	2	6	45240	420	O14786 // O14786	NRP1 // NRP1	51661032904899	0.041358527057732
GO:0035728	biological_process	response to hepatocyte growth factor stimulus	5	2	7	45240	420	O14786 // O14786	NRP1 // NRP1	494371086915346	0.055237895779146
GO:0035729	biological_process	cellular response to hepatocyte growth factor stimulus	7	2	7	45240	420	O14786 // O14786	NRP1 // NRP1	494371086915346	0.055237895779146
GO:0048012	biological_process	hepatocyte growth factor receptor signaling pathway	8	2	6	45240	420	O14786 // O14786	NRP1 // NRP1	51661032904899	0.041358527057732
GO:0031345	biological_process	negative regulation of cell projection organization	6	12	154	45240	420	O14786 // C9JJP8 // C9JPK5 // E7EQW5 // E7ERX5 // E9PLR6 // E9PQJ2 // P05556 // Q5T3E4 // Q5T3E5 // Q5T3E6 // O14786	NRP1 // ITGB1 // ITGB1 // ITGB1 // ITGB1 // ITGB1 // ITGB1 // ITGB1 // ITGB1 // ITGB1 // ITGB1 // NRP1	306924175123731	2.25865e+08
GO:0050922	biological_process	negative regulation of chemotaxis	6	3	27	45240	420	O14786 // O14786 // Q9Y6N7	NRP1 // NRP1 // ROBO1	358114078976875	0.06186105960402
GO:0051129	biological_process	negative regulation of cellular component organization	5	13	502	45240	420	O14786 // C9JJP8 // C9JPK5 // E7EQW5 // E7ERX5 // E9PLR6 // E9PQJ2 // P05556 // Q5T3E4 // Q5T3E5 // Q5T3E6 // O14786 // P56539	NRP1 // ITGB1 // ITGB1 // ITGB1 // ITGB1 // ITGB1 // ITGB1 // ITGB1 // ITGB1 // ITGB1 // ITGB1 // NRP1 // CAV3	147996195540138	0.0326235875081427
GO:0060666	biological_process	dichotomous subdivision of terminal units involved in salivary gland branching	10	2	8	45240	420	O14786 // O14786	NRP1 // NRP1	475106579121106	0.072164686103655
GO:0001708	biological_process	cell fate specification	6	10	116	45240	420	C9JJP8 // C9JPK5 // E7EQW5 // E7ERX5 // E9PLR6 // E9PQJ2 // P05556 // Q5T3E4 // Q5T3E5 // Q5T3E6	ITGB1 // ITGB1 // ITGB1 // ITGB1 // ITGB1 // ITGB1 // ITGB1 // ITGB1 // ITGB1 // ITGB1	321501289097085	1.0963e+09
GO:0045165	biological_process	cell fate commitment	5	10	378	45240	420	C9JJP8 // C9JPK5 // E7EQW5 // E7ERX5 // E9PLR6 // E9PQJ2 // P05556 // Q5T3E4 // Q5T3E5 // Q5T3E6	ITGB1 // ITGB1 // ITGB1 // ITGB1 // ITGB1 // ITGB1 // ITGB1 // ITGB1 // ITGB1 // ITGB1	151075146187735	0.0926709259064418
GO:0001894	biological_process	tissue homeostasis	5	10	149	45240	420	C9JJP8 // C9JPK5 // E7EQW5 // E7ERX5 // E9PLR6 // E9PQJ2 // P05556 // Q5T3E4 // Q5T3E5 // Q5T3E6	ITGB1 // ITGB1 // ITGB1 // ITGB1 // ITGB1 // ITGB1 // ITGB1 // ITGB1 // ITGB1 // ITGB1	285382536563626	9.38524e+09
GO:0048871	biological_process	multicellular organismal homeostasis	4	10	200	45240	420	C9JJP8 // C9JPK5 // E7EQW5 // E7ERX5 // E9PLR6 // E9PQJ2 // P05556 // Q5T3E4 // Q5T3E5 // Q5T3E6	ITGB1 // ITGB1 // ITGB1 // ITGB1 // ITGB1 // ITGB1 // ITGB1 // ITGB1 // ITGB1 // ITGB1	24291376963237	0.00104296402923531
GO:0060249	biological_process	anatomical structure homeostasis	4	11	250	45240	420	C9JJP8 // C9JPK5 // E7EQW5 // E7ERX5 // E9PLR6 // E9PQJ2 // P05556 // Q5T3E4 // Q5T3E5 // Q5T3E6 // P56539	ITGB1 // ITGB1 // ITGB1 // ITGB1 // ITGB1 // ITGB1 // ITGB1 // ITGB1 // ITGB1 // ITGB1 // CAV3	224471312518627	0.00129228717542467
GO:0001968	molecular_function	fibronectin binding	3	10	28	45240	420	C9JJP8 // C9JPK5 // E7EQW5 // E7ERX5 // E9PLR6 // E9PQJ2 // P05556 // Q5T3E4 // Q5T3E5 // Q5T3E6	ITGB1 // ITGB1 // ITGB1 // ITGB1 // ITGB1 // ITGB1 // ITGB1 // ITGB1 // ITGB1 // ITGB1	526563896404082	1237.47
GO:0002020	molecular_function	protease binding	4	10	84	45240	420	C9JJP8 // C9JPK5 // E7EQW5 // E7ERX5 // E9PLR6 // E9PQJ2 // P05556 // Q5T3E4 // Q5T3E5 // Q5T3E6	ITGB1 // ITGB1 // ITGB1 // ITGB1 // ITGB1 // ITGB1 // ITGB1 // ITGB1 // ITGB1 // ITGB1	368067646331966	6.29565e+07
GO:0002040	biological_process	sprouting angiogenesis	11	11	60	45240	420	C9JJP8 // C9JPK5 // E7EQW5 // E7ERX5 // E9PLR6 // E9PQJ2 // P05556 // Q5T3E4 // Q5T3E5 // Q5T3E6 // Q9Y6N7	ITGB1 // ITGB1 // ITGB1 // ITGB1 // ITGB1 // ITGB1 // ITGB1 // ITGB1 // ITGB1 // ITGB1 // ROBO1	430360681423984	148487
GO:0002042	biological_process	cell migration involved in sprouting angiogenesis	12	11	24	45240	420	C9JJP8 // C9JPK5 // E7EQW5 // E7ERX5 // E9PLR6 // E9PQJ2 // P05556 // Q5T3E4 // Q5T3E5 // Q5T3E6 // Q9Y6N7	ITGB1 // ITGB1 // ITGB1 // ITGB1 // ITGB1 // ITGB1 // ITGB1 // ITGB1 // ITGB1 // ITGB1 // ROBO1	56255349091272	3.35292
GO:0043534	biological_process	blood vessel endothelial cell migration	7	11	37	45240	420	C9JJP8 // C9JPK5 // E7EQW5 // E7ERX5 // E9PLR6 // E9PQJ2 // P05556 // Q5T3E4 // Q5T3E5 // Q5T3E6 // Q9Y6N7	ITGB1 // ITGB1 // ITGB1 // ITGB1 // ITGB1 // ITGB1 // ITGB1 // ITGB1 // ITGB1 // ITGB1 // ROBO1	500104404421941	725.346
GO:0005178	molecular_function	integrin binding	4	10	130	45240	420	C9JJP8 // C9JPK5 // E7EQW5 // E7ERX5 // E9PLR6 // E9PQJ2 // P05556 // Q5T3E4 // Q5T3E5 // Q5T3E6	ITGB1 // ITGB1 // ITGB1 // ITGB1 // ITGB1 // ITGB1 // ITGB1 // ITGB1 // ITGB1 // ITGB1	305062607306997	2.90286e+09
GO:0005518	molecular_function	collagen binding	3	12	101	45240	420	C9JJP8 // C9JPK5 // E7EQW5 // E7ERX5 // E9PLR6 // E9PQJ2 // P05556 // Q5T3E4 // Q5T3E5 // Q5T3E6 // Q05707 // Q7Z7G0	ITGB1 // ITGB1 // ITGB1 // ITGB1 // ITGB1 // ITGB1 // ITGB1 // ITGB1 // ITGB1 // ITGB1 // COL14A1 // ABI3BP	367781680918042	2.52817e+06
GO:0005604	cellular_component	basement membrane	4	10	146	45240	420	C9JJP8 // C9JPK5 // E7EQW5 // E7ERX5 // E9PLR6 // E9PQJ2 // P05556 // Q5T3E4 // Q5T3E5 // Q5T3E6	ITGB1 // ITGB1 // ITGB1 // ITGB1 // ITGB1 // ITGB1 // ITGB1 // ITGB1 // ITGB1 // ITGB1	28831693272184	7.87452e+08
GO:0044420	cellular_component	extracellular matrix part	2	11	287	45240	420	C9JJP8 // C9JPK5 // E7EQW5 // E7ERX5 // E9PLR6 // E9PQJ2 // P05556 // Q5T3E4 // Q5T3E5 // Q5T3E6 // Q05707	ITGB1 // ITGB1 // ITGB1 // ITGB1 // ITGB1 // ITGB1 // ITGB1 // ITGB1 // ITGB1 // ITGB1 // COL14A1	204559048317267	0.00395398891499476
GO:0008354	biological_process	germ cell migration	6	10	27	45240	420	C9JJP8 // C9JPK5 // E7EQW5 // E7ERX5 // E9PLR6 // E9PQJ2 // P05556 // Q5T3E4 // Q5T3E5 // Q5T3E6	ITGB1 // ITGB1 // ITGB1 // ITGB1 // ITGB1 // ITGB1 // ITGB1 // ITGB1 // ITGB1 // ITGB1	531810638393495	831.112
GO:0022412	biological_process	cellular process involved in reproduction in multicellular organism	3	10	319	45240	420	C9JJP8 // C9JPK5 // E7EQW5 // E7ERX5 // E9PLR6 // E9PQJ2 // P05556 // Q5T3E4 // Q5T3E5 // Q5T3E6	ITGB1 // ITGB1 // ITGB1 // ITGB1 // ITGB1 // ITGB1 // ITGB1 // ITGB1 // ITGB1 // ITGB1	175558127233355	0.0306281713292964
GO:0010810	biological_process	regulation of cell-substrate adhesion	5	11	200	45240	420	C9JJP8 // C9JPK5 // E7EQW5 // E7ERX5 // E9PLR6 // E9PQJ2 // P05556 // Q5T3E4 // Q5T3E5 // Q5T3E6 // Q7Z7G0	ITGB1 // ITGB1 // ITGB1 // ITGB1 // ITGB1 // ITGB1 // ITGB1 // ITGB1 // ITGB1 // ITGB1 // ABI3BP	256664122007363	0.000189161872002601
GO:0010811	biological_process	positive regulation of cell-substrate adhesion	6	11	112	45240	420	C9JJP8 // C9JPK5 // E7EQW5 // E7ERX5 // E9PLR6 // E9PQJ2 // P05556 // Q5T3E4 // Q5T3E5 // Q5T3E6 // Q7Z7G0	ITGB1 // ITGB1 // ITGB1 // ITGB1 // ITGB1 // ITGB1 // ITGB1 // ITGB1 // ITGB1 // ITGB1 // ABI3BP	340314248779075	8.37538e+07
GO:0045785	biological_process	positive regulation of cell adhesion	5	11	211	45240	420	C9JJP8 // C9JPK5 // E7EQW5 // E7ERX5 // E9PLR6 // E9PQJ2 // P05556 // Q5T3E4 // Q5T3E5 // Q5T3E6 // Q7Z7G0	ITGB1 // ITGB1 // ITGB1 // ITGB1 // ITGB1 // ITGB1 // ITGB1 // ITGB1 // ITGB1 // ITGB1 // ABI3BP	248939822114117	0.00030111914512416
GO:0014823	biological_process	response to activity	2	10	66	45240	420	C9JJP8 // C9JPK5 // E7EQW5 // E7ERX5 // E9PLR6 // E9PQJ2 // P05556 // Q5T3E4 // Q5T3E5 // Q5T3E6	ITGB1 // ITGB1 // ITGB1 // ITGB1 // ITGB1 // ITGB1 // ITGB1 // ITGB1 // ITGB1 // ITGB1	402859976673997	6.57926e+06
GO:0030056	cellular_component	hemidesmosome	3	10	19	45240	420	C9JJP8 // C9JPK5 // E7EQW5 // E7ERX5 // E9PLR6 // E9PQJ2 // P05556 // Q5T3E4 // Q5T3E5 // Q5T3E6	ITGB1 // ITGB1 // ITGB1 // ITGB1 // ITGB1 // ITGB1 // ITGB1 // ITGB1 // ITGB1 // ITGB1	582506637265484	12.0451
GO:0032594	biological_process	protein transport within lipid bilayer	7	10	13	45240	420	C9JJP8 // C9JPK5 // E7EQW5 // E7ERX5 // E9PLR6 // E9PQJ2 // P05556 // Q5T3E4 // Q5T3E5 // Q5T3E6	ITGB1 // ITGB1 // ITGB1 // ITGB1 // ITGB1 // ITGB1 // ITGB1 // ITGB1 // ITGB1 // ITGB1	637255416795733	0.0690967
GO:0034667	cellular_component	alpha3-beta1 integrin complex	9	10	10	45240	420	C9JJP8 // C9JPK5 // E7EQW5 // E7ERX5 // E9PLR6 // E9PQJ2 // P05556 // Q5T3E4 // Q5T3E5 // Q5T3E6	ITGB1 // ITGB1 // ITGB1 // ITGB1 // ITGB1 // ITGB1 // ITGB1 // ITGB1 // ITGB1 // ITGB1	675106579121106	0.000313714
GO:0034679	cellular_component	alpha9-beta1 integrin complex	9	10	10	45240	420	C9JJP8 // C9JPK5 // E7EQW5 // E7ERX5 // E9PLR6 // E9PQJ2 // P05556 // Q5T3E4 // Q5T3E5 // Q5T3E6	ITGB1 // ITGB1 // ITGB1 // ITGB1 // ITGB1 // ITGB1 // ITGB1 // ITGB1 // ITGB1 // ITGB1	675106579121106	0.000313714
GO:0034698	biological_process	response to gonadotropin stimulus	5	10	47	45240	420	C9JJP8 // C9JPK5 // E7EQW5 // E7ERX5 // E9PLR6 // E9PQJ2 // P05556 // Q5T3E4 // Q5T3E5 // Q5T3E6	ITGB1 // ITGB1 // ITGB1 // ITGB1 // ITGB1 // ITGB1 // ITGB1 // ITGB1 // ITGB1 // ITGB1	451840503442078	261972
GO:0035748	cellular_component	myelin sheath abaxonal region	4	10	39	45240	420	C9JJP8 // C9JPK5 // E7EQW5 // E7ERX5 // E9PLR6 // E9PQJ2 // P05556 // Q5T3E4 // Q5T3E5 // Q5T3E6	ITGB1 // ITGB1 // ITGB1 // ITGB1 // ITGB1 // ITGB1 // ITGB1 // ITGB1 // ITGB1 // ITGB1	478759166723617	39559.1
GO:0043209	cellular_component	myelin sheath	3	10	98	45240	420	C9JJP8 // C9JPK5 // E7EQW5 // E7ERX5 // E9PLR6 // E9PQJ2 // P05556 // Q5T3E4 // Q5T3E5 // Q5T3E6	ITGB1 // ITGB1 // ITGB1 // ITGB1 // ITGB1 // ITGB1 // ITGB1 // ITGB1 // ITGB1 // ITGB1	345828404198321	2.52942e+08
GO:0042493	biological_process	response to drug	3	17	619	45240	420	C9JJP8 // C9JPK5 // E7EQW5 // E7ERX5 // E9PLR6 // E9PQJ2 // P05556 // Q5T3E4 // Q5T3E5 // Q5T3E6 // P52945 // C9JN09 // C9JQC4 // P30559 // C9JN09 // C9JQC4 // P30559	ITGB1 // ITGB1 // ITGB1 // ITGB1 // ITGB1 // ITGB1 // ITGB1 // ITGB1 // ITGB1 // ITGB1 // PDX1 // OXTR // OXTR // OXTR // OXTR // OXTR // OXTR	156473303324714	0.00381630284765682
GO:0043236	molecular_function	laminin binding	3	10	34	45240	420	C9JJP8 // C9JPK5 // E7EQW5 // E7ERX5 // E9PLR6 // E9PQJ2 // P05556 // Q5T3E4 // Q5T3E5 // Q5T3E6	ITGB1 // ITGB1 // ITGB1 // ITGB1 // ITGB1 // ITGB1 // ITGB1 // ITGB1 // ITGB1 // ITGB1	498553104484808	10019.1
GO:0050840	molecular_function	extracellular matrix binding	2	10	66	45240	420	C9JJP8 // C9JPK5 // E7EQW5 // E7ERX5 // E9PLR6 // E9PQJ2 // P05556 // Q5T3E4 // Q5T3E5 // Q5T3E6	ITGB1 // ITGB1 // ITGB1 // ITGB1 // ITGB1 // ITGB1 // ITGB1 // ITGB1 // ITGB1 // ITGB1	402859976673997	6.57926e+06
GO:0010927	biological_process	cellular component assembly involved in morphogenesis	5	11	245	45240	420	C9JJP8 // C9JPK5 // E7EQW5 // E7ERX5 // E9PLR6 // E9PQJ2 // P05556 // Q5T3E4 // Q5T3E5 // Q5T3E6 // Q8TAM2	ITGB1 // ITGB1 // ITGB1 // ITGB1 // ITGB1 // ITGB1 // ITGB1 // ITGB1 // ITGB1 // ITGB1 // TTC8	227385947084579	0.00109345716003629
GO:0030239	biological_process	myofibril assembly	8	10	74	45240	420	C9JJP8 // C9JPK5 // E7EQW5 // E7ERX5 // E9PLR6 // E9PQJ2 // P05556 // Q5T3E4 // Q5T3E5 // Q5T3E6	ITGB1 // ITGB1 // ITGB1 // ITGB1 // ITGB1 // ITGB1 // ITGB1 // ITGB1 // ITGB1 // ITGB1	386354052046947	1.90656e+07
GO:0031032	biological_process	actomyosin structure organization	6	10	102	45240	420	C9JJP8 // C9JPK5 // E7EQW5 // E7ERX5 // E9PLR6 // E9PQJ2 // P05556 // Q5T3E4 // Q5T3E5 // Q5T3E6	ITGB1 // ITGB1 // ITGB1 // ITGB1 // ITGB1 // ITGB1 // ITGB1 // ITGB1 // ITGB1 // ITGB1	340056854412693	3.63572e+08
GO:0045214	biological_process	sarcomere organization	9	10	48	45240	420	C9JJP8 // C9JPK5 // E7EQW5 // E7ERX5 // E9PLR6 // E9PQJ2 // P05556 // Q5T3E4 // Q5T3E5 // Q5T3E6	ITGB1 // ITGB1 // ITGB1 // ITGB1 // ITGB1 // ITGB1 // ITGB1 // ITGB1 // ITGB1 // ITGB1	448803138537727	316634
GO:0051146	biological_process	striated muscle cell differentiation	6	12	283	45240	420	C9JJP8 // C9JPK5 // E7EQW5 // E7ERX5 // E9PLR6 // E9PQJ2 // P05556 // Q5T3E4 // Q5T3E5 // Q5T3E6 // P56539 // Q14315	ITGB1 // ITGB1 // ITGB1 // ITGB1 // ITGB1 // ITGB1 // ITGB1 // ITGB1 // ITGB1 // ITGB1 // CAV3 // FLNC	219137004910033	0.00084968959765479
GO:0055001	biological_process	muscle cell development	6	12	208	45240	420	C9JJP8 // C9JPK5 // E7EQW5 // E7ERX5 // E9PLR6 // E9PQJ2 // P05556 // Q5T3E4 // Q5T3E5 // Q5T3E6 // P56539 // Q14315	ITGB1 // ITGB1 // ITGB1 // ITGB1 // ITGB1 // ITGB1 // ITGB1 // ITGB1 // ITGB1 // ITGB1 // CAV3 // FLNC	263558857379112	4.53601e+09
GO:0055002	biological_process	striated muscle cell development	7	11	162	45240	420	C9JJP8 // C9JPK5 // E7EQW5 // E7ERX5 // E9PLR6 // E9PQJ2 // P05556 // Q5T3E4 // Q5T3E5 // Q5T3E6 // Q14315	ITGB1 // ITGB1 // ITGB1 // ITGB1 // ITGB1 // ITGB1 // ITGB1 // ITGB1 // ITGB1 // ITGB1 // FLNC	287064740696373	2.73656e+09
GO:0045666	biological_process	positive regulation of neuron differentiation	10	10	152	45240	420	C9JJP8 // C9JPK5 // E7EQW5 // E7ERX5 // E9PLR6 // E9PQJ2 // P05556 // Q5T3E4 // Q5T3E5 // Q5T3E6	ITGB1 // ITGB1 // ITGB1 // ITGB1 // ITGB1 // ITGB1 // ITGB1 // ITGB1 // ITGB1 // ITGB1	282506637265484	0.000110915124108525
GO:0030100	biological_process	regulation of endocytosis	6	10	197	45240	420	C9JJP8 // C9JPK5 // E7EQW5 // E7ERX5 // E9PLR6 // E9PQJ2 // P05556 // Q5T3E4 // Q5T3E5 // Q5T3E6	ITGB1 // ITGB1 // ITGB1 // ITGB1 // ITGB1 // ITGB1 // ITGB1 // ITGB1 // ITGB1 // ITGB1	245094206664205	0.000931081078571697
GO:0045807	biological_process	positive regulation of endocytosis	7	10	119	45240	420	C9JJP8 // C9JPK5 // E7EQW5 // E7ERX5 // E9PLR6 // E9PQJ2 // P05556 // Q5T3E4 // Q5T3E5 // Q5T3E6	ITGB1 // ITGB1 // ITGB1 // ITGB1 // ITGB1 // ITGB1 // ITGB1 // ITGB1 // ITGB1 // ITGB1	317817612279048	1.35334e+09
GO:0042805	molecular_function	actinin binding	4	10	39	45240	420	C9JJP8 // C9JPK5 // E7EQW5 // E7ERX5 // E9PLR6 // E9PQJ2 // P05556 // Q5T3E4 // Q5T3E5 // Q5T3E6	ITGB1 // ITGB1 // ITGB1 // ITGB1 // ITGB1 // ITGB1 // ITGB1 // ITGB1 // ITGB1 // ITGB1	478759166723617	39559.1
GO:0051393	molecular_function	alpha-actinin binding	5	10	34	45240	420	C9JJP8 // C9JPK5 // E7EQW5 // E7ERX5 // E9PLR6 // E9PQJ2 // P05556 // Q5T3E4 // Q5T3E5 // Q5T3E6	ITGB1 // ITGB1 // ITGB1 // ITGB1 // ITGB1 // ITGB1 // ITGB1 // ITGB1 // ITGB1 // ITGB1	498553104484808	10019.1
GO:0035051	biological_process	cardiocyte differentiation	8	11	147	45240	420	C9JJP8 // C9JPK5 // E7EQW5 // E7ERX5 // E9PLR6 // E9PQJ2 // P05556 // Q5T3E4 // Q5T3E5 // Q5T3E6 // P56539	ITGB1 // ITGB1 // ITGB1 // ITGB1 // ITGB1 // ITGB1 // ITGB1 // ITGB1 // ITGB1 // ITGB1 // CAV3	301082506501199	1.10977e+09
GO:0048738	biological_process	cardiac muscle tissue development	8	11	211	45240	420	C9JJP8 // C9JPK5 // E7EQW5 // E7ERX5 // E9PLR6 // E9PQJ2 // P05556 // Q5T3E4 // Q5T3E5 // Q5T3E6 // P56539	ITGB1 // ITGB1 // ITGB1 // ITGB1 // ITGB1 // ITGB1 // ITGB1 // ITGB1 // ITGB1 // ITGB1 // CAV3	248939822114117	0.00030111914512416
GO:0055007	biological_process	cardiac muscle cell differentiation	9	11	115	45240	420	C9JJP8 // C9JPK5 // E7EQW5 // E7ERX5 // E9PLR6 // E9PQJ2 // P05556 // Q5T3E4 // Q5T3E5 // Q5T3E6 // P56539	ITGB1 // ITGB1 // ITGB1 // ITGB1 // ITGB1 // ITGB1 // ITGB1 // ITGB1 // ITGB1 // ITGB1 // CAV3	336500735890398	1.08422e+08
GO:0007043	biological_process	cell-cell junction assembly	5	10	123	45240	420	C9JJP8 // C9JPK5 // E7EQW5 // E7ERX5 // E9PLR6 // E9PQJ2 // P05556 // Q5T3E4 // Q5T3E5 // Q5T3E6	ITGB1 // ITGB1 // ITGB1 // ITGB1 // ITGB1 // ITGB1 // ITGB1 // ITGB1 // ITGB1 // ITGB1	313047938075918	1.80448e+09
GO:0043297	biological_process	apical junction assembly	6	10	77	45240	420	C9JJP8 // C9JPK5 // E7EQW5 // E7ERX5 // E9PLR6 // E9PQJ2 // P05556 // Q5T3E4 // Q5T3E5 // Q5T3E6	ITGB1 // ITGB1 // ITGB1 // ITGB1 // ITGB1 // ITGB1 // ITGB1 // ITGB1 // ITGB1 // ITGB1	380620734540352	2.7868e+07
GO:0045216	biological_process	cell-cell junction organization	4	10	227	45240	420	C9JJP8 // C9JPK5 // E7EQW5 // E7ERX5 // E9PLR6 // E9PQJ2 // P05556 // Q5T3E4 // Q5T3E5 // Q5T3E6	ITGB1 // ITGB1 // ITGB1 // ITGB1 // ITGB1 // ITGB1 // ITGB1 // ITGB1 // ITGB1 // ITGB1	224644539880751	0.00275173641272559
GO:0070830	biological_process	tight junction assembly	7	10	42	45240	420	C9JJP8 // C9JPK5 // E7EQW5 // E7ERX5 // E9PLR6 // E9PQJ2 // P05556 // Q5T3E4 // Q5T3E5 // Q5T3E6	ITGB1 // ITGB1 // ITGB1 // ITGB1 // ITGB1 // ITGB1 // ITGB1 // ITGB1 // ITGB1 // ITGB1	468067646331966	84228.9
GO:0007584	biological_process	response to nutrient	5	11	256	45240	420	C9JJP8 // C9JPK5 // E7EQW5 // E7ERX5 // E9PLR6 // E9PQJ2 // P05556 // Q5T3E4 // Q5T3E5 // Q5T3E6 // P52945	ITGB1 // ITGB1 // ITGB1 // ITGB1 // ITGB1 // ITGB1 // ITGB1 // ITGB1 // ITGB1 // ITGB1 // PDX1	221049740984836	0.00158338117990832
GO:0031668	biological_process	cellular response to extracellular stimulus	4	10	198	45240	420	C9JJP8 // C9JPK5 // E7EQW5 // E7ERX5 // E9PLR6 // E9PQJ2 // P05556 // Q5T3E4 // Q5T3E5 // Q5T3E6	ITGB1 // ITGB1 // ITGB1 // ITGB1 // ITGB1 // ITGB1 // ITGB1 // ITGB1 // ITGB1 // ITGB1	244363726601881	0.000967970609320303
GO:0031669	biological_process	cellular response to nutrient levels	5	10	156	45240	420	C9JJP8 // C9JPK5 // E7EQW5 // E7ERX5 // E9PLR6 // E9PQJ2 // P05556 // Q5T3E4 // Q5T3E5 // Q5T3E6	ITGB1 // ITGB1 // ITGB1 // ITGB1 // ITGB1 // ITGB1 // ITGB1 // ITGB1 // ITGB1 // ITGB1	278759166723617	0.000137496195678191
GO:0031670	biological_process	cellular response to nutrient	6	10	33	45240	420	C9JJP8 // C9JPK5 // E7EQW5 // E7ERX5 // E9PLR6 // E9PQJ2 // P05556 // Q5T3E4 // Q5T3E5 // Q5T3E6	ITGB1 // ITGB1 // ITGB1 // ITGB1 // ITGB1 // ITGB1 // ITGB1 // ITGB1 // ITGB1 // ITGB1	502859976673997	7581.4
GO:0033273	biological_process	response to vitamin	6	11	122	45240	420	C9JJP8 // C9JPK5 // E7EQW5 // E7ERX5 // E9PLR6 // E9PQJ2 // P05556 // Q5T3E4 // Q5T3E5 // Q5T3E6 // P52945	ITGB1 // ITGB1 // ITGB1 // ITGB1 // ITGB1 // ITGB1 // ITGB1 // ITGB1 // ITGB1 // ITGB1 // PDX1	327976007228547	1.92795e+07
GO:0033280	biological_process	response to vitamin D	7	10	28	45240	420	C9JJP8 // C9JPK5 // E7EQW5 // E7ERX5 // E9PLR6 // E9PQJ2 // P05556 // Q5T3E4 // Q5T3E5 // Q5T3E6	ITGB1 // ITGB1 // ITGB1 // ITGB1 // ITGB1 // ITGB1 // ITGB1 // ITGB1 // ITGB1 // ITGB1	526563896404082	1237.47
GO:0071295	biological_process	cellular response to vitamin	7	10	19	45240	420	C9JJP8 // C9JPK5 // E7EQW5 // E7ERX5 // E9PLR6 // E9PQJ2 // P05556 // Q5T3E4 // Q5T3E5 // Q5T3E6	ITGB1 // ITGB1 // ITGB1 // ITGB1 // ITGB1 // ITGB1 // ITGB1 // ITGB1 // ITGB1 // ITGB1	582506637265484	12.0451
GO:0071305	biological_process	cellular response to vitamin D	8	10	15	45240	420	C9JJP8 // C9JPK5 // E7EQW5 // E7ERX5 // E9PLR6 // E9PQJ2 // P05556 // Q5T3E4 // Q5T3E5 // Q5T3E6	ITGB1 // ITGB1 // ITGB1 // ITGB1 // ITGB1 // ITGB1 // ITGB1 // ITGB1 // ITGB1 // ITGB1	61661032904899	0.56494
GO:0071396	biological_process	cellular response to lipid	6	10	329	45240	420	C9JJP8 // C9JPK5 // E7EQW5 // E7ERX5 // E9PLR6 // E9PQJ2 // P05556 // Q5T3E4 // Q5T3E5 // Q5T3E6	ITGB1 // ITGB1 // ITGB1 // ITGB1 // ITGB1 // ITGB1 // ITGB1 // ITGB1 // ITGB1 // ITGB1	171105011236318	0.0375045979372076
GO:0071407	biological_process	cellular response to organic cyclic compound	6	10	257	45240	420	C9JJP8 // C9JPK5 // E7EQW5 // E7ERX5 // E9PLR6 // E9PQJ2 // P05556 // Q5T3E4 // Q5T3E5 // Q5T3E6	ITGB1 // ITGB1 // ITGB1 // ITGB1 // ITGB1 // ITGB1 // ITGB1 // ITGB1 // ITGB1 // ITGB1	206736933690454	0.0067945787157154
GO:0097305	biological_process	response to alcohol	4	17	380	45240	420	C9JJP8 // C9JPK5 // E7EQW5 // E7ERX5 // E9PLR6 // E9PQJ2 // P05556 // Q5T3E4 // Q5T3E5 // Q5T3E6 // Q9UBS8 // C9JN09 // C9JQC4 // P30559 // C9JN09 // C9JQC4 // P30559	ITGB1 // ITGB1 // ITGB1 // ITGB1 // ITGB1 // ITGB1 // ITGB1 // ITGB1 // ITGB1 // ITGB1 // RNF14 // OXTR // OXTR // OXTR // OXTR // OXTR // OXTR	226867302413045	1.01796e+09
GO:0097306	biological_process	cellular response to alcohol	6	10	72	45240	420	C9JJP8 // C9JPK5 // E7EQW5 // E7ERX5 // E9PLR6 // E9PQJ2 // P05556 // Q5T3E4 // Q5T3E5 // Q5T3E6	ITGB1 // ITGB1 // ITGB1 // ITGB1 // ITGB1 // ITGB1 // ITGB1 // ITGB1 // ITGB1 // ITGB1	390306888465611	1.48947e+07
GO:0010212	biological_process	response to ionizing radiation	4	10	155	45240	420	C9JJP8 // C9JPK5 // E7EQW5 // E7ERX5 // E9PLR6 // E9PQJ2 // P05556 // Q5T3E4 // Q5T3E5 // Q5T3E6	ITGB1 // ITGB1 // ITGB1 // ITGB1 // ITGB1 // ITGB1 // ITGB1 // ITGB1 // ITGB1 // ITGB1	279686948082418	0.000130467697763575
GO:0071478	biological_process	cellular response to radiation	5	10	112	45240	420	C9JJP8 // C9JPK5 // E7EQW5 // E7ERX5 // E9PLR6 // E9PQJ2 // P05556 // Q5T3E4 // Q5T3E5 // Q5T3E6	ITGB1 // ITGB1 // ITGB1 // ITGB1 // ITGB1 // ITGB1 // ITGB1 // ITGB1 // ITGB1 // ITGB1	326563896404082	8.19737e+08
GO:0071479	biological_process	cellular response to ionizing radiation	6	10	51	45240	420	C9JJP8 // C9JPK5 // E7EQW5 // E7ERX5 // E9PLR6 // E9PQJ2 // P05556 // Q5T3E4 // Q5T3E5 // Q5T3E6	ITGB1 // ITGB1 // ITGB1 // ITGB1 // ITGB1 // ITGB1 // ITGB1 // ITGB1 // ITGB1 // ITGB1	440056854412693	575079
GO:0071559	biological_process	response to transforming growth factor beta stimulus	5	10	245	45240	420	C9JJP8 // C9JPK5 // E7EQW5 // E7ERX5 // E9PLR6 // E9PQJ2 // P05556 // Q5T3E4 // Q5T3E5 // Q5T3E6	ITGB1 // ITGB1 // ITGB1 // ITGB1 // ITGB1 // ITGB1 // ITGB1 // ITGB1 // ITGB1 // ITGB1	213635594709585	0.0048331405693628
GO:0007156	biological_process	homophilic cell adhesion	5	10	251	45240	420	P05556 // E5RJD4 // Q9NPG4 // D6RAX3 // D6RBG2 // F5H3L5 // H0Y2Z9 // H0Y9F5 // Q08174 // Q9Y6N7	ITGB1 // PCDH12 // PCDH12 // PCDH1 // PCDH1 // PCDH1 // PCDH1 // PCDH1 // PCDH1 // ROBO1	210145033214765	0.00572913478006494
GO:1901505	molecular_function	carbohydrate derivative transporter activity	2	4	52	45240	420	Q9NTN3 // B5MDU3 // J3KQS5 // Q96JA3	SLC35D1 // PLEKHA8 // PLEKHA8 // PLEKHA8	305062607306997	0.0454049979421119
GO:1901264	biological_process	carbohydrate derivative transport	5	4	53	45240	420	Q9NTN3 // B5MDU3 // J3KQS5 // Q96JA3	SLC35D1 // PLEKHA8 // PLEKHA8 // PLEKHA8	302314533664786	0.0484215584264607
GO:0060590	molecular_function	ATPase regulator activity	3	3	17	45240	420	B4DFA6 // D6RGI6 // Q8TAA5	GRPEL2 // GRPEL2 // GRPEL2	424856545068188	0.0184602950153167
GO:0001653	molecular_function	peptide receptor activity	4	7	176	45240	420	P47901 // C9JN09 // C9JQC4 // P30559 // C9JN09 // C9JQC4 // P30559	AVPR1B // OXTR // OXTR // OXTR // OXTR // OXTR // OXTR	209898909463137	0.0444815179657296
GO:0005000	molecular_function	vasopressin receptor activity	7	5	15	45240	420	P47901 // C9JN09 // P30559 // C9JN09 // P30559	AVPR1B // OXTR // OXTR // OXTR // OXTR	51661032904899	1.36598e+09
GO:0008528	molecular_function	G-protein coupled peptide receptor activity	6	7	175	45240	420	P47901 // C9JN09 // C9JQC4 // P30559 // C9JN09 // C9JQC4 // P30559	AVPR1B // OXTR // OXTR // OXTR // OXTR // OXTR // OXTR	210720960143634	0.0431773611216751
GO:0021537	biological_process	telencephalon development	9	9	288	45240	420	O75044 // Q5VZB4 // C9JN09 // C9JQC4 // P30559 // Q9Y6N7 // C9JN09 // C9JQC4 // P30559	SRGAP2 // SRGAP2 // OXTR // OXTR // OXTR // ROBO1 // OXTR // OXTR // OXTR	175106579121106	0.0517119363328142
GO:0002318	biological_process	myeloid progenitor cell differentiation	9	2	5	45240	420	P36888 // P36888	FLT3 // FLT3	54291376963237	0.0294109417383891
GO:0002328	biological_process	pro-B cell differentiation	10	2	6	45240	420	P36888 // P36888	FLT3 // FLT3	51661032904899	0.041358527057732
GO:0038084	biological_process	vascular endothelial growth factor signaling pathway	8	2	9	45240	420	P36888 // P36888	FLT3 // FLT3	458114078976875	0.0905515613224817
GO:0045578	biological_process	negative regulation of B cell differentiation	9	2	5	45240	420	P36888 // P36888	FLT3 // FLT3	54291376963237	0.0294109417383891
GO:0055123	biological_process	digestive system development	5	7	165	45240	420	P52945 // C9JN09 // C9JQC4 // P30559 // C9JN09 // C9JQC4 // P30559	PDX1 // OXTR // OXTR // OXTR // OXTR // OXTR // OXTR	219209849902285	0.0321460133991357
GO:0048565	biological_process	digestive tract development	6	7	152	45240	420	P52945 // C9JN09 // C9JQC4 // P30559 // C9JN09 // C9JQC4 // P30559	PDX1 // OXTR // OXTR // OXTR // OXTR // OXTR // OXTR	231049319982508	0.0212155150608911
GO:0004342	molecular_function	glucosamine-6-phosphate deaminase activity	5	8	9	45240	420	B7Z3X4 // D6R917 // D6R9P4 // D6RAY7 // D6RB13 // D6RFF8 // E7EVU7 // P46926	GNPDA1 // GNPDA1 // GNPDA1 // GNPDA1 // GNPDA1 // GNPDA1 // GNPDA1 // GNPDA1	658114078976875	14.928
GO:0016861	molecular_function	intramolecular oxidoreductase activity, interconverting aldoses and ketoses	4	8	48	45240	420	B7Z3X4 // D6R917 // D6R9P4 // D6RAY7 // D6RB13 // D6RFF8 // E7EVU7 // P46926	GNPDA1 // GNPDA1 // GNPDA1 // GNPDA1 // GNPDA1 // GNPDA1 // GNPDA1 // GNPDA1	41661032904899	1.30309e+08
GO:0019239	molecular_function	deaminase activity	2	8	67	45240	420	B7Z3X4 // D6R917 // D6R9P4 // D6RAY7 // D6RB13 // D6RFF8 // E7EVU7 // P46926	GNPDA1 // GNPDA1 // GNPDA1 // GNPDA1 // GNPDA1 // GNPDA1 // GNPDA1 // GNPDA1	368497660075329	1.51695e+09
GO:0006040	biological_process	amino sugar metabolic process	4	8	65	45240	420	B7Z3X4 // D6R917 // D6R9P4 // D6RAY7 // D6RB13 // D6RFF8 // E7EVU7 // P46926	GNPDA1 // GNPDA1 // GNPDA1 // GNPDA1 // GNPDA1 // GNPDA1 // GNPDA1 // GNPDA1	372869797818261	1.20901e+09
GO:0006044	biological_process	N-acetylglucosamine metabolic process	6	8	27	45240	420	B7Z3X4 // D6R917 // D6R9P4 // D6RAY7 // D6RB13 // D6RFF8 // E7EVU7 // P46926	GNPDA1 // GNPDA1 // GNPDA1 // GNPDA1 // GNPDA1 // GNPDA1 // GNPDA1 // GNPDA1	499617828904759	1.31914e+06
GO:1901071	biological_process	glucosamine-containing compound metabolic process	5	8	43	45240	420	B7Z3X4 // D6R917 // D6R9P4 // D6RAY7 // D6RB13 // D6RFF8 // E7EVU7 // P46926	GNPDA1 // GNPDA1 // GNPDA1 // GNPDA1 // GNPDA1 // GNPDA1 // GNPDA1 // GNPDA1	432480103650896	5.61572e+07
GO:0032355	biological_process	response to estradiol stimulus	7	7	132	45240	420	Q9UBS8 // C9JN09 // C9JQC4 // P30559 // C9JN09 // C9JQC4 // P30559	RNF14 // OXTR // OXTR // OXTR // OXTR // OXTR // OXTR	251402659391021	0.0099710425668467
GO:0019751	biological_process	polyol metabolic process	5	6	116	45240	420	G3V3C0 // G3V4M9 // G3V588 // G3V5A3 // H0YJE5 // Q13572	ITPK1 // ITPK1 // ITPK1 // ITPK1 // ITPK1 // ITPK1	247804729680464	0.0276568283859137
GO:0032957	biological_process	inositol trisphosphate metabolic process	7	6	15	45240	420	G3V3C0 // G3V4M9 // G3V588 // G3V5A3 // H0YJE5 // Q13572	ITPK1 // ITPK1 // ITPK1 // ITPK1 // ITPK1 // ITPK1	54291376963237	2.95099e+07
GO:0043647	biological_process	inositol phosphate metabolic process	6	6	66	45240	420	G3V3C0 // G3V4M9 // G3V588 // G3V5A3 // H0YJE5 // Q13572	ITPK1 // ITPK1 // ITPK1 // ITPK1 // ITPK1 // ITPK1	329163417257376	0.00172600090796173
GO:0047325	molecular_function	inositol tetrakisphosphate 1-kinase activity	6	6	6	45240	420	G3V3C0 // G3V4M9 // G3V588 // G3V5A3 // H0YJE5 // Q13572	ITPK1 // ITPK1 // ITPK1 // ITPK1 // ITPK1 // ITPK1	675106579121106	12483.7
GO:0051765	molecular_function	inositol tetrakisphosphate kinase activity	5	6	7	45240	420	G3V3C0 // G3V4M9 // G3V588 // G3V5A3 // H0YJE5 // Q13572	ITPK1 // ITPK1 // ITPK1 // ITPK1 // ITPK1 // ITPK1	652867336987461	75602.4
GO:0051766	molecular_function	inositol trisphosphate kinase activity	5	6	30	45240	420	G3V3C0 // G3V4M9 // G3V588 // G3V5A3 // H0YJE5 // Q13572	ITPK1 // ITPK1 // ITPK1 // ITPK1 // ITPK1 // ITPK1	44291376963237	2.13717e+09
GO:0052725	molecular_function	inositol-1,3,4-trisphosphate 6-kinase activity	6	6	6	45240	420	G3V3C0 // G3V4M9 // G3V588 // G3V5A3 // H0YJE5 // Q13572	ITPK1 // ITPK1 // ITPK1 // ITPK1 // ITPK1 // ITPK1	675106579121106	12483.7
GO:0052726	molecular_function	inositol-1,3,4-trisphosphate 5-kinase activity	6	6	6	45240	420	G3V3C0 // G3V4M9 // G3V588 // G3V5A3 // H0YJE5 // Q13572	ITPK1 // ITPK1 // ITPK1 // ITPK1 // ITPK1 // ITPK1	675106579121106	12483.7
GO:0001967	biological_process	suckling behavior	4	6	20	45240	420	C9JN09 // C9JQC4 // P30559 // C9JN09 // C9JQC4 // P30559	OXTR // OXTR // OXTR // OXTR // OXTR // OXTR	501410019704485	1.92033e+08
GO:0051705	biological_process	multi-organism behavior	3	6	88	45240	420	C9JN09 // C9JQC4 // P30559 // C9JN09 // C9JQC4 // P30559	OXTR // OXTR // OXTR // OXTR // OXTR // OXTR	287659667329492	0.00728195388821473
GO:0001975	biological_process	response to amphetamine	6	6	46	45240	420	C9JN09 // C9JQC4 // P30559 // C9JN09 // C9JQC4 // P30559	OXTR // OXTR // OXTR // OXTR // OXTR // OXTR	38124663358752	0.000248925569496704
GO:0014075	biological_process	response to amine stimulus	5	6	58	45240	420	C9JN09 // C9JQC4 // P30559 // C9JN09 // C9JQC4 // P30559	OXTR // OXTR // OXTR // OXTR // OXTR // OXTR	347804729680464	0.000882530984141461
GO:0005913	cellular_component	cell-cell adherens junction	4	6	99	45240	420	C9JN09 // C9JQC4 // P30559 // C9JN09 // C9JQC4 // P30559	OXTR // OXTR // OXTR // OXTR // OXTR // OXTR	270667167185261	0.0131101840304454
GO:0007613	biological_process	memory	7	6	114	45240	420	C9JN09 // C9JQC4 // P30559 // C9JN09 // C9JQC4 // P30559	OXTR // OXTR // OXTR // OXTR // OXTR // OXTR	250313827776748	0.0254673487608233
GO:0014061	biological_process	regulation of norepinephrine secretion	7	6	18	45240	420	C9JN09 // C9JQC4 // P30559 // C9JN09 // C9JQC4 // P30559	OXTR // OXTR // OXTR // OXTR // OXTR // OXTR	51661032904899	9.82227e+06
GO:0033605	biological_process	positive regulation of catecholamine secretion	7	6	10	45240	420	C9JN09 // C9JQC4 // P30559 // C9JN09 // C9JQC4 // P30559	OXTR // OXTR // OXTR // OXTR // OXTR // OXTR	601410019704485	1.63841e+06
GO:0050433	biological_process	regulation of catecholamine secretion	6	6	41	45240	420	C9JN09 // C9JQC4 // P30559 // C9JN09 // C9JQC4 // P30559	OXTR // OXTR // OXTR // OXTR // OXTR // OXTR	397847628731413	0.000130182131062101
GO:0051952	biological_process	regulation of amine transport	5	6	84	45240	420	C9JN09 // C9JQC4 // P30559 // C9JN09 // C9JQC4 // P30559	OXTR // OXTR // OXTR // OXTR // OXTR // OXTR	294371086915346	0.00579767071257418
GO:0051954	biological_process	positive regulation of amine transport	6	6	31	45240	420	C9JN09 // C9JQC4 // P30559 // C9JN09 // C9JQC4 // P30559	OXTR // OXTR // OXTR // OXTR // OXTR // OXTR	438183198154534	2.59653e+09
GO:0017046	molecular_function	peptide hormone binding	4	6	38	45240	420	C9JN09 // C9JQC4 // P30559 // C9JN09 // C9JQC4 // P30559	OXTR // OXTR // OXTR // OXTR // OXTR // OXTR	408810077848863	8.44319e+09
GO:0042562	molecular_function	hormone binding	2	6	72	45240	420	C9JN09 // C9JQC4 // P30559 // C9JN09 // C9JQC4 // P30559	OXTR // OXTR // OXTR // OXTR // OXTR // OXTR	31661032904899	0.00270238973656993
GO:0030431	biological_process	sleep	3	6	16	45240	420	C9JN09 // C9JQC4 // P30559 // C9JN09 // C9JQC4 // P30559	OXTR // OXTR // OXTR // OXTR // OXTR // OXTR	533602829193222	4.59903e+07
GO:0032228	biological_process	regulation of synaptic transmission, GABAergic	8	6	35	45240	420	C9JN09 // C9JQC4 // P30559 // C9JN09 // C9JQC4 // P30559	OXTR // OXTR // OXTR // OXTR // OXTR // OXTR	420674527498725	5.26498e+09
GO:0032230	biological_process	positive regulation of synaptic transmission, GABAergic	9	6	16	45240	420	C9JN09 // C9JQC4 // P30559 // C9JN09 // C9JQC4 // P30559	OXTR // OXTR // OXTR // OXTR // OXTR // OXTR	533602829193222	4.59903e+07
GO:0032570	biological_process	response to progesterone stimulus	6	6	47	45240	420	C9JN09 // C9JQC4 // P30559 // C9JN09 // C9JQC4 // P30559	OXTR // OXTR // OXTR // OXTR // OXTR // OXTR	378143944025458	0.000280875589693665
GO:1901654	biological_process	response to ketone	4	6	132	45240	420	C9JN09 // C9JQC4 // P30559 // C9JN09 // C9JQC4 // P30559	OXTR // OXTR // OXTR // OXTR // OXTR // OXTR	229163417257376	0.0488990995872708
GO:0035176	biological_process	social behavior	4	6	42	45240	420	C9JN09 // C9JQC4 // P30559 // C9JN09 // C9JQC4 // P30559	OXTR // OXTR // OXTR // OXTR // OXTR // OXTR	394371086915346	0.0001482031135146
GO:0042220	biological_process	response to cocaine	6	6	50	45240	420	C9JN09 // C9JQC4 // P30559 // C9JN09 // C9JQC4 // P30559	OXTR // OXTR // OXTR // OXTR // OXTR // OXTR	369217210215749	0.000389496552449742
GO:0060359	biological_process	response to ammonium ion	4	6	82	45240	420	C9JN09 // C9JQC4 // P30559 // C9JN09 // C9JQC4 // P30559	OXTR // OXTR // OXTR // OXTR // OXTR // OXTR	297847628731413	0.00517257427199249
GO:0033057	biological_process	multicellular organismal reproductive behavior	4	6	27	45240	420	C9JN09 // C9JQC4 // P30559 // C9JN09 // C9JQC4 // P30559	OXTR // OXTR // OXTR // OXTR // OXTR // OXTR	458114078976875	1.15661e+08
GO:0042711	biological_process	maternal behavior	6	6	10	45240	420	C9JN09 // C9JQC4 // P30559 // C9JN09 // C9JQC4 // P30559	OXTR // OXTR // OXTR // OXTR // OXTR // OXTR	601410019704485	1.63841e+06
GO:0060746	biological_process	parental behavior	5	6	10	45240	420	C9JN09 // C9JQC4 // P30559 // C9JN09 // C9JQC4 // P30559	OXTR // OXTR // OXTR // OXTR // OXTR // OXTR	601410019704485	1.63841e+06
GO:0007320	biological_process	insemination	6	6	20	45240	420	C9JN09 // C9JQC4 // P30559 // C9JN09 // C9JQC4 // P30559	OXTR // OXTR // OXTR // OXTR // OXTR // OXTR	501410019704485	1.92033e+08
GO:0007618	biological_process	mating	4	6	59	45240	420	C9JN09 // C9JQC4 // P30559 // C9JN09 // C9JQC4 // P30559	OXTR // OXTR // OXTR // OXTR // OXTR // OXTR	345338524257037	0.000967797828621781
GO:0007620	biological_process	copulation	5	6	26	45240	420	C9JN09 // C9JQC4 // P30559 // C9JN09 // C9JQC4 // P30559	OXTR // OXTR // OXTR // OXTR // OXTR // OXTR	463558857379112	9.35947e+08
GO:0042713	biological_process	sperm ejaculation	7	6	10	45240	420	C9JN09 // C9JQC4 // P30559 // C9JN09 // C9JQC4 // P30559	OXTR // OXTR // OXTR // OXTR // OXTR // OXTR	601410019704485	1.63841e+06
GO:0045777	biological_process	positive regulation of blood pressure	7	6	40	45240	420	C9JN09 // C9JQC4 // P30559 // C9JN09 // C9JQC4 // P30559	OXTR // OXTR // OXTR // OXTR // OXTR // OXTR	401410019704485	0.000112954484560774
GO:0007567	biological_process	parturition	4	6	21	45240	420	C9JN09 // C9JQC4 // P30559 // C9JN09 // C9JQC4 // P30559	OXTR // OXTR // OXTR // OXTR // OXTR // OXTR	494371086915346	2.59362e+08
GO:0060137	biological_process	maternal process involved in parturition	5	6	10	45240	420	C9JN09 // C9JQC4 // P30559 // C9JN09 // C9JQC4 // P30559	OXTR // OXTR // OXTR // OXTR // OXTR // OXTR	601410019704485	1.63841e+06
GO:0022602	biological_process	ovulation cycle process	5	6	144	45240	420	C9JN09 // C9JQC4 // P30559 // C9JN09 // C9JQC4 // P30559	OXTR // OXTR // OXTR // OXTR // OXTR // OXTR	21661032904899	0.0729853080609185
GO:0042698	biological_process	ovulation cycle	4	6	153	45240	420	C9JN09 // C9JQC4 // P30559 // C9JN09 // C9JQC4 // P30559	OXTR // OXTR // OXTR // OXTR // OXTR // OXTR	207864044923956	0.0958949958034434
GO:0060206	biological_process	estrous cycle phase	6	6	9	45240	420	C9JN09 // C9JQC4 // P30559 // C9JN09 // C9JQC4 // P30559	OXTR // OXTR // OXTR // OXTR // OXTR // OXTR	61661032904899	711030
GO:0060405	biological_process	regulation of penile erection	4	6	9	45240	420	C9JN09 // C9JQC4 // P30559 // C9JN09 // C9JQC4 // P30559	OXTR // OXTR // OXTR // OXTR // OXTR // OXTR	61661032904899	711030
GO:0060406	biological_process	positive regulation of penile erection	5	6	6	45240	420	C9JN09 // C9JQC4 // P30559 // C9JN09 // C9JQC4 // P30559	OXTR // OXTR // OXTR // OXTR // OXTR // OXTR	675106579121106	12483.7
GO:0044058	biological_process	regulation of digestive system process	5	6	34	45240	420	C9JN09 // C9JQC4 // P30559 // C9JN09 // C9JQC4 // P30559	OXTR // OXTR // OXTR // OXTR // OXTR // OXTR	424856545068188	4.47719e+09
GO:0060453	biological_process	regulation of gastric acid secretion	6	6	7	45240	420	C9JN09 // C9JQC4 // P30559 // C9JN09 // C9JQC4 // P30559	OXTR // OXTR // OXTR // OXTR // OXTR // OXTR	652867336987461	75602.4
GO:0060455	biological_process	negative regulation of gastric acid secretion	7	6	6	45240	420	C9JN09 // C9JQC4 // P30559 // C9JN09 // C9JQC4 // P30559	OXTR // OXTR // OXTR // OXTR // OXTR // OXTR	675106579121106	12483.7
GO:0060457	biological_process	negative regulation of digestive system process	6	6	18	45240	420	C9JN09 // C9JQC4 // P30559 // C9JN09 // C9JQC4 // P30559	OXTR // OXTR // OXTR // OXTR // OXTR // OXTR	51661032904899	9.82227e+06
GO:0070371	biological_process	ERK1 and ERK2 cascade	8	6	24	45240	420	C9JN09 // C9JQC4 // P30559 // C9JN09 // C9JQC4 // P30559	OXTR // OXTR // OXTR // OXTR // OXTR // OXTR	475106579121106	5.90959e+08
GO:0045933	biological_process	positive regulation of muscle contraction	7	6	37	45240	420	C9JN09 // C9JQC4 // P30559 // C9JN09 // C9JQC4 // P30559	OXTR // OXTR // OXTR // OXTR // OXTR // OXTR	412657492630327	7.31398e+08
GO:0045987	biological_process	positive regulation of smooth muscle contraction	8	6	26	45240	420	C9JN09 // C9JQC4 // P30559 // C9JN09 // C9JQC4 // P30559	OXTR // OXTR // OXTR // OXTR // OXTR // OXTR	463558857379112	9.35947e+08
GO:0070472	biological_process	regulation of uterine smooth muscle contraction	8	6	13	45240	420	C9JN09 // C9JQC4 // P30559 // C9JN09 // C9JQC4 // P30559	OXTR // OXTR // OXTR // OXTR // OXTR // OXTR	563558857379112	1.11045e+07
GO:0070474	biological_process	positive regulation of uterine smooth muscle contraction	9	6	11	45240	420	C9JN09 // C9JQC4 // P30559 // C9JN09 // C9JQC4 // P30559	OXTR // OXTR // OXTR // OXTR // OXTR // OXTR	587659667329492	3.434e+06
GO:0015016	molecular_function	[heparan sulfate]-glucosamine N-sulfotransferase activity	6	2	9	45240	420	Q2KHM8 // Q9H3R1	NDST4 // NDST4	458114078976875	0.0905515613224817
GO:0070884	biological_process	regulation of calcineurin-NFAT signaling cascade	7	2	9	45240	420	B4DG80 // Q9NZU5	LMCD1 // LMCD1	458114078976875	0.0905515613224817
GO:0070886	biological_process	positive regulation of calcineurin-NFAT signaling cascade	8	2	5	45240	420	B4DG80 // Q9NZU5	LMCD1 // LMCD1	54291376963237	0.0294109417383891
GO:0017089	molecular_function	glycolipid transporter activity	4	3	11	45240	420	B5MDU3 // J3KQS5 // Q96JA3	PLEKHA8 // PLEKHA8 // PLEKHA8	487659667329492	0.00531371716299331
GO:0046836	biological_process	glycolipid transport	6	3	12	45240	420	B5MDU3 // J3KQS5 // Q96JA3	PLEKHA8 // PLEKHA8 // PLEKHA8	475106579121106	0.00682373766911736
GO:0004993	molecular_function	serotonin receptor activity	7	3	18	45240	420	C4WYH4 // E5RK45 // Q13639	HTR4 // HTR4 // HTR4	41661032904899	0.021343448112326

## Sheet: Blue Module
GOID	Ontology	Term	Level	q	m	t	k	geneIDs	symbols	log_odds_ratio	p
GO:0007154	biological_process	cell communication	3	42	7158	45240	134	E7ER61 // P36888 // Q5VTU6 // P52945 // H7BYA3 // Q8N9B8 // H7BYA3 // Q8N9B8 // B1AQT1 // D6RBY7 // D6RFK6 // H0Y3A4 // H0YA66 // H0YAH5 // Q12955 // Q9UPU3 // Q8WUM0 // B1AQT1 // D6RBY7 // D6RFK6 // H0Y3A4 // H0YA66 // H0YAH5 // Q12955 // B1AQT1 // D6RBY7 // D6RFK6 // H0Y3A4 // H0YA66 // H0YAH5 // Q12955 // P06493 // O94844 // E9PC49 // Q96EB6 // B1AQT1 // D6RBY7 // D6RFK6 // H0Y3A4 // H0YA66 //…	FLT3 // FLT3 // FLT3 // PDX1 // RASGEF1A // RASGEF1A // RASGEF1A // RASGEF1A // ANK3 // ANK3 // ANK3 // ANK3 // ANK3 // ANK3 // ANK3 // SORCS3 // NUP133 // ANK3 // ANK3 // ANK3 // ANK3 // ANK3 // ANK3 // ANK3 // ANK3 // ANK3 // ANK3 // ANK3 // ANK3 // ANK3 // ANK3 // CDK1 // RHOBTB1 // SIRT1 // SIRT1 // ANK3 // ANK3 // ANK3 // ANK3 // ANK3 // ANK3 // ANK3	0.986198712781787	0.000583621406972737
GO:0009987	biological_process	cellular process	1	97	23599	45240	134	E7ER61 // P36888 // Q5VTU6 // P52945 // Q14692 // Q8N6G5 // H7BYA3 // Q8N9B8 // Q8N6G5 // H7BYA3 // Q8N9B8 // Q8N6G5 // P52597 // B1AQT1 // D6RBY7 // D6RFK6 // H0Y3A4 // H0YA66 // H0YAH5 // Q12955 // A6NKP0 // F2Z2R0 // Q5SW23 // Q9UI47 // A6NKP0 // F2Z2R0 // Q5SW23 // Q9UI47 // Q9UPU3 // Q8WUM0 // O75529 // B1AQT1 // D6RBY7 // D6RFK6 // H0Y3A4 // H0YA66 // H0YAH5 // Q12955 // B1AQT1 // D6RBY7 //…	FLT3 // FLT3 // FLT3 // PDX1 // BMS1 // CSGALNACT2 // RASGEF1A // RASGEF1A // CSGALNACT2 // RASGEF1A // RASGEF1A // CSGALNACT2 // HNRNPF // ANK3 // ANK3 // ANK3 // ANK3 // ANK3 // ANK3 // ANK3 // CTNNA3 // CTNNA3 // CTNNA3 // CTNNA3 // CTNNA3 // CTNNA3 // CTNNA3 // CTNNA3 // SORCS3 // NUP133 // TAF5L // ANK3 // ANK3 // ANK3 // ANK3 // ANK3 // ANK3 // ANK3 // ANK3 // ANK3 // ANK3 // ANK3 // ANK3 /…	0.472696853910961	0.000161206538068002
GO:0023052	biological_process	signaling	1	42	6896	45240	134	E7ER61 // P36888 // Q5VTU6 // P52945 // H7BYA3 // Q8N9B8 // H7BYA3 // Q8N9B8 // B1AQT1 // D6RBY7 // D6RFK6 // H0Y3A4 // H0YA66 // H0YAH5 // Q12955 // Q9UPU3 // Q8WUM0 // B1AQT1 // D6RBY7 // D6RFK6 // H0Y3A4 // H0YA66 // H0YAH5 // Q12955 // B1AQT1 // D6RBY7 // D6RFK6 // H0Y3A4 // H0YA66 // H0YAH5 // Q12955 // P06493 // O94844 // E9PC49 // Q96EB6 // B1AQT1 // D6RBY7 // D6RFK6 // H0Y3A4 // H0YA66 //…	FLT3 // FLT3 // FLT3 // PDX1 // RASGEF1A // RASGEF1A // RASGEF1A // RASGEF1A // ANK3 // ANK3 // ANK3 // ANK3 // ANK3 // ANK3 // ANK3 // SORCS3 // NUP133 // ANK3 // ANK3 // ANK3 // ANK3 // ANK3 // ANK3 // ANK3 // ANK3 // ANK3 // ANK3 // ANK3 // ANK3 // ANK3 // ANK3 // CDK1 // RHOBTB1 // SIRT1 // SIRT1 // ANK3 // ANK3 // ANK3 // ANK3 // ANK3 // ANK3 // ANK3	103999548210907	0.000239803210195472
GO:0044699	biological_process	single-organism process	1	86	18559	45240	134	E7ER61 // P36888 // Q5VTU6 // P52945 // Q14692 // H7BYA3 // Q8N9B8 // H7BYA3 // Q8N9B8 // B1AQT1 // D6RBY7 // D6RFK6 // H0Y3A4 // H0YA66 // H0YAH5 // Q12955 // A6NKP0 // F2Z2R0 // Q5SW23 // Q9UI47 // A6NKP0 // F2Z2R0 // Q5SW23 // Q9UI47 // Q9UPU3 // Q8WUM0 // O75529 // B1AQT1 // D6RBY7 // D6RFK6 // H0Y3A4 // H0YA66 // H0YAH5 // Q12955 // B1AQT1 // D6RBY7 // D6RFK6 // H0Y3A4 // H0YA66 // H0YAH5 //…	FLT3 // FLT3 // FLT3 // PDX1 // BMS1 // RASGEF1A // RASGEF1A // RASGEF1A // RASGEF1A // ANK3 // ANK3 // ANK3 // ANK3 // ANK3 // ANK3 // ANK3 // CTNNA3 // CTNNA3 // CTNNA3 // CTNNA3 // CTNNA3 // CTNNA3 // CTNNA3 // CTNNA3 // SORCS3 // NUP133 // TAF5L // ANK3 // ANK3 // ANK3 // ANK3 // ANK3 // ANK3 // ANK3 // ANK3 // ANK3 // ANK3 // ANK3 // ANK3 // ANK3 // ANK3 // CDK1 // RHOBTB1 // CTNNA3 // CTNNA…	0.645655516614547	7.71347e+08
GO:0044700	biological_process	single organism signaling	2	42	6896	45240	134	E7ER61 // P36888 // Q5VTU6 // P52945 // H7BYA3 // Q8N9B8 // H7BYA3 // Q8N9B8 // B1AQT1 // D6RBY7 // D6RFK6 // H0Y3A4 // H0YA66 // H0YAH5 // Q12955 // Q9UPU3 // Q8WUM0 // B1AQT1 // D6RBY7 // D6RFK6 // H0Y3A4 // H0YA66 // H0YAH5 // Q12955 // B1AQT1 // D6RBY7 // D6RFK6 // H0Y3A4 // H0YA66 // H0YAH5 // Q12955 // P06493 // O94844 // E9PC49 // Q96EB6 // B1AQT1 // D6RBY7 // D6RFK6 // H0Y3A4 // H0YA66 //…	FLT3 // FLT3 // FLT3 // PDX1 // RASGEF1A // RASGEF1A // RASGEF1A // RASGEF1A // ANK3 // ANK3 // ANK3 // ANK3 // ANK3 // ANK3 // ANK3 // SORCS3 // NUP133 // ANK3 // ANK3 // ANK3 // ANK3 // ANK3 // ANK3 // ANK3 // ANK3 // ANK3 // ANK3 // ANK3 // ANK3 // ANK3 // ANK3 // CDK1 // RHOBTB1 // SIRT1 // SIRT1 // ANK3 // ANK3 // ANK3 // ANK3 // ANK3 // ANK3 // ANK3	103999548210907	0.000239803210195472
GO:0044763	biological_process	single-organism cellular process	2	82	16517	45240	134	E7ER61 // P36888 // Q5VTU6 // P52945 // Q14692 // H7BYA3 // Q8N9B8 // H7BYA3 // Q8N9B8 // B1AQT1 // D6RBY7 // D6RFK6 // H0Y3A4 // H0YA66 // H0YAH5 // Q12955 // A6NKP0 // F2Z2R0 // Q5SW23 // Q9UI47 // A6NKP0 // F2Z2R0 // Q5SW23 // Q9UI47 // Q9UPU3 // Q8WUM0 // O75529 // B1AQT1 // D6RBY7 // D6RFK6 // H0Y3A4 // H0YA66 // H0YAH5 // Q12955 // B1AQT1 // D6RBY7 // D6RFK6 // H0Y3A4 // H0YA66 // H0YAH5 //…	FLT3 // FLT3 // FLT3 // PDX1 // BMS1 // RASGEF1A // RASGEF1A // RASGEF1A // RASGEF1A // ANK3 // ANK3 // ANK3 // ANK3 // ANK3 // ANK3 // ANK3 // CTNNA3 // CTNNA3 // CTNNA3 // CTNNA3 // CTNNA3 // CTNNA3 // CTNNA3 // CTNNA3 // SORCS3 // NUP133 // TAF5L // ANK3 // ANK3 // ANK3 // ANK3 // ANK3 // ANK3 // ANK3 // ANK3 // ANK3 // ANK3 // ANK3 // ANK3 // ANK3 // ANK3 // CDK1 // RHOBTB1 // CTNNA3 // CTNNA…	0.745110071146921	9.14048e+07
GO:0050896	biological_process	response to stimulus	1	47	10652	45240	134	E7ER61 // P36888 // Q5VTU6 // P52945 // H7BYA3 // Q8N9B8 // H7BYA3 // Q8N9B8 // B1AQT1 // D6RBY7 // D6RFK6 // H0Y3A4 // H0YA66 // H0YAH5 // Q12955 // Q9UPU3 // Q8WUM0 // B1AQT1 // D6RBY7 // D6RFK6 // H0Y3A4 // H0YA66 // H0YAH5 // Q12955 // B1AQT1 // D6RBY7 // D6RFK6 // H0Y3A4 // H0YA66 // H0YAH5 // Q12955 // P06493 // O94844 // P50461 // O00160 // E9PC49 // Q96EB6 // P50461 // B1AQT1 // D6RBY7 //…	FLT3 // FLT3 // FLT3 // PDX1 // RASGEF1A // RASGEF1A // RASGEF1A // RASGEF1A // ANK3 // ANK3 // ANK3 // ANK3 // ANK3 // ANK3 // ANK3 // SORCS3 // NUP133 // ANK3 // ANK3 // ANK3 // ANK3 // ANK3 // ANK3 // ANK3 // ANK3 // ANK3 // ANK3 // ANK3 // ANK3 // ANK3 // ANK3 // CDK1 // RHOBTB1 // CSRP3 // MYO1F // SIRT1 // SIRT1 // CSRP3 // ANK3 // ANK3 // ANK3 // ANK3 // ANK3 // ANK3 // ANK3 // OSBPL7 // O…	0.574974256886434	0.0868616712942398
GO:0042592	biological_process	homeostatic process	3	23	1863	45240	134	P36888 // P52945 // B1AQT1 // D6RBY7 // D6RFK6 // Q12955 // B1AQT1 // D6RBY7 // D6RFK6 // Q12955 // B1AQT1 // D6RBY7 // D6RFK6 // Q12955 // P50461 // E9PC49 // Q96EB6 // Q2TB90 // P50461 // B1AQT1 // D6RBY7 // D6RFK6 // Q12955	FLT3 // PDX1 // ANK3 // ANK3 // ANK3 // ANK3 // ANK3 // ANK3 // ANK3 // ANK3 // ANK3 // ANK3 // ANK3 // ANK3 // CSRP3 // SIRT1 // SIRT1 // HKDC1 // CSRP3 // ANK3 // ANK3 // ANK3 // ANK3	205937211553479	1.04455e+07
GO:0065008	biological_process	regulation of biological quality	2	23	3685	45240	134	P36888 // P52945 // B1AQT1 // D6RBY7 // D6RFK6 // Q12955 // B1AQT1 // D6RBY7 // D6RFK6 // Q12955 // B1AQT1 // D6RBY7 // D6RFK6 // Q12955 // P50461 // E9PC49 // Q96EB6 // Q2TB90 // P50461 // B1AQT1 // D6RBY7 // D6RFK6 // Q12955	FLT3 // PDX1 // ANK3 // ANK3 // ANK3 // ANK3 // ANK3 // ANK3 // ANK3 // ANK3 // ANK3 // ANK3 // ANK3 // ANK3 // CSRP3 // SIRT1 // SIRT1 // HKDC1 // CSRP3 // ANK3 // ANK3 // ANK3 // ANK3	107533517049399	0.0312751955242502
GO:0030154	biological_process	cell differentiation	4	25	3971	45240	134	P36888 // P52945 // B1AQT1 // D6RBY7 // D6RFK6 // Q12955 // B1AQT1 // D6RBY7 // D6RFK6 // Q12955 // B1AQT1 // D6RBY7 // D6RFK6 // Q12955 // P06493 // P50461 // A0AVK6 // E9PC49 // Q96EB6 // P50461 // A0AVK6 // B1AQT1 // D6RBY7 // D6RFK6 // Q12955	FLT3 // PDX1 // ANK3 // ANK3 // ANK3 // ANK3 // ANK3 // ANK3 // ANK3 // ANK3 // ANK3 // ANK3 // ANK3 // ANK3 // CDK1 // CSRP3 // E2F8 // SIRT1 // SIRT1 // CSRP3 // E2F8 // ANK3 // ANK3 // ANK3 // ANK3	108779166266967	0.0165244177361783
GO:0048869	biological_process	cellular developmental process	3	27	4153	45240	134	P36888 // P52945 // B1AQT1 // D6RBY7 // D6RFK6 // Q12955 // B1AQT1 // D6RBY7 // D6RFK6 // Q12955 // B1AQT1 // D6RBY7 // D6RFK6 // Q12955 // P06493 // P50461 // A0AVK6 // E9PC49 // Q96EB6 // Q8IYB8 // Q8IYB8 // P50461 // A0AVK6 // B1AQT1 // D6RBY7 // D6RFK6 // Q12955	FLT3 // PDX1 // ANK3 // ANK3 // ANK3 // ANK3 // ANK3 // ANK3 // ANK3 // ANK3 // ANK3 // ANK3 // ANK3 // ANK3 // CDK1 // CSRP3 // E2F8 // SIRT1 // SIRT1 // SUPV3L1 // SUPV3L1 // CSRP3 // E2F8 // ANK3 // ANK3 // ANK3 // ANK3	113417146415808	0.00585136005041571
GO:0005515	molecular_function	protein binding	2	53	10400	45240	134	P36888 // P52945 // P52597 // Q16204 // Q12955 // Q70YC5 // A6NKP0 // F2Z2R0 // Q5SW23 // Q9UI47 // A6NKP0 // F2Z2R0 // Q5SW23 // Q9UI47 // Q8WUM0 // Q12955 // Q12955 // P06493 // A6NKP0 // F2Z2R0 // Q5SW23 // Q9UI47 // A6NKP0 // F2Z2R0 // Q5SW23 // Q9UI47 // P50461 // A0AVK6 // E9PMT9 // O00160 // Q9H324 // A6NKP0 // F2Z2R0 // Q5SW23 // Q9UI47 // A6NKP0 // F2Z2R0 // Q5SW23 // Q9UI47 // A6NKP0 //…	FLT3 // PDX1 // HNRNPF // CCDC6 // ANK3 // ZNF365 // CTNNA3 // CTNNA3 // CTNNA3 // CTNNA3 // CTNNA3 // CTNNA3 // CTNNA3 // CTNNA3 // NUP133 // ANK3 // ANK3 // CDK1 // CTNNA3 // CTNNA3 // CTNNA3 // CTNNA3 // CTNNA3 // CTNNA3 // CTNNA3 // CTNNA3 // CSRP3 // E2F8 // E2F8 // MYO1F // ADAMTS10 // CTNNA3 // CTNNA3 // CTNNA3 // CTNNA3 // CTNNA3 // CTNNA3 // CTNNA3 // CTNNA3 // CTNNA3 // CTNNA3 // CTNNA3…	0.782846665066793	0.00119167933987922
GO:0042221	biological_process	response to chemical stimulus	2	23	4039	45240	134	P36888 // P52945 // B1AQT1 // D6RBY7 // D6RFK6 // Q12955 // Q8WUM0 // B1AQT1 // D6RBY7 // D6RFK6 // Q12955 // B1AQT1 // D6RBY7 // D6RFK6 // Q12955 // P06493 // E9PC49 // Q96EB6 // B1AQT1 // D6RBY7 // D6RFK6 // Q12955 // Q9BZF2	FLT3 // PDX1 // ANK3 // ANK3 // ANK3 // ANK3 // NUP133 // ANK3 // ANK3 // ANK3 // ANK3 // ANK3 // ANK3 // ANK3 // ANK3 // CDK1 // SIRT1 // SIRT1 // ANK3 // ANK3 // ANK3 // ANK3 // OSBPL7	0.943001643773337	0.087532483734135
GO:0005975	biological_process	carbohydrate metabolic process	3	18	1449	45240	134	P52945 // Q8N6G5 // Q8N6G5 // Q8N6G5 // Q8WUM0 // Q96EB6 // Q2TB90 // F5GWS6 // F5GZ11 // F5H155 // F5H245 // F5H326 // F5H5G7 // G3XAP5 // P07864 // Q8IX04 // H9KVB3 // Q6ZRI0	PDX1 // CSGALNACT2 // CSGALNACT2 // CSGALNACT2 // NUP133 // SIRT1 // HKDC1 // LDHC // LDHC // LDHC // LDHC // LDHC // LDHC // LDHC // LDHC // UEVLD // OTOG // OTOG	206830524030479	4.12025e+09
GO:0005996	biological_process	monosaccharide metabolic process	5	9	445	45240	134	P52945 // Q2TB90 // F5H155 // F5H245 // F5H5G7 // G3XAP5 // P07864 // H9KVB3 // Q6ZRI0	PDX1 // HKDC1 // LDHC // LDHC // LDHC // LDHC // LDHC // OTOG // OTOG	277148559400796	0.000814180311926865
GO:0006006	biological_process	glucose metabolic process	7	7	307	45240	134	P52945 // Q2TB90 // F5H155 // F5H245 // F5H5G7 // G3XAP5 // P07864	PDX1 // HKDC1 // LDHC // LDHC // LDHC // LDHC // LDHC	294448219510684	0.0031851796412369
GO:0019318	biological_process	hexose metabolic process	6	7	414	45240	134	P52945 // Q2TB90 // F5H155 // F5H245 // F5H5G7 // G3XAP5 // P07864	PDX1 // HKDC1 // LDHC // LDHC // LDHC // LDHC // LDHC	251309008297769	0.0165450106714264
GO:0044723	biological_process	single-organism carbohydrate metabolic process	4	13	938	45240	134	P52945 // Q8N6G5 // Q8N6G5 // Q8N6G5 // Q96EB6 // Q2TB90 // F5H155 // F5H245 // F5H5G7 // G3XAP5 // P07864 // H9KVB3 // Q6ZRI0	PDX1 // CSGALNACT2 // CSGALNACT2 // CSGALNACT2 // SIRT1 // HKDC1 // LDHC // LDHC // LDHC // LDHC // LDHC // OTOG // OTOG	222621772404513	0.000508888320402582
GO:0006091	biological_process	generation of precursor metabolites and energy	3	7	576	45240	134	P52945 // Q2TB90 // F5H155 // F5H245 // F5H5G7 // G3XAP5 // P07864	PDX1 // HKDC1 // LDHC // LDHC // LDHC // LDHC // LDHC	20366520390347	0.0872979910680558
GO:0007399	biological_process	nervous system development	5	18	2809	45240	134	P52945 // B1AQT1 // D6RBY7 // D6RFK6 // Q12955 // B1AQT1 // D6RBY7 // D6RFK6 // Q12955 // B1AQT1 // D6RBY7 // D6RFK6 // Q12955 // P06493 // B1AQT1 // D6RBY7 // D6RFK6 // Q12955	PDX1 // ANK3 // ANK3 // ANK3 // ANK3 // ANK3 // ANK3 // ANK3 // ANK3 // ANK3 // ANK3 // ANK3 // ANK3 // CDK1 // ANK3 // ANK3 // ANK3 // ANK3	111330621073532	0.0845031704181129
GO:0009653	biological_process	anatomical structure morphogenesis	3	25	3093	45240	134	P52945 // B1AQT1 // D6RBY7 // D6RFK6 // Q12955 // B1AQT1 // D6RBY7 // D6RFK6 // Q12955 // B1AQT1 // D6RBY7 // D6RFK6 // Q12955 // P06493 // P50461 // A0AVK6 // Q96EB6 // Q8IYB8 // Q8IYB8 // P50461 // A0AVK6 // B1AQT1 // D6RBY7 // D6RFK6 // Q12955	PDX1 // ANK3 // ANK3 // ANK3 // ANK3 // ANK3 // ANK3 // ANK3 // ANK3 // ANK3 // ANK3 // ANK3 // ANK3 // CDK1 // CSRP3 // E2F8 // SIRT1 // SUPV3L1 // SUPV3L1 // CSRP3 // E2F8 // ANK3 // ANK3 // ANK3 // ANK3	144828719010487	0.000440440266470499
GO:0051641	biological_process	cellular localization	3	22	2817	45240	134	P52945 // B1AQT1 // D6RBY7 // D6RFK6 // Q12955 // Q8WUM0 // B1AQT1 // D6RBY7 // D6RFK6 // Q12955 // B1AQT1 // D6RBY7 // D6RFK6 // Q12955 // P06493 // P50461 // O00160 // P50461 // B1AQT1 // D6RBY7 // D6RFK6 // Q12955	PDX1 // ANK3 // ANK3 // ANK3 // ANK3 // NUP133 // ANK3 // ANK3 // ANK3 // ANK3 // ANK3 // ANK3 // ANK3 // ANK3 // CDK1 // CSRP3 // MYO1F // CSRP3 // ANK3 // ANK3 // ANK3 // ANK3	139870988868178	0.00236976195761762
GO:0051649	biological_process	establishment of localization in cell	4	19	2375	45240	134	P52945 // B1AQT1 // D6RBY7 // D6RFK6 // Q12955 // Q8WUM0 // B1AQT1 // D6RBY7 // D6RFK6 // Q12955 // B1AQT1 // D6RBY7 // D6RFK6 // Q12955 // O00160 // B1AQT1 // D6RBY7 // D6RFK6 // Q12955	PDX1 // ANK3 // ANK3 // ANK3 // ANK3 // NUP133 // ANK3 // ANK3 // ANK3 // ANK3 // ANK3 // ANK3 // ANK3 // ANK3 // MYO1F // ANK3 // ANK3 // ANK3 // ANK3	143343783375732	0.00584699905493435
GO:0071702	biological_process	organic substance transport	4	21	2533	45240	134	P52945 // B1AQT1 // D6RBY7 // D6RFK6 // Q12955 // Q8WUM0 // B1AQT1 // D6RBY7 // D6RFK6 // Q12955 // B1AQT1 // D6RBY7 // D6RFK6 // Q12955 // B1AQT1 // D6RBY7 // D6RFK6 // Q12955 // Q9BZF2 // A8MYV4 // Q8IX04	PDX1 // ANK3 // ANK3 // ANK3 // ANK3 // NUP133 // ANK3 // ANK3 // ANK3 // ANK3 // ANK3 // ANK3 // ANK3 // ANK3 // ANK3 // ANK3 // ANK3 // ANK3 // OSBPL7 // UEVLD // UEVLD	148490817948567	0.0016596471003882
GO:0051050	biological_process	positive regulation of transport	5	8	721	45240	134	P52945 // Q12955 // Q12955 // Q12955 // P06493 // E9PC49 // Q96EB6 // Q12955	PDX1 // ANK3 // ANK3 // ANK3 // CDK1 // SIRT1 // SIRT1 // ANK3	190536666917859	0.0750581117650709
GO:0009605	biological_process	response to external stimulus	2	22	1564	45240	134	P52945 // B1AQT1 // D6RBY7 // D6RFK6 // Q12955 // B1AQT1 // D6RBY7 // D6RFK6 // Q12955 // B1AQT1 // D6RBY7 // D6RFK6 // Q12955 // P06493 // P50461 // E9PC49 // Q96EB6 // P50461 // B1AQT1 // D6RBY7 // D6RFK6 // Q12955	PDX1 // ANK3 // ANK3 // ANK3 // ANK3 // ANK3 // ANK3 // ANK3 // ANK3 // ANK3 // ANK3 // ANK3 // ANK3 // CDK1 // CSRP3 // SIRT1 // SIRT1 // CSRP3 // ANK3 // ANK3 // ANK3 // ANK3	224762893974935	2.4488e+07
GO:0048878	biological_process	chemical homeostasis	4	22	1286	45240	134	P52945 // B1AQT1 // D6RBY7 // D6RFK6 // Q12955 // B1AQT1 // D6RBY7 // D6RFK6 // Q12955 // B1AQT1 // D6RBY7 // D6RFK6 // Q12955 // P50461 // E9PC49 // Q96EB6 // Q2TB90 // P50461 // B1AQT1 // D6RBY7 // D6RFK6 // Q12955	PDX1 // ANK3 // ANK3 // ANK3 // ANK3 // ANK3 // ANK3 // ANK3 // ANK3 // ANK3 // ANK3 // ANK3 // ANK3 // CSRP3 // SIRT1 // SIRT1 // HKDC1 // CSRP3 // ANK3 // ANK3 // ANK3 // ANK3	252997880972876	782205
GO:0043228	cellular_component	non-membrane-bounded organelle	2	50	6901	45240	134	Q14692 // P52597 // Q16204 // Q12955 // Q70YC5 // A6NKP0 // F2Z2R0 // Q5SW23 // Q9UI47 // A6NKP0 // F2Z2R0 // Q5SW23 // Q9UI47 // Q8WUM0 // Q14146 // Q12955 // Q12955 // P06493 // A6NKP0 // F2Z2R0 // Q5SW23 // Q9UI47 // A6NKP0 // F2Z2R0 // Q5SW23 // Q9UI47 // P50461 // M0QXE0 // M0QXU2 // M0QY89 // O00160 // A6NKP0 // F2Z2R0 // Q5SW23 // Q9UI47 // A6NKP0 // F2Z2R0 // Q5SW23 // Q9UI47 // A6NKP0 //…	BMS1 // HNRNPF // CCDC6 // ANK3 // ZNF365 // CTNNA3 // CTNNA3 // CTNNA3 // CTNNA3 // CTNNA3 // CTNNA3 // CTNNA3 // CTNNA3 // NUP133 // URB2 // ANK3 // ANK3 // CDK1 // CTNNA3 // CTNNA3 // CTNNA3 // CTNNA3 // CTNNA3 // CTNNA3 // CTNNA3 // CTNNA3 // CSRP3 // MYO1F // MYO1F // MYO1F // MYO1F // CTNNA3 // CTNNA3 // CTNNA3 // CTNNA3 // CTNNA3 // CTNNA3 // CTNNA3 // CTNNA3 // CTNNA3 // CTNNA3 // CTNNA3 …	129048859055314	6.69474e+06
GO:0043232	cellular_component	intracellular non-membrane-bounded organelle	6	50	6901	45240	134	Q14692 // P52597 // Q16204 // Q12955 // Q70YC5 // A6NKP0 // F2Z2R0 // Q5SW23 // Q9UI47 // A6NKP0 // F2Z2R0 // Q5SW23 // Q9UI47 // Q8WUM0 // Q14146 // Q12955 // Q12955 // P06493 // A6NKP0 // F2Z2R0 // Q5SW23 // Q9UI47 // A6NKP0 // F2Z2R0 // Q5SW23 // Q9UI47 // P50461 // M0QXE0 // M0QXU2 // M0QY89 // O00160 // A6NKP0 // F2Z2R0 // Q5SW23 // Q9UI47 // A6NKP0 // F2Z2R0 // Q5SW23 // Q9UI47 // A6NKP0 //…	BMS1 // HNRNPF // CCDC6 // ANK3 // ZNF365 // CTNNA3 // CTNNA3 // CTNNA3 // CTNNA3 // CTNNA3 // CTNNA3 // CTNNA3 // CTNNA3 // NUP133 // URB2 // ANK3 // ANK3 // CDK1 // CTNNA3 // CTNNA3 // CTNNA3 // CTNNA3 // CTNNA3 // CTNNA3 // CTNNA3 // CTNNA3 // CSRP3 // MYO1F // MYO1F // MYO1F // MYO1F // CTNNA3 // CTNNA3 // CTNNA3 // CTNNA3 // CTNNA3 // CTNNA3 // CTNNA3 // CTNNA3 // CTNNA3 // CTNNA3 // CTNNA3 …	129048859055314	6.69474e+06
GO:0008376	molecular_function	acetylgalactosaminyltransferase activity	5	3	38	45240	134	Q8N6G5 // Q8N6G5 // Q8N6G5	CSGALNACT2 // CSGALNACT2 // CSGALNACT2	473625710569698	0.0135614344002975
GO:0030166	biological_process	proteoglycan biosynthetic process	7	3	51	45240	134	Q8N6G5 // Q8N6G5 // Q8N6G5	CSGALNACT2 // CSGALNACT2 // CSGALNACT2	431175927716907	0.0295473147433912
GO:0030173	cellular_component	integral to Golgi membrane	11	3	52	45240	134	Q8N6G5 // Q8N6G5 // Q8N6G5	CSGALNACT2 // CSGALNACT2 // CSGALNACT2	428374490099947	0.0311375013559263
GO:0031228	cellular_component	intrinsic to Golgi membrane	10	3	55	45240	134	Q8N6G5 // Q8N6G5 // Q8N6G5	CSGALNACT2 // CSGALNACT2 // CSGALNACT2	420282490561591	0.0362000489919068
GO:0030204	biological_process	chondroitin sulfate metabolic process	8	3	70	45240	134	Q8N6G5 // Q8N6G5 // Q8N6G5	CSGALNACT2 // CSGALNACT2 // CSGALNACT2	38549016021956	0.0651626774127586
GO:0050654	biological_process	chondroitin sulfate proteoglycan metabolic process	7	3	72	45240	134	Q8N6G5 // Q8N6G5 // Q8N6G5	CSGALNACT2 // CSGALNACT2 // CSGALNACT2	381425961769826	0.069997213049182
GO:0030206	biological_process	chondroitin sulfate biosynthetic process	9	3	26	45240	134	Q8N6G5 // Q8N6G5 // Q8N6G5	CSGALNACT2 // CSGALNACT2 // CSGALNACT2	528374490099947	0.00489136198947098
GO:0050650	biological_process	chondroitin sulfate proteoglycan biosynthetic process	8	3	29	45240	134	Q8N6G5 // Q8N6G5 // Q8N6G5	CSGALNACT2 // CSGALNACT2 // CSGALNACT2	512620362401299	0.00655011118529556
GO:0050651	biological_process	dermatan sulfate proteoglycan biosynthetic process	8	3	14	45240	134	Q8N6G5 // Q8N6G5 // Q8N6G5	CSGALNACT2 // CSGALNACT2 // CSGALNACT2	617682969708296	0.000860209282761719
GO:0050655	biological_process	dermatan sulfate proteoglycan metabolic process	7	3	14	45240	134	Q8N6G5 // Q8N6G5 // Q8N6G5	CSGALNACT2 // CSGALNACT2 // CSGALNACT2	617682969708296	0.000860209282761719
GO:0000271	biological_process	polysaccharide biosynthetic process	6	3	58	45240	134	Q8N6G5 // Q8N6G5 // Q8N6G5	CSGALNACT2 // CSGALNACT2 // CSGALNACT2	412620362401299	0.0419022962216094
GO:0033692	biological_process	cellular polysaccharide biosynthetic process	7	3	54	45240	134	Q8N6G5 // Q8N6G5 // Q8N6G5	CSGALNACT2 // CSGALNACT2 // CSGALNACT2	42292971169771	0.0344636162357623
GO:0034637	biological_process	cellular carbohydrate biosynthetic process	6	3	73	45240	134	Q8N6G5 // Q8N6G5 // Q8N6G5	CSGALNACT2 // CSGALNACT2 // CSGALNACT2	379436006026055	0.0725352066267035
GO:0044262	biological_process	cellular carbohydrate metabolic process	4	12	232	45240	134	Q8N6G5 // Q8N6G5 // Q8N6G5 // F5GWS6 // F5GZ11 // F5H155 // F5H245 // F5H326 // F5H5G7 // G3XAP5 // P07864 // Q8IX04	CSGALNACT2 // CSGALNACT2 // CSGALNACT2 // LDHC // LDHC // LDHC // LDHC // LDHC // LDHC // LDHC // LDHC // UEVLD	412620362401299	148201
GO:0040011	biological_process	locomotion	1	20	1456	45240	134	Q8N9B8 // Q8N9B8 // B1AQT1 // D6RBY7 // D6RFK6 // Q12955 // B1AQT1 // D6RBY7 // D6RFK6 // Q12955 // B1AQT1 // D6RBY7 // D6RFK6 // Q12955 // P06493 // B1AQT1 // D6RBY7 // D6RFK6 // Q12955 // P07864	RASGEF1A // RASGEF1A // ANK3 // ANK3 // ANK3 // ANK3 // ANK3 // ANK3 // ANK3 // ANK3 // ANK3 // ANK3 // ANK3 // ANK3 // CDK1 // ANK3 // ANK3 // ANK3 // ANK3 // LDHC	221335557310808	1.96371e+08
GO:0005198	molecular_function	structural molecule activity	1	36	1310	45240	134	Q16204 // Q12955 // A6NKP0 // F2Z2R0 // Q5SW23 // Q9UI47 // A6NKP0 // F2Z2R0 // Q5SW23 // Q9UI47 // Q12955 // Q12955 // A6NKP0 // F2Z2R0 // Q5SW23 // Q9UI47 // A6NKP0 // F2Z2R0 // Q5SW23 // Q9UI47 // P50461 // A6NKP0 // F2Z2R0 // Q5SW23 // Q9UI47 // A6NKP0 // F2Z2R0 // Q5SW23 // Q9UI47 // A6NKP0 // F2Z2R0 // Q5SW23 // Q9UI47 // P50461 // Q12955 // Q6ZRI0	CCDC6 // ANK3 // CTNNA3 // CTNNA3 // CTNNA3 // CTNNA3 // CTNNA3 // CTNNA3 // CTNNA3 // CTNNA3 // ANK3 // ANK3 // CTNNA3 // CTNNA3 // CTNNA3 // CTNNA3 // CTNNA3 // CTNNA3 // CTNNA3 // CTNNA3 // CSRP3 // CTNNA3 // CTNNA3 // CTNNA3 // CTNNA3 // CTNNA3 // CTNNA3 // CTNNA3 // CTNNA3 // CTNNA3 // CTNNA3 // CTNNA3 // CTNNA3 // CSRP3 // ANK3 // OTOG	321379602343691	4.61395e-08
GO:0005200	molecular_function	structural constituent of cytoskeleton	2	5	154	45240	134	Q16204 // Q12955 // Q12955 // Q12955 // Q12955	CCDC6 // ANK3 // ANK3 // ANK3 // ANK3	345436367261187	0.00740864285380836
GO:0005856	cellular_component	cytoskeleton	7	41	3161	45240	134	Q16204 // Q12955 // Q70YC5 // A6NKP0 // F2Z2R0 // Q5SW23 // Q9UI47 // A6NKP0 // F2Z2R0 // Q5SW23 // Q9UI47 // Q12955 // Q12955 // P06493 // A6NKP0 // F2Z2R0 // Q5SW23 // Q9UI47 // A6NKP0 // F2Z2R0 // Q5SW23 // Q9UI47 // P50461 // M0QXE0 // M0QXU2 // M0QY89 // O00160 // A6NKP0 // F2Z2R0 // Q5SW23 // Q9UI47 // A6NKP0 // F2Z2R0 // Q5SW23 // Q9UI47 // A6NKP0 // F2Z2R0 // Q5SW23 // Q9UI47 // P50461 //…	CCDC6 // ANK3 // ZNF365 // CTNNA3 // CTNNA3 // CTNNA3 // CTNNA3 // CTNNA3 // CTNNA3 // CTNNA3 // CTNNA3 // ANK3 // ANK3 // CDK1 // CTNNA3 // CTNNA3 // CTNNA3 // CTNNA3 // CTNNA3 // CTNNA3 // CTNNA3 // CTNNA3 // CSRP3 // MYO1F // MYO1F // MYO1F // MYO1F // CTNNA3 // CTNNA3 // CTNNA3 // CTNNA3 // CTNNA3 // CTNNA3 // CTNNA3 // CTNNA3 // CTNNA3 // CTNNA3 // CTNNA3 // CTNNA3 // CSRP3 // ANK3	2130608803133	7.43076
GO:0000902	biological_process	cell morphogenesis	5	17	1241	45240	134	B1AQT1 // D6RBY7 // D6RFK6 // Q12955 // B1AQT1 // D6RBY7 // D6RFK6 // Q12955 // B1AQT1 // D6RBY7 // D6RFK6 // Q12955 // P06493 // B1AQT1 // D6RBY7 // D6RFK6 // Q12955	ANK3 // ANK3 // ANK3 // ANK3 // ANK3 // ANK3 // ANK3 // ANK3 // ANK3 // ANK3 // ANK3 // ANK3 // CDK1 // ANK3 // ANK3 // ANK3 // ANK3	220939755953939	2.45421e+09
GO:0000904	biological_process	cell morphogenesis involved in differentiation	6	17	904	45240	134	B1AQT1 // D6RBY7 // D6RFK6 // Q12955 // B1AQT1 // D6RBY7 // D6RFK6 // Q12955 // B1AQT1 // D6RBY7 // D6RFK6 // Q12955 // P06493 // B1AQT1 // D6RBY7 // D6RFK6 // Q12955	ANK3 // ANK3 // ANK3 // ANK3 // ANK3 // ANK3 // ANK3 // ANK3 // ANK3 // ANK3 // ANK3 // ANK3 // CDK1 // ANK3 // ANK3 // ANK3 // ANK3	266650599725456	3.14125e+07
GO:0006935	biological_process	chemotaxis	4	17	717	45240	134	B1AQT1 // D6RBY7 // D6RFK6 // Q12955 // B1AQT1 // D6RBY7 // D6RFK6 // Q12955 // B1AQT1 // D6RBY7 // D6RFK6 // Q12955 // P06493 // B1AQT1 // D6RBY7 // D6RFK6 // Q12955	ANK3 // ANK3 // ANK3 // ANK3 // ANK3 // ANK3 // ANK3 // ANK3 // ANK3 // ANK3 // ANK3 // ANK3 // CDK1 // ANK3 // ANK3 // ANK3 // ANK3	300085565096785	1.10014e+06
GO:0007409	biological_process	axonogenesis	12	17	700	45240	134	B1AQT1 // D6RBY7 // D6RFK6 // Q12955 // B1AQT1 // D6RBY7 // D6RFK6 // Q12955 // B1AQT1 // D6RBY7 // D6RFK6 // Q12955 // P06493 // B1AQT1 // D6RBY7 // D6RFK6 // Q12955	ANK3 // ANK3 // ANK3 // ANK3 // ANK3 // ANK3 // ANK3 // ANK3 // ANK3 // ANK3 // ANK3 // ANK3 // CDK1 // ANK3 // ANK3 // ANK3 // ANK3	303547384783742	798694
GO:0007411	biological_process	axon guidance	13	17	463	45240	134	B1AQT1 // D6RBY7 // D6RFK6 // Q12955 // B1AQT1 // D6RBY7 // D6RFK6 // Q12955 // B1AQT1 // D6RBY7 // D6RFK6 // Q12955 // P06493 // B1AQT1 // D6RBY7 // D6RFK6 // Q12955	ANK3 // ANK3 // ANK3 // ANK3 // ANK3 // ANK3 // ANK3 // ANK3 // ANK3 // ANK3 // ANK3 // ANK3 // CDK1 // ANK3 // ANK3 // ANK3 // ANK3	363181657640951	144.819
GO:0022008	biological_process	neurogenesis	6	17	1966	45240	134	B1AQT1 // D6RBY7 // D6RFK6 // Q12955 // B1AQT1 // D6RBY7 // D6RFK6 // Q12955 // B1AQT1 // D6RBY7 // D6RFK6 // Q12955 // P06493 // B1AQT1 // D6RBY7 // D6RFK6 // Q12955	ANK3 // ANK3 // ANK3 // ANK3 // ANK3 // ANK3 // ANK3 // ANK3 // ANK3 // ANK3 // ANK3 // ANK3 // CDK1 // ANK3 // ANK3 // ANK3 // ANK3	154563735332917	0.0057079569524205
GO:0030030	biological_process	cell projection organization	3	17	1331	45240	134	B1AQT1 // D6RBY7 // D6RFK6 // Q12955 // B1AQT1 // D6RBY7 // D6RFK6 // Q12955 // B1AQT1 // D6RBY7 // D6RFK6 // Q12955 // P06493 // B1AQT1 // D6RBY7 // D6RFK6 // Q12955	ANK3 // ANK3 // ANK3 // ANK3 // ANK3 // ANK3 // ANK3 // ANK3 // ANK3 // ANK3 // ANK3 // ANK3 // CDK1 // ANK3 // ANK3 // ANK3 // ANK3	210839010375786	6.03681e+08
GO:0030182	biological_process	neuron differentiation	8	17	1341	45240	134	B1AQT1 // D6RBY7 // D6RFK6 // Q12955 // B1AQT1 // D6RBY7 // D6RFK6 // Q12955 // B1AQT1 // D6RBY7 // D6RFK6 // Q12955 // P06493 // B1AQT1 // D6RBY7 // D6RFK6 // Q12955	ANK3 // ANK3 // ANK3 // ANK3 // ANK3 // ANK3 // ANK3 // ANK3 // ANK3 // ANK3 // ANK3 // ANK3 // CDK1 // ANK3 // ANK3 // ANK3 // ANK3	209759143776528	6.59172e+09
GO:0031175	biological_process	neuron projection development	10	17	970	45240	134	B1AQT1 // D6RBY7 // D6RFK6 // Q12955 // B1AQT1 // D6RBY7 // D6RFK6 // Q12955 // B1AQT1 // D6RBY7 // D6RFK6 // Q12955 // P06493 // B1AQT1 // D6RBY7 // D6RFK6 // Q12955	ANK3 // ANK3 // ANK3 // ANK3 // ANK3 // ANK3 // ANK3 // ANK3 // ANK3 // ANK3 // ANK3 // ANK3 // CDK1 // ANK3 // ANK3 // ANK3 // ANK3	256484402259526	8.5714e+07
GO:0032989	biological_process	cellular component morphogenesis	4	21	1346	45240	134	B1AQT1 // D6RBY7 // D6RFK6 // Q12955 // B1AQT1 // D6RBY7 // D6RFK6 // Q12955 // B1AQT1 // D6RBY7 // D6RFK6 // Q12955 // P06493 // P50461 // Q8IYB8 // Q8IYB8 // P50461 // B1AQT1 // D6RBY7 // D6RFK6 // Q12955	ANK3 // ANK3 // ANK3 // ANK3 // ANK3 // ANK3 // ANK3 // ANK3 // ANK3 // ANK3 // ANK3 // ANK3 // CDK1 // CSRP3 // SUPV3L1 // SUPV3L1 // CSRP3 // ANK3 // ANK3 // ANK3 // ANK3	239707684658785	101225
GO:0032990	biological_process	cell part morphogenesis	5	19	1002	45240	134	B1AQT1 // D6RBY7 // D6RFK6 // Q12955 // B1AQT1 // D6RBY7 // D6RFK6 // Q12955 // B1AQT1 // D6RBY7 // D6RFK6 // Q12955 // P06493 // Q8IYB8 // Q8IYB8 // B1AQT1 // D6RBY7 // D6RFK6 // Q12955	ANK3 // ANK3 // ANK3 // ANK3 // ANK3 // ANK3 // ANK3 // ANK3 // ANK3 // ANK3 // ANK3 // ANK3 // CDK1 // SUPV3L1 // SUPV3L1 // ANK3 // ANK3 // ANK3 // ANK3	267848283866779	318798
GO:0042330	biological_process	taxis	3	17	717	45240	134	B1AQT1 // D6RBY7 // D6RFK6 // Q12955 // B1AQT1 // D6RBY7 // D6RFK6 // Q12955 // B1AQT1 // D6RBY7 // D6RFK6 // Q12955 // P06493 // B1AQT1 // D6RBY7 // D6RFK6 // Q12955	ANK3 // ANK3 // ANK3 // ANK3 // ANK3 // ANK3 // ANK3 // ANK3 // ANK3 // ANK3 // ANK3 // ANK3 // CDK1 // ANK3 // ANK3 // ANK3 // ANK3	300085565096785	1.10014e+06
GO:0048468	biological_process	cell development	5	19	2065	45240	134	B1AQT1 // D6RBY7 // D6RFK6 // Q12955 // B1AQT1 // D6RBY7 // D6RFK6 // Q12955 // B1AQT1 // D6RBY7 // D6RFK6 // Q12955 // P06493 // P50461 // P50461 // B1AQT1 // D6RBY7 // D6RFK6 // Q12955	ANK3 // ANK3 // ANK3 // ANK3 // ANK3 // ANK3 // ANK3 // ANK3 // ANK3 // ANK3 // ANK3 // ANK3 // CDK1 // CSRP3 // CSRP3 // ANK3 // ANK3 // ANK3 // ANK3	163522356555619	0.00106788106693986
GO:0048666	biological_process	neuron development	9	17	1139	45240	134	B1AQT1 // D6RBY7 // D6RFK6 // Q12955 // B1AQT1 // D6RBY7 // D6RFK6 // Q12955 // B1AQT1 // D6RBY7 // D6RFK6 // Q12955 // P06493 // B1AQT1 // D6RBY7 // D6RFK6 // Q12955	ANK3 // ANK3 // ANK3 // ANK3 // ANK3 // ANK3 // ANK3 // ANK3 // ANK3 // ANK3 // ANK3 // ANK3 // CDK1 // ANK3 // ANK3 // ANK3 // ANK3	233313292796164	7.71347e+08
GO:0048667	biological_process	cell morphogenesis involved in neuron differentiation	10	17	763	45240	134	B1AQT1 // D6RBY7 // D6RFK6 // Q12955 // B1AQT1 // D6RBY7 // D6RFK6 // Q12955 // B1AQT1 // D6RBY7 // D6RFK6 // Q12955 // P06493 // B1AQT1 // D6RBY7 // D6RFK6 // Q12955	ANK3 // ANK3 // ANK3 // ANK3 // ANK3 // ANK3 // ANK3 // ANK3 // ANK3 // ANK3 // ANK3 // ANK3 // CDK1 // ANK3 // ANK3 // ANK3 // ANK3	291114571283522	2.8132e+06
GO:0048699	biological_process	generation of neurons	7	17	1818	45240	134	B1AQT1 // D6RBY7 // D6RFK6 // Q12955 // B1AQT1 // D6RBY7 // D6RFK6 // Q12955 // B1AQT1 // D6RBY7 // D6RFK6 // Q12955 // P06493 // B1AQT1 // D6RBY7 // D6RFK6 // Q12955	ANK3 // ANK3 // ANK3 // ANK3 // ANK3 // ANK3 // ANK3 // ANK3 // ANK3 // ANK3 // ANK3 // ANK3 // CDK1 // ANK3 // ANK3 // ANK3 // ANK3	165854847547564	0.00236976195761762
GO:0048812	biological_process	neuron projection morphogenesis	11	17	807	45240	134	B1AQT1 // D6RBY7 // D6RFK6 // Q12955 // B1AQT1 // D6RBY7 // D6RFK6 // Q12955 // B1AQT1 // D6RBY7 // D6RFK6 // Q12955 // P06493 // B1AQT1 // D6RBY7 // D6RFK6 // Q12955	ANK3 // ANK3 // ANK3 // ANK3 // ANK3 // ANK3 // ANK3 // ANK3 // ANK3 // ANK3 // ANK3 // ANK3 // CDK1 // ANK3 // ANK3 // ANK3 // ANK3	283026009639197	6.3051e+06
GO:0048858	biological_process	cell projection morphogenesis	6	17	984	45240	134	B1AQT1 // D6RBY7 // D6RFK6 // Q12955 // B1AQT1 // D6RBY7 // D6RFK6 // Q12955 // B1AQT1 // D6RBY7 // D6RFK6 // Q12955 // P06493 // B1AQT1 // D6RBY7 // D6RFK6 // Q12955	ANK3 // ANK3 // ANK3 // ANK3 // ANK3 // ANK3 // ANK3 // ANK3 // ANK3 // ANK3 // ANK3 // ANK3 // CDK1 // ANK3 // ANK3 // ANK3 // ANK3	254417045433051	1.01811e+08
GO:0005911	cellular_component	cell-cell junction	2	23	499	45240	134	B1AQT1 // D6RBY7 // D6RFK6 // Q12955 // Q9UI47 // Q9UI47 // B1AQT1 // D6RBY7 // D6RFK6 // Q12955 // B1AQT1 // D6RBY7 // D6RFK6 // Q12955 // Q9UI47 // Q9UI47 // Q9UI47 // Q9UI47 // Q9UI47 // B1AQT1 // D6RBY7 // D6RFK6 // Q12955	ANK3 // ANK3 // ANK3 // ANK3 // CTNNA3 // CTNNA3 // ANK3 // ANK3 // ANK3 // ANK3 // ANK3 // ANK3 // ANK3 // ANK3 // CTNNA3 // CTNNA3 // CTNNA3 // CTNNA3 // CTNNA3 // ANK3 // ANK3 // ANK3 // ANK3	395988806913916	0.000334703
GO:0014704	cellular_component	intercalated disc	4	23	116	45240	134	B1AQT1 // D6RBY7 // D6RFK6 // Q12955 // Q9UI47 // Q9UI47 // B1AQT1 // D6RBY7 // D6RFK6 // Q12955 // B1AQT1 // D6RBY7 // D6RFK6 // Q12955 // Q9UI47 // Q9UI47 // Q9UI47 // Q9UI47 // Q9UI47 // B1AQT1 // D6RBY7 // D6RFK6 // Q12955	ANK3 // ANK3 // ANK3 // ANK3 // CTNNA3 // CTNNA3 // ANK3 // ANK3 // ANK3 // ANK3 // ANK3 // ANK3 // ANK3 // ANK3 // CTNNA3 // CTNNA3 // CTNNA3 // CTNNA3 // CTNNA3 // ANK3 // ANK3 // ANK3 // ANK3	606480307934885	5.53708e-19
GO:0030054	cellular_component	cell junction	1	26	1154	45240	134	B1AQT1 // D6RBY7 // D6RFK6 // Q12955 // Q9UI47 // Q86VH5 // Q9UI47 // B1AQT1 // D6RBY7 // D6RFK6 // Q12955 // B1AQT1 // D6RBY7 // D6RFK6 // Q12955 // Q9UI47 // Q9UI47 // Q86VH5 // Q9UI47 // Q9UI47 // Q86VH5 // Q9UI47 // B1AQT1 // D6RBY7 // D6RFK6 // Q12955	ANK3 // ANK3 // ANK3 // ANK3 // CTNNA3 // LRRTM3 // CTNNA3 // ANK3 // ANK3 // ANK3 // ANK3 // ANK3 // ANK3 // ANK3 // ANK3 // CTNNA3 // CTNNA3 // LRRTM3 // CTNNA3 // CTNNA3 // LRRTM3 // CTNNA3 // ANK3 // ANK3 // ANK3 // ANK3	292723432791502	21.8051
GO:0044291	cellular_component	cell-cell contact zone	3	23	120	45240	134	B1AQT1 // D6RBY7 // D6RFK6 // Q12955 // Q9UI47 // Q9UI47 // B1AQT1 // D6RBY7 // D6RFK6 // Q12955 // B1AQT1 // D6RBY7 // D6RFK6 // Q12955 // Q9UI47 // Q9UI47 // Q9UI47 // Q9UI47 // Q9UI47 // B1AQT1 // D6RBY7 // D6RFK6 // Q12955	ANK3 // ANK3 // ANK3 // ANK3 // CTNNA3 // CTNNA3 // ANK3 // ANK3 // ANK3 // ANK3 // ANK3 // ANK3 // ANK3 // ANK3 // CTNNA3 // CTNNA3 // CTNNA3 // CTNNA3 // CTNNA3 // ANK3 // ANK3 // ANK3 // ANK3	60158934788679	1.2385e-18
GO:0001508	biological_process	regulation of action potential	8	16	252	45240	134	B1AQT1 // D6RBY7 // D6RFK6 // Q12955 // B1AQT1 // D6RBY7 // D6RFK6 // Q12955 // B1AQT1 // D6RBY7 // D6RFK6 // Q12955 // B1AQT1 // D6RBY7 // D6RFK6 // Q12955	ANK3 // ANK3 // ANK3 // ANK3 // ANK3 // ANK3 // ANK3 // ANK3 // ANK3 // ANK3 // ANK3 // ANK3 // ANK3 // ANK3 // ANK3 // ANK3	442194219491949	1.8753
GO:0003008	biological_process	system process	3	19	2245	45240	134	B1AQT1 // D6RBY7 // D6RFK6 // Q12955 // B1AQT1 // D6RBY7 // D6RFK6 // Q12955 // B1AQT1 // D6RBY7 // D6RFK6 // Q12955 // P50461 // P50461 // B1AQT1 // D6RBY7 // D6RFK6 // Q12955 // Q6ZRI0	ANK3 // ANK3 // ANK3 // ANK3 // ANK3 // ANK3 // ANK3 // ANK3 // ANK3 // ANK3 // ANK3 // ANK3 // CSRP3 // CSRP3 // ANK3 // ANK3 // ANK3 // ANK3 // OTOG	151464990223449	0.00301310975498094
GO:0006873	biological_process	cellular ion homeostasis	6	18	894	45240	134	B1AQT1 // D6RBY7 // D6RFK6 // Q12955 // B1AQT1 // D6RBY7 // D6RFK6 // Q12955 // B1AQT1 // D6RBY7 // D6RFK6 // Q12955 // P50461 // P50461 // B1AQT1 // D6RBY7 // D6RFK6 // Q12955	ANK3 // ANK3 // ANK3 // ANK3 // ANK3 // ANK3 // ANK3 // ANK3 // ANK3 // ANK3 // ANK3 // ANK3 // CSRP3 // CSRP3 // ANK3 // ANK3 // ANK3 // ANK3	276501609867841	3.82356e+06
GO:0019226	biological_process	transmission of nerve impulse	5	16	969	45240	134	B1AQT1 // D6RBY7 // D6RFK6 // Q12955 // B1AQT1 // D6RBY7 // D6RFK6 // Q12955 // B1AQT1 // D6RBY7 // D6RFK6 // Q12955 // B1AQT1 // D6RBY7 // D6RFK6 // Q12955	ANK3 // ANK3 // ANK3 // ANK3 // ANK3 // ANK3 // ANK3 // ANK3 // ANK3 // ANK3 // ANK3 // ANK3 // ANK3 // ANK3 // ANK3 // ANK3	247886926300433	5.21263e+08
GO:0019228	biological_process	regulation of action potential in neuron	9	16	198	45240	134	B1AQT1 // D6RBY7 // D6RFK6 // Q12955 // B1AQT1 // D6RBY7 // D6RFK6 // Q12955 // B1AQT1 // D6RBY7 // D6RFK6 // Q12955 // B1AQT1 // D6RBY7 // D6RFK6 // Q12955	ANK3 // ANK3 // ANK3 // ANK3 // ANK3 // ANK3 // ANK3 // ANK3 // ANK3 // ANK3 // ANK3 // ANK3 // ANK3 // ANK3 // ANK3 // ANK3	47698654983398	0.0425537
GO:0019725	biological_process	cellular homeostasis	4	21	1175	45240	134	B1AQT1 // D6RBY7 // D6RFK6 // Q12955 // B1AQT1 // D6RBY7 // D6RFK6 // Q12955 // B1AQT1 // D6RBY7 // D6RFK6 // Q12955 // P50461 // E9PC49 // Q96EB6 // Q2TB90 // P50461 // B1AQT1 // D6RBY7 // D6RFK6 // Q12955	ANK3 // ANK3 // ANK3 // ANK3 // ANK3 // ANK3 // ANK3 // ANK3 // ANK3 // ANK3 // ANK3 // ANK3 // CSRP3 // SIRT1 // SIRT1 // HKDC1 // CSRP3 // ANK3 // ANK3 // ANK3 // ANK3	259309449974581	996845
GO:0035637	biological_process	multicellular organismal signaling	3	16	1001	45240	134	B1AQT1 // D6RBY7 // D6RFK6 // Q12955 // B1AQT1 // D6RBY7 // D6RFK6 // Q12955 // B1AQT1 // D6RBY7 // D6RFK6 // Q12955 // B1AQT1 // D6RBY7 // D6RFK6 // Q12955	ANK3 // ANK3 // ANK3 // ANK3 // ANK3 // ANK3 // ANK3 // ANK3 // ANK3 // ANK3 // ANK3 // ANK3 // ANK3 // ANK3 // ANK3 // ANK3	243199585958342	7.71347e+08
GO:0042391	biological_process	regulation of membrane potential	7	16	430	45240	134	B1AQT1 // D6RBY7 // D6RFK6 // Q12955 // B1AQT1 // D6RBY7 // D6RFK6 // Q12955 // B1AQT1 // D6RBY7 // D6RFK6 // Q12955 // B1AQT1 // D6RBY7 // D6RFK6 // Q12955	ANK3 // ANK3 // ANK3 // ANK3 // ANK3 // ANK3 // ANK3 // ANK3 // ANK3 // ANK3 // ANK3 // ANK3 // ANK3 // ANK3 // ANK3 // ANK3	365102926882995	6676.26
GO:0050801	biological_process	ion homeostasis	5	20	1003	45240	134	B1AQT1 // D6RBY7 // D6RFK6 // Q12955 // B1AQT1 // D6RBY7 // D6RFK6 // Q12955 // B1AQT1 // D6RBY7 // D6RFK6 // Q12955 // P50461 // E9PC49 // Q96EB6 // P50461 // B1AQT1 // D6RBY7 // D6RFK6 // Q12955	ANK3 // ANK3 // ANK3 // ANK3 // ANK3 // ANK3 // ANK3 // ANK3 // ANK3 // ANK3 // ANK3 // ANK3 // CSRP3 // SIRT1 // SIRT1 // CSRP3 // ANK3 // ANK3 // ANK3 // ANK3	275104432269459	463840
GO:0050877	biological_process	neurological system process	4	17	1724	45240	134	B1AQT1 // D6RBY7 // D6RFK6 // Q12955 // B1AQT1 // D6RBY7 // D6RFK6 // Q12955 // B1AQT1 // D6RBY7 // D6RFK6 // Q12955 // B1AQT1 // D6RBY7 // D6RFK6 // Q12955 // Q6ZRI0	ANK3 // ANK3 // ANK3 // ANK3 // ANK3 // ANK3 // ANK3 // ANK3 // ANK3 // ANK3 // ANK3 // ANK3 // ANK3 // ANK3 // ANK3 // ANK3 // OTOG	173514090058065	0.00132237801440873
GO:0055082	biological_process	cellular chemical homeostasis	5	21	964	45240	134	B1AQT1 // D6RBY7 // D6RFK6 // Q12955 // B1AQT1 // D6RBY7 // D6RFK6 // Q12955 // B1AQT1 // D6RBY7 // D6RFK6 // Q12955 // P50461 // E9PC49 // Q96EB6 // Q2TB90 // P50461 // B1AQT1 // D6RBY7 // D6RFK6 // Q12955	ANK3 // ANK3 // ANK3 // ANK3 // ANK3 // ANK3 // ANK3 // ANK3 // ANK3 // ANK3 // ANK3 // ANK3 // CSRP3 // SIRT1 // SIRT1 // HKDC1 // CSRP3 // ANK3 // ANK3 // ANK3 // ANK3	287865020496821	30155.1
GO:0030424	cellular_component	axon	5	16	452	45240	134	B1AQT1 // D6RBY7 // D6RFK6 // Q12955 // B1AQT1 // D6RBY7 // D6RFK6 // Q12955 // B1AQT1 // D6RBY7 // D6RFK6 // Q12955 // B1AQT1 // D6RBY7 // D6RFK6 // Q12955	ANK3 // ANK3 // ANK3 // ANK3 // ANK3 // ANK3 // ANK3 // ANK3 // ANK3 // ANK3 // ANK3 // ANK3 // ANK3 // ANK3 // ANK3 // ANK3	357904315600422	13948.9
GO:0033267	cellular_component	axon part	6	16	207	45240	134	B1AQT1 // D6RBY7 // D6RFK6 // Q12955 // B1AQT1 // D6RBY7 // D6RFK6 // Q12955 // B1AQT1 // D6RBY7 // D6RFK6 // Q12955 // B1AQT1 // D6RBY7 // D6RFK6 // Q12955	ANK3 // ANK3 // ANK3 // ANK3 // ANK3 // ANK3 // ANK3 // ANK3 // ANK3 // ANK3 // ANK3 // ANK3 // ANK3 // ANK3 // ANK3 // ANK3	470573516092009	0.0849123
GO:0033268	cellular_component	node of Ranvier	8	16	32	45240	134	B1AQT1 // D6RBY7 // D6RFK6 // Q12955 // B1AQT1 // D6RBY7 // D6RFK6 // Q12955 // B1AQT1 // D6RBY7 // D6RFK6 // Q12955 // B1AQT1 // D6RBY7 // D6RFK6 // Q12955	ANK3 // ANK3 // ANK3 // ANK3 // ANK3 // ANK3 // ANK3 // ANK3 // ANK3 // ANK3 // ANK3 // ANK3 // ANK3 // ANK3 // ANK3 // ANK3	739922211841941	4.44359e-16
GO:0042995	cellular_component	cell projection	3	37	2019	45240	134	B1AQT1 // D6RBY7 // D6RFK6 // Q12955 // A6NKP0 // Q5SW23 // Q9UI47 // A6NKP0 // Q5SW23 // Q9UI47 // B1AQT1 // D6RBY7 // D6RFK6 // Q12955 // B1AQT1 // D6RBY7 // D6RFK6 // Q12955 // A6NKP0 // Q5SW23 // Q9UI47 // A6NKP0 // Q5SW23 // Q9UI47 // A6NKP0 // Q5SW23 // Q9UI47 // A6NKP0 // Q5SW23 // Q9UI47 // A6NKP0 // Q5SW23 // Q9UI47 // B1AQT1 // D6RBY7 // D6RFK6 // Q12955	ANK3 // ANK3 // ANK3 // ANK3 // CTNNA3 // CTNNA3 // CTNNA3 // CTNNA3 // CTNNA3 // CTNNA3 // ANK3 // ANK3 // ANK3 // ANK3 // ANK3 // ANK3 // ANK3 // ANK3 // CTNNA3 // CTNNA3 // CTNNA3 // CTNNA3 // CTNNA3 // CTNNA3 // CTNNA3 // CTNNA3 // CTNNA3 // CTNNA3 // CTNNA3 // CTNNA3 // CTNNA3 // CTNNA3 // CTNNA3 // ANK3 // ANK3 // ANK3 // ANK3	262925028871689	0.00650349
GO:0043005	cellular_component	neuron projection	4	16	1086	45240	134	B1AQT1 // D6RBY7 // D6RFK6 // Q12955 // B1AQT1 // D6RBY7 // D6RFK6 // Q12955 // B1AQT1 // D6RBY7 // D6RFK6 // Q12955 // B1AQT1 // D6RBY7 // D6RFK6 // Q12955	ANK3 // ANK3 // ANK3 // ANK3 // ANK3 // ANK3 // ANK3 // ANK3 // ANK3 // ANK3 // ANK3 // ANK3 // ANK3 // ANK3 // ANK3 // ANK3	231441373061505	2.22974e+09
GO:0044304	cellular_component	main axon	7	16	87	45240	134	B1AQT1 // D6RBY7 // D6RFK6 // Q12955 // B1AQT1 // D6RBY7 // D6RFK6 // Q12955 // B1AQT1 // D6RBY7 // D6RFK6 // Q12955 // B1AQT1 // D6RBY7 // D6RFK6 // Q12955	ANK3 // ANK3 // ANK3 // ANK3 // ANK3 // ANK3 // ANK3 // ANK3 // ANK3 // ANK3 // ANK3 // ANK3 // ANK3 // ANK3 // ANK3 // ANK3	595627862257068	6.28271e-08
GO:0044463	cellular_component	cell projection part	4	16	970	45240	134	B1AQT1 // D6RBY7 // D6RFK6 // Q12955 // B1AQT1 // D6RBY7 // D6RFK6 // Q12955 // B1AQT1 // D6RBY7 // D6RFK6 // Q12955 // B1AQT1 // D6RBY7 // D6RFK6 // Q12955	ANK3 // ANK3 // ANK3 // ANK3 // ANK3 // ANK3 // ANK3 // ANK3 // ANK3 // ANK3 // ANK3 // ANK3 // ANK3 // ANK3 // ANK3 // ANK3	247738118134492	5.2232e+08
GO:0097458	cellular_component	neuron part	3	16	1261	45240	134	B1AQT1 // D6RBY7 // D6RFK6 // Q12955 // B1AQT1 // D6RBY7 // D6RFK6 // Q12955 // B1AQT1 // D6RBY7 // D6RFK6 // Q12955 // B1AQT1 // D6RBY7 // D6RFK6 // Q12955	ANK3 // ANK3 // ANK3 // ANK3 // ANK3 // ANK3 // ANK3 // ANK3 // ANK3 // ANK3 // ANK3 // ANK3 // ANK3 // ANK3 // ANK3 // ANK3	209886955809119	0.000138404882921789
GO:0043194	cellular_component	axon initial segment	8	16	14	45240	134	B1AQT1 // D6RBY7 // D6RFK6 // Q12955 // B1AQT1 // D6RBY7 // D6RFK6 // Q12955 // B1AQT1 // D6RBY7 // D6RFK6 // Q12955 // B1AQT1 // D6RBY7 // D6RFK6 // Q12955	ANK3 // ANK3 // ANK3 // ANK3 // ANK3 // ANK3 // ANK3 // ANK3 // ANK3 // ANK3 // ANK3 // ANK3 // ANK3 // ANK3 // ANK3 // ANK3	859186719636181	0
GO:0045202	cellular_component	synapse	1	19	863	45240	134	B1AQT1 // D6RBY7 // D6RFK6 // Q12955 // Q86VH5 // B1AQT1 // D6RBY7 // D6RFK6 // Q12955 // B1AQT1 // D6RBY7 // D6RFK6 // Q12955 // Q86VH5 // Q86VH5 // B1AQT1 // D6RBY7 // D6RFK6 // Q12955	ANK3 // ANK3 // ANK3 // ANK3 // LRRTM3 // ANK3 // ANK3 // ANK3 // ANK3 // ANK3 // ANK3 // ANK3 // ANK3 // LRRTM3 // LRRTM3 // ANK3 // ANK3 // ANK3 // ANK3	289393288268404	292449
GO:0050808	biological_process	synapse organization	3	16	181	45240	134	B1AQT1 // D6RBY7 // D6RFK6 // Q12955 // B1AQT1 // D6RBY7 // D6RFK6 // Q12955 // B1AQT1 // D6RBY7 // D6RFK6 // Q12955 // B1AQT1 // D6RBY7 // D6RFK6 // Q12955	ANK3 // ANK3 // ANK3 // ANK3 // ANK3 // ANK3 // ANK3 // ANK3 // ANK3 // ANK3 // ANK3 // ANK3 // ANK3 // ANK3 // ANK3 // ANK3	489937623133621	0.0104873
GO:0006605	biological_process	protein targeting	7	16	514	45240	134	B1AQT1 // D6RBY7 // D6RFK6 // Q12955 // B1AQT1 // D6RBY7 // D6RFK6 // Q12955 // B1AQT1 // D6RBY7 // D6RFK6 // Q12955 // B1AQT1 // D6RBY7 // D6RFK6 // Q12955	ANK3 // ANK3 // ANK3 // ANK3 // ANK3 // ANK3 // ANK3 // ANK3 // ANK3 // ANK3 // ANK3 // ANK3 // ANK3 // ANK3 // ANK3 // ANK3	339359756922553	91001.9
GO:0006612	biological_process	protein targeting to membrane	8	16	177	45240	134	B1AQT1 // D6RBY7 // D6RFK6 // Q12955 // B1AQT1 // D6RBY7 // D6RFK6 // Q12955 // B1AQT1 // D6RBY7 // D6RFK6 // Q12955 // B1AQT1 // D6RBY7 // D6RFK6 // Q12955	ANK3 // ANK3 // ANK3 // ANK3 // ANK3 // ANK3 // ANK3 // ANK3 // ANK3 // ANK3 // ANK3 // ANK3 // ANK3 // ANK3 // ANK3 // ANK3	493161656833641	0.00749866
GO:0006886	biological_process	intracellular protein transport	6	16	1128	45240	134	B1AQT1 // D6RBY7 // D6RFK6 // Q12955 // B1AQT1 // D6RBY7 // D6RFK6 // Q12955 // B1AQT1 // D6RBY7 // D6RFK6 // Q12955 // B1AQT1 // D6RBY7 // D6RFK6 // Q12955	ANK3 // ANK3 // ANK3 // ANK3 // ANK3 // ANK3 // ANK3 // ANK3 // ANK3 // ANK3 // ANK3 // ANK3 // ANK3 // ANK3 // ANK3 // ANK3	225967076602062	3.50642e+09
GO:0007009	biological_process	plasma membrane organization	5	16	149	45240	134	B1AQT1 // D6RBY7 // D6RFK6 // Q12955 // B1AQT1 // D6RBY7 // D6RFK6 // Q12955 // B1AQT1 // D6RBY7 // D6RFK6 // Q12955 // B1AQT1 // D6RBY7 // D6RFK6 // Q12955	ANK3 // ANK3 // ANK3 // ANK3 // ANK3 // ANK3 // ANK3 // ANK3 // ANK3 // ANK3 // ANK3 // ANK3 // ANK3 // ANK3 // ANK3 // ANK3	518005359795725	0.000487666
GO:0008104	biological_process	protein localization	3	22	2355	45240	134	B1AQT1 // D6RBY7 // D6RFK6 // Q12955 // Q8WUM0 // B1AQT1 // D6RBY7 // D6RFK6 // Q12955 // B1AQT1 // D6RBY7 // D6RFK6 // Q12955 // P06493 // P50461 // P50461 // B1AQT1 // D6RBY7 // D6RFK6 // Q12955 // A8MYV4 // Q8IX04	ANK3 // ANK3 // ANK3 // ANK3 // NUP133 // ANK3 // ANK3 // ANK3 // ANK3 // ANK3 // ANK3 // ANK3 // ANK3 // CDK1 // CSRP3 // CSRP3 // ANK3 // ANK3 // ANK3 // ANK3 // UEVLD // UEVLD	165714239255656	0.000195496632857878
GO:0015031	biological_process	protein transport	5	19	1781	45240	134	B1AQT1 // D6RBY7 // D6RFK6 // Q12955 // Q8WUM0 // B1AQT1 // D6RBY7 // D6RFK6 // Q12955 // B1AQT1 // D6RBY7 // D6RFK6 // Q12955 // B1AQT1 // D6RBY7 // D6RFK6 // Q12955 // A8MYV4 // Q8IX04	ANK3 // ANK3 // ANK3 // ANK3 // NUP133 // ANK3 // ANK3 // ANK3 // ANK3 // ANK3 // ANK3 // ANK3 // ANK3 // ANK3 // ANK3 // ANK3 // ANK3 // UEVLD // UEVLD	184867783076138	0.000166886151082003
GO:0016044	biological_process	cellular membrane organization	4	17	630	45240	134	B1AQT1 // D6RBY7 // D6RFK6 // Q12955 // B1AQT1 // D6RBY7 // D6RFK6 // Q12955 // B1AQT1 // D6RBY7 // D6RFK6 // Q12955 // P06493 // B1AQT1 // D6RBY7 // D6RFK6 // Q12955	ANK3 // ANK3 // ANK3 // ANK3 // ANK3 // ANK3 // ANK3 // ANK3 // ANK3 // ANK3 // ANK3 // ANK3 // CDK1 // ANK3 // ANK3 // ANK3 // ANK3	318747694128247	169476
GO:0033036	biological_process	macromolecule localization	2	23	2722	45240	134	B1AQT1 // D6RBY7 // D6RFK6 // Q12955 // Q8WUM0 // B1AQT1 // D6RBY7 // D6RFK6 // Q12955 // B1AQT1 // D6RBY7 // D6RFK6 // Q12955 // P06493 // P50461 // P50461 // B1AQT1 // D6RBY7 // D6RFK6 // Q12955 // Q9BZF2 // A8MYV4 // Q8IX04	ANK3 // ANK3 // ANK3 // ANK3 // NUP133 // ANK3 // ANK3 // ANK3 // ANK3 // ANK3 // ANK3 // ANK3 // ANK3 // CDK1 // CSRP3 // CSRP3 // ANK3 // ANK3 // ANK3 // ANK3 // OSBPL7 // UEVLD // UEVLD	151233272297243	0.000535420274984796
GO:0034613	biological_process	cellular protein localization	5	19	1563	45240	134	B1AQT1 // D6RBY7 // D6RFK6 // Q12955 // B1AQT1 // D6RBY7 // D6RFK6 // Q12955 // B1AQT1 // D6RBY7 // D6RFK6 // Q12955 // P06493 // P50461 // P50461 // B1AQT1 // D6RBY7 // D6RFK6 // Q12955	ANK3 // ANK3 // ANK3 // ANK3 // ANK3 // ANK3 // ANK3 // ANK3 // ANK3 // ANK3 // ANK3 // ANK3 // CDK1 // CSRP3 // CSRP3 // ANK3 // ANK3 // ANK3 // ANK3	203704756886333	2.72194e+09
GO:0045184	biological_process	establishment of protein localization	4	19	1807	45240	134	B1AQT1 // D6RBY7 // D6RFK6 // Q12955 // Q8WUM0 // B1AQT1 // D6RBY7 // D6RFK6 // Q12955 // B1AQT1 // D6RBY7 // D6RFK6 // Q12955 // B1AQT1 // D6RBY7 // D6RFK6 // Q12955 // A8MYV4 // Q8IX04	ANK3 // ANK3 // ANK3 // ANK3 // NUP133 // ANK3 // ANK3 // ANK3 // ANK3 // ANK3 // ANK3 // ANK3 // ANK3 // ANK3 // ANK3 // ANK3 // ANK3 // UEVLD // UEVLD	18277688409984	0.000197072926911379
GO:0046907	biological_process	intracellular transport	5	17	1818	45240	134	B1AQT1 // D6RBY7 // D6RFK6 // Q12955 // Q8WUM0 // B1AQT1 // D6RBY7 // D6RFK6 // Q12955 // B1AQT1 // D6RBY7 // D6RFK6 // Q12955 // B1AQT1 // D6RBY7 // D6RFK6 // Q12955	ANK3 // ANK3 // ANK3 // ANK3 // NUP133 // ANK3 // ANK3 // ANK3 // ANK3 // ANK3 // ANK3 // ANK3 // ANK3 // ANK3 // ANK3 // ANK3 // ANK3	165854847547564	0.00236976195761762
GO:0061024	biological_process	membrane organization	3	17	638	45240	134	B1AQT1 // D6RBY7 // D6RFK6 // Q12955 // B1AQT1 // D6RBY7 // D6RFK6 // Q12955 // B1AQT1 // D6RBY7 // D6RFK6 // Q12955 // P06493 // B1AQT1 // D6RBY7 // D6RFK6 // Q12955	ANK3 // ANK3 // ANK3 // ANK3 // ANK3 // ANK3 // ANK3 // ANK3 // ANK3 // ANK3 // ANK3 // ANK3 // CDK1 // ANK3 // ANK3 // ANK3 // ANK3	316927234590488	202666
GO:0070727	biological_process	cellular macromolecule localization	4	19	1568	45240	134	B1AQT1 // D6RBY7 // D6RFK6 // Q12955 // B1AQT1 // D6RBY7 // D6RFK6 // Q12955 // B1AQT1 // D6RBY7 // D6RFK6 // Q12955 // P06493 // P50461 // P50461 // B1AQT1 // D6RBY7 // D6RFK6 // Q12955	ANK3 // ANK3 // ANK3 // ANK3 // ANK3 // ANK3 // ANK3 // ANK3 // ANK3 // ANK3 // ANK3 // ANK3 // CDK1 // CSRP3 // CSRP3 // ANK3 // ANK3 // ANK3 // ANK3	203243978774779	2.827e+09
GO:0072657	biological_process	protein localization to membrane	6	16	154	45240	134	B1AQT1 // D6RBY7 // D6RFK6 // Q12955 // B1AQT1 // D6RBY7 // D6RFK6 // Q12955 // B1AQT1 // D6RBY7 // D6RFK6 // Q12955 // B1AQT1 // D6RBY7 // D6RFK6 // Q12955	ANK3 // ANK3 // ANK3 // ANK3 // ANK3 // ANK3 // ANK3 // ANK3 // ANK3 // ANK3 // ANK3 // ANK3 // ANK3 // ANK3 // ANK3 // ANK3	513243557772451	0.000814624
GO:0072659	biological_process	protein localization to plasma membrane	7	16	105	45240	134	B1AQT1 // D6RBY7 // D6RFK6 // Q12955 // B1AQT1 // D6RBY7 // D6RFK6 // Q12955 // B1AQT1 // D6RBY7 // D6RFK6 // Q12955 // B1AQT1 // D6RBY7 // D6RFK6 // Q12955	ANK3 // ANK3 // ANK3 // ANK3 // ANK3 // ANK3 // ANK3 // ANK3 // ANK3 // ANK3 // ANK3 // ANK3 // ANK3 // ANK3 // ANK3 // ANK3	568497660075329	1.48279e-06
GO:0072661	biological_process	protein targeting to plasma membrane	9	16	29	45240	134	B1AQT1 // D6RBY7 // D6RFK6 // Q12955 // B1AQT1 // D6RBY7 // D6RFK6 // Q12955 // B1AQT1 // D6RBY7 // D6RFK6 // Q12955 // B1AQT1 // D6RBY7 // D6RFK6 // Q12955	ANK3 // ANK3 // ANK3 // ANK3 // ANK3 // ANK3 // ANK3 // ANK3 // ANK3 // ANK3 // ANK3 // ANK3 // ANK3 // ANK3 // ANK3 // ANK3	754124112329184	5.28384e-17
GO:0090002	biological_process	establishment of protein localization to plasma membrane	8	16	37	45240	134	B1AQT1 // D6RBY7 // D6RFK6 // Q12955 // B1AQT1 // D6RBY7 // D6RFK6 // Q12955 // B1AQT1 // D6RBY7 // D6RFK6 // Q12955 // B1AQT1 // D6RBY7 // D6RFK6 // Q12955	ANK3 // ANK3 // ANK3 // ANK3 // ANK3 // ANK3 // ANK3 // ANK3 // ANK3 // ANK3 // ANK3 // ANK3 // ANK3 // ANK3 // ANK3 // ANK3	718976875279046	9.01055e-15
GO:0090150	biological_process	establishment of protein localization to membrane	7	16	39	45240	134	B1AQT1 // D6RBY7 // D6RFK6 // Q12955 // B1AQT1 // D6RBY7 // D6RFK6 // Q12955 // B1AQT1 // D6RBY7 // D6RFK6 // Q12955 // B1AQT1 // D6RBY7 // D6RFK6 // Q12955	ANK3 // ANK3 // ANK3 // ANK3 // ANK3 // ANK3 // ANK3 // ANK3 // ANK3 // ANK3 // ANK3 // ANK3 // ANK3 // ANK3 // ANK3 // ANK3	711381989955716	2.52106e-14
GO:0000281	biological_process	cytokinesis after mitosis	6	4	22	45240	134	Q12955 // Q12955 // Q12955 // Q12955	ANK3 // ANK3 // ANK3 // ANK3	593979049978211	6.59172e+09
GO:0000910	biological_process	cytokinesis	5	4	144	45240	134	Q12955 // Q12955 // Q12955 // Q12955	ANK3 // ANK3 // ANK3 // ANK3	32292971169771	0.0520489919284904
GO:0005923	cellular_component	tight junction	4	4	171	45240	134	Q12955 // Q12955 // Q12955 // Q12955	ANK3 // ANK3 // ANK3 // ANK3	298136960353351	0.0874940356040611
GO:0070160	cellular_component	occluding junction	3	4	171	45240	134	Q12955 // Q12955 // Q12955 // Q12955	ANK3 // ANK3 // ANK3 // ANK3	298136960353351	0.0874940356040611
GO:0009925	cellular_component	basal plasma membrane	7	4	31	45240	134	Q12955 // Q12955 // Q12955 // Q12955	ANK3 // ANK3 // ANK3 // ANK3	544502580803254	0.000243627339849177
GO:0045178	cellular_component	basal part of cell	3	4	43	45240	134	Q12955 // Q12955 // Q12955 // Q12955	ANK3 // ANK3 // ANK3 // ANK3	497295736371731	0.000842060662496323
GO:0002028	biological_process	regulation of sodium ion transport	7	4	71	45240	134	Q12955 // Q12955 // Q12955 // Q12955	ANK3 // ANK3 // ANK3 // ANK3	424947499891473	0.00480043979094141
GO:0010765	biological_process	positive regulation of sodium ion transport	8	4	29	45240	134	Q12955 // Q12955 // Q12955 // Q12955	ANK3 // ANK3 // ANK3 // ANK3	554124112329184	0.000193220755663086
GO:0043270	biological_process	positive regulation of ion transport	6	4	165	45240	134	Q12955 // Q12955 // Q12955 // Q12955	ANK3 // ANK3 // ANK3 // ANK3	30328999041736	0.0786593293635728
GO:0014731	cellular_component	spectrin-associated cytoskeleton	8	4	8	45240	134	Q12955 // Q12955 // Q12955 // Q12955	ANK3 // ANK3 // ANK3 // ANK3	739922211841941	8.5714e+07
GO:0016328	cellular_component	lateral plasma membrane	6	4	63	45240	134	Q12955 // Q12955 // Q12955 // Q12955	ANK3 // ANK3 // ANK3 // ANK3	442194219491949	0.0031520499802959
GO:0030315	cellular_component	T-tubule	6	4	37	45240	134	Q12955 // Q12955 // Q12955 // Q12955	ANK3 // ANK3 // ANK3 // ANK3	518976875279046	0.000487278520812128
GO:0042383	cellular_component	sarcolemma	5	4	166	45240	134	Q12955 // Q12955 // Q12955 // Q12955	ANK3 // ANK3 // ANK3 // ANK3	302418268707249	0.0800930972642804
GO:0030507	molecular_function	spectrin binding	4	4	12	45240	134	Q12955 // Q12955 // Q12955 // Q12955	ANK3 // ANK3 // ANK3 // ANK3	681425961769826	5.43371e+08
GO:0030674	molecular_function	protein binding, bridging	3	4	176	45240	134	Q12955 // Q12955 // Q12955 // Q12955	ANK3 // ANK3 // ANK3 // ANK3	293979049978211	0.0949152351508072
GO:0006892	biological_process	post-Golgi vesicle-mediated transport	7	4	84	45240	134	Q12955 // Q12955 // Q12955 // Q12955	ANK3 // ANK3 // ANK3 // ANK3	400690469564065	0.00861892427517886
GO:0006893	biological_process	Golgi to plasma membrane transport	8	4	29	45240	134	Q12955 // Q12955 // Q12955 // Q12955	ANK3 // ANK3 // ANK3 // ANK3	554124112329184	0.000193220755663086
GO:0043001	biological_process	Golgi to plasma membrane protein transport	9	4	23	45240	134	Q12955 // Q12955 // Q12955 // Q12955	ANK3 // ANK3 // ANK3 // ANK3	58756601623624	7.8823e+09
GO:0030016	cellular_component	myofibril	8	6	281	45240	134	Q12955 // Q12955 // Q12955 // P50461 // P50461 // Q12955	ANK3 // ANK3 // ANK3 // CSRP3 // CSRP3 // ANK3	284975829891964	0.0136480335122757
GO:0043034	cellular_component	costamere	9	4	25	45240	134	Q12955 // Q12955 // Q12955 // Q12955	ANK3 // ANK3 // ANK3 // ANK3	575536592864469	0.000109911489943467
GO:0043292	cellular_component	contractile fiber	7	6	298	45240	134	Q12955 // Q12955 // Q12955 // P50461 // P50461 // Q12955	ANK3 // ANK3 // ANK3 // CSRP3 // CSRP3 // ANK3	276501609867841	0.0182104359792606
GO:0044449	cellular_component	contractile fiber part	8	6	274	45240	134	Q12955 // Q12955 // Q12955 // P50461 // P50461 // Q12955	ANK3 // ANK3 // ANK3 // CSRP3 // CSRP3 // ANK3	288615253618004	0.0123064812002797
GO:0043266	biological_process	regulation of potassium ion transport	7	4	45	45240	134	Q12955 // Q12955 // Q12955 // Q12955	ANK3 // ANK3 // ANK3 // ANK3	490736902208974	0.000936436124466987
GO:0044325	molecular_function	ion channel binding	3	4	73	45240	134	Q12955 // Q12955 // Q12955 // Q12955	ANK3 // ANK3 // ANK3 // ANK3	420939755953939	0.00525616998341256
GO:0045211	cellular_component	postsynaptic membrane	4	7	278	45240	134	Q12955 // Q86VH5 // Q12955 // Q12955 // Q86VH5 // Q86VH5 // Q12955	ANK3 // LRRTM3 // ANK3 // ANK3 // LRRTM3 // LRRTM3 // ANK3	308763596775351	0.00184885487539971
GO:0097060	cellular_component	synaptic membrane	3	7	325	45240	134	Q12955 // Q86VH5 // Q12955 // Q12955 // Q86VH5 // Q86VH5 // Q12955	ANK3 // LRRTM3 // ANK3 // ANK3 // LRRTM3 // LRRTM3 // ANK3	28622811325612	0.00441796168813624
GO:0045296	molecular_function	cadherin binding	4	32	52	45240	134	Q12955 // A6NKP0 // F2Z2R0 // Q5SW23 // Q9UI47 // A6NKP0 // F2Z2R0 // Q5SW23 // Q9UI47 // Q12955 // Q12955 // A6NKP0 // F2Z2R0 // Q5SW23 // Q9UI47 // A6NKP0 // F2Z2R0 // Q5SW23 // Q9UI47 // A6NKP0 // F2Z2R0 // Q5SW23 // Q9UI47 // A6NKP0 // F2Z2R0 // Q5SW23 // Q9UI47 // A6NKP0 // F2Z2R0 // Q5SW23 // Q9UI47 // Q12955	ANK3 // CTNNA3 // CTNNA3 // CTNNA3 // CTNNA3 // CTNNA3 // CTNNA3 // CTNNA3 // CTNNA3 // ANK3 // ANK3 // CTNNA3 // CTNNA3 // CTNNA3 // CTNNA3 // CTNNA3 // CTNNA3 // CTNNA3 // CTNNA3 // CTNNA3 // CTNNA3 // CTNNA3 // CTNNA3 // CTNNA3 // CTNNA3 // CTNNA3 // CTNNA3 // CTNNA3 // CTNNA3 // CTNNA3 // CTNNA3 // ANK3	769878240027832	1.89085e-52
GO:0050839	molecular_function	cell adhesion molecule binding	3	32	86	45240	134	Q12955 // A6NKP0 // F2Z2R0 // Q5SW23 // Q9UI47 // A6NKP0 // F2Z2R0 // Q5SW23 // Q9UI47 // Q12955 // Q12955 // A6NKP0 // F2Z2R0 // Q5SW23 // Q9UI47 // A6NKP0 // F2Z2R0 // Q5SW23 // Q9UI47 // A6NKP0 // F2Z2R0 // Q5SW23 // Q9UI47 // A6NKP0 // F2Z2R0 // Q5SW23 // Q9UI47 // A6NKP0 // F2Z2R0 // Q5SW23 // Q9UI47 // Q12955	ANK3 // CTNNA3 // CTNNA3 // CTNNA3 // CTNNA3 // CTNNA3 // CTNNA3 // CTNNA3 // CTNNA3 // ANK3 // ANK3 // CTNNA3 // CTNNA3 // CTNNA3 // CTNNA3 // CTNNA3 // CTNNA3 // CTNNA3 // CTNNA3 // CTNNA3 // CTNNA3 // CTNNA3 // CTNNA3 // CTNNA3 // CTNNA3 // CTNNA3 // CTNNA3 // CTNNA3 // CTNNA3 // CTNNA3 // CTNNA3 // ANK3	697295736371731	5.26346e-43
GO:0045838	biological_process	positive regulation of membrane potential	8	4	35	45240	134	Q12955 // Q12955 // Q12955 // Q12955	ANK3 // ANK3 // ANK3 // ANK3	526993910147444	0.000394780111038426
GO:0044091	biological_process	membrane biogenesis	3	4	7	45240	134	Q12955 // Q12955 // Q12955 // Q12955	ANK3 // ANK3 // ANK3 // ANK3	759186719636181	4.4721e+07
GO:0032507	biological_process	maintenance of protein location in cell	6	4	136	45240	134	Q12955 // Q12955 // Q12955 // Q12955	ANK3 // ANK3 // ANK3 // ANK3	331175927716907	0.0444372286109334
GO:0045185	biological_process	maintenance of protein location	4	4	155	45240	134	Q12955 // Q12955 // Q12955 // Q12955	ANK3 // ANK3 // ANK3 // ANK3	312309771314517	0.0651626774127586
GO:0051651	biological_process	maintenance of location in cell	4	4	152	45240	134	Q12955 // Q12955 // Q12955 // Q12955	ANK3 // ANK3 // ANK3 // ANK3	315129460497583	0.0622093928161485
GO:0003254	biological_process	regulation of membrane depolarization	5	4	29	45240	134	Q12955 // Q12955 // Q12955 // Q12955	ANK3 // ANK3 // ANK3 // ANK3	554124112329184	0.000193220755663086
GO:0032846	biological_process	positive regulation of homeostatic process	4	4	82	45240	134	Q12955 // Q12955 // Q12955 // Q12955	ANK3 // ANK3 // ANK3 // ANK3	404167011380133	0.00789383893955621
GO:0022898	biological_process	regulation of transmembrane transporter activity	6	4	109	45240	134	Q12955 // Q12955 // Q12955 // Q12955	ANK3 // ANK3 // ANK3 // ANK3	363103779364248	0.0208498391458393
GO:0032409	biological_process	regulation of transporter activity	5	4	120	45240	134	Q12955 // Q12955 // Q12955 // Q12955	ANK3 // ANK3 // ANK3 // ANK3	349233152281089	0.02930368870585
GO:0032411	biological_process	positive regulation of transporter activity	6	4	45	45240	134	Q12955 // Q12955 // Q12955 // Q12955	ANK3 // ANK3 // ANK3 // ANK3	490736902208974	0.000936436124466987
GO:0032412	biological_process	regulation of ion transmembrane transporter activity	7	4	104	45240	134	Q12955 // Q12955 // Q12955 // Q12955	ANK3 // ANK3 // ANK3 // ANK3	369878240027832	0.0178845054008061
GO:0032414	biological_process	positive regulation of ion transmembrane transporter activity	8	4	38	45240	134	Q12955 // Q12955 // Q12955 // Q12955	ANK3 // ANK3 // ANK3 // ANK3	515129460497583	0.000534300629066054
GO:0034762	biological_process	regulation of transmembrane transport	5	4	147	45240	134	Q12955 // Q12955 // Q12955 // Q12955	ANK3 // ANK3 // ANK3 // ANK3	319954977358305	0.055939268973199
GO:0034765	biological_process	regulation of ion transmembrane transport	6	4	139	45240	134	Q12955 // Q12955 // Q12955 // Q12955	ANK3 // ANK3 // ANK3 // ANK3	32802810456959	0.0477579845098369
GO:2000649	biological_process	regulation of sodium ion transmembrane transporter activity	8	4	20	45240	134	Q12955 // Q12955 // Q12955 // Q12955	ANK3 // ANK3 // ANK3 // ANK3	607729402353205	4.52171e+08
GO:2000651	biological_process	positive regulation of sodium ion transmembrane transporter activity	9	4	8	45240	134	Q12955 // Q12955 // Q12955 // Q12955	ANK3 // ANK3 // ANK3 // ANK3	739922211841941	8.5714e+07
GO:0015629	cellular_component	actin cytoskeleton	8	32	741	45240	134	A6NKP0 // F2Z2R0 // Q5SW23 // Q9UI47 // A6NKP0 // F2Z2R0 // Q5SW23 // Q9UI47 // A6NKP0 // F2Z2R0 // Q5SW23 // Q9UI47 // A6NKP0 // F2Z2R0 // Q5SW23 // Q9UI47 // M0QXE0 // M0QXU2 // M0QY89 // O00160 // A6NKP0 // F2Z2R0 // Q5SW23 // Q9UI47 // A6NKP0 // F2Z2R0 // Q5SW23 // Q9UI47 // A6NKP0 // F2Z2R0 // Q5SW23 // Q9UI47	CTNNA3 // CTNNA3 // CTNNA3 // CTNNA3 // CTNNA3 // CTNNA3 // CTNNA3 // CTNNA3 // CTNNA3 // CTNNA3 // CTNNA3 // CTNNA3 // CTNNA3 // CTNNA3 // CTNNA3 // CTNNA3 // MYO1F // MYO1F // MYO1F // MYO1F // CTNNA3 // CTNNA3 // CTNNA3 // CTNNA3 // CTNNA3 // CTNNA3 // CTNNA3 // CTNNA3 // CTNNA3 // CTNNA3 // CTNNA3 // CTNNA3	386589238611358	2.98982e-11
GO:0007155	biological_process	cell adhesion	3	28	1279	45240	134	A6NKP0 // F2Z2R0 // Q5SW23 // Q9UI47 // A6NKP0 // F2Z2R0 // Q5SW23 // Q9UI47 // A6NKP0 // F2Z2R0 // Q5SW23 // Q9UI47 // A6NKP0 // F2Z2R0 // Q5SW23 // Q9UI47 // A6NKP0 // F2Z2R0 // Q5SW23 // Q9UI47 // A6NKP0 // F2Z2R0 // Q5SW23 // Q9UI47 // A6NKP0 // F2Z2R0 // Q5SW23 // Q9UI47	CTNNA3 // CTNNA3 // CTNNA3 // CTNNA3 // CTNNA3 // CTNNA3 // CTNNA3 // CTNNA3 // CTNNA3 // CTNNA3 // CTNNA3 // CTNNA3 // CTNNA3 // CTNNA3 // CTNNA3 // CTNNA3 // CTNNA3 // CTNNA3 // CTNNA3 // CTNNA3 // CTNNA3 // CTNNA3 // CTNNA3 // CTNNA3 // CTNNA3 // CTNNA3 // CTNNA3 // CTNNA3	288577649159538	3.20047
GO:0016337	biological_process	cell-cell adhesion	4	21	545	45240	134	A6NKP0 // Q5SW23 // Q9UI47 // A6NKP0 // Q5SW23 // Q9UI47 // A6NKP0 // Q5SW23 // Q9UI47 // A6NKP0 // Q5SW23 // Q9UI47 // A6NKP0 // Q5SW23 // Q9UI47 // A6NKP0 // Q5SW23 // Q9UI47 // A6NKP0 // Q5SW23 // Q9UI47	CTNNA3 // CTNNA3 // CTNNA3 // CTNNA3 // CTNNA3 // CTNNA3 // CTNNA3 // CTNNA3 // CTNNA3 // CTNNA3 // CTNNA3 // CTNNA3 // CTNNA3 // CTNNA3 // CTNNA3 // CTNNA3 // CTNNA3 // CTNNA3 // CTNNA3 // CTNNA3 // CTNNA3	370142712153388	0.539093
GO:0022610	biological_process	biological adhesion	1	28	1281	45240	134	A6NKP0 // F2Z2R0 // Q5SW23 // Q9UI47 // A6NKP0 // F2Z2R0 // Q5SW23 // Q9UI47 // A6NKP0 // F2Z2R0 // Q5SW23 // Q9UI47 // A6NKP0 // F2Z2R0 // Q5SW23 // Q9UI47 // A6NKP0 // F2Z2R0 // Q5SW23 // Q9UI47 // A6NKP0 // F2Z2R0 // Q5SW23 // Q9UI47 // A6NKP0 // F2Z2R0 // Q5SW23 // Q9UI47	CTNNA3 // CTNNA3 // CTNNA3 // CTNNA3 // CTNNA3 // CTNNA3 // CTNNA3 // CTNNA3 // CTNNA3 // CTNNA3 // CTNNA3 // CTNNA3 // CTNNA3 // CTNNA3 // CTNNA3 // CTNNA3 // CTNNA3 // CTNNA3 // CTNNA3 // CTNNA3 // CTNNA3 // CTNNA3 // CTNNA3 // CTNNA3 // CTNNA3 // CTNNA3 // CTNNA3 // CTNNA3	288352228013537	3.25225
GO:0030027	cellular_component	lamellipodium	4	21	256	45240	134	A6NKP0 // Q5SW23 // Q9UI47 // A6NKP0 // Q5SW23 // Q9UI47 // A6NKP0 // Q5SW23 // Q9UI47 // A6NKP0 // Q5SW23 // Q9UI47 // A6NKP0 // Q5SW23 // Q9UI47 // A6NKP0 // Q5SW23 // Q9UI47 // A6NKP0 // Q5SW23 // Q9UI47	CTNNA3 // CTNNA3 // CTNNA3 // CTNNA3 // CTNNA3 // CTNNA3 // CTNNA3 // CTNNA3 // CTNNA3 // CTNNA3 // CTNNA3 // CTNNA3 // CTNNA3 // CTNNA3 // CTNNA3 // CTNNA3 // CTNNA3 // CTNNA3 // CTNNA3 // CTNNA3 // CTNNA3	479153954119817	1.21598e-07
GO:0031252	cellular_component	cell leading edge	3	21	475	45240	134	A6NKP0 // Q5SW23 // Q9UI47 // A6NKP0 // Q5SW23 // Q9UI47 // A6NKP0 // Q5SW23 // Q9UI47 // A6NKP0 // Q5SW23 // Q9UI47 // A6NKP0 // Q5SW23 // Q9UI47 // A6NKP0 // Q5SW23 // Q9UI47 // A6NKP0 // Q5SW23 // Q9UI47	CTNNA3 // CTNNA3 // CTNNA3 // CTNNA3 // CTNNA3 // CTNNA3 // CTNNA3 // CTNNA3 // CTNNA3 // CTNNA3 // CTNNA3 // CTNNA3 // CTNNA3 // CTNNA3 // CTNNA3 // CTNNA3 // CTNNA3 // CTNNA3 // CTNNA3 // CTNNA3 // CTNNA3	389975583797986	0.0362733
GO:0005912	cellular_component	adherens junction	3	7	354	45240	134	Q9UI47 // Q9UI47 // Q9UI47 // Q9UI47 // Q9UI47 // Q9UI47 // Q9UI47	CTNNA3 // CTNNA3 // CTNNA3 // CTNNA3 // CTNNA3 // CTNNA3 // CTNNA3	273897149039402	0.00704602647041829
GO:0005913	cellular_component	cell-cell adherens junction	4	7	99	45240	134	Q9UI47 // Q9UI47 // Q9UI47 // Q9UI47 // Q9UI47 // Q9UI47 // Q9UI47	CTNNA3 // CTNNA3 // CTNNA3 // CTNNA3 // CTNNA3 // CTNNA3 // CTNNA3	45772204203974	3.19314e+08
GO:0005916	cellular_component	fascia adherens	5	7	29	45240	134	Q9UI47 // Q9UI47 // Q9UI47 // Q9UI47 // Q9UI47 // Q9UI47 // Q9UI47	CTNNA3 // CTNNA3 // CTNNA3 // CTNNA3 // CTNNA3 // CTNNA3 // CTNNA3	634859604534944	64410.9
GO:0070161	cellular_component	anchoring junction	2	7	376	45240	134	Q9UI47 // Q9UI47 // Q9UI47 // Q9UI47 // Q9UI47 // Q9UI47 // Q9UI47	CTNNA3 // CTNNA3 // CTNNA3 // CTNNA3 // CTNNA3 // CTNNA3 // CTNNA3	265198818879938	0.00976588674367665
GO:0034248	biological_process	regulation of cellular amide metabolic process	5	3	7	45240	134	Q86VH5 // Q86VH5 // Q86VH5	LRRTM3 // LRRTM3 // LRRTM3	717682969708296	0.000109911489943467
GO:0034250	biological_process	positive regulation of cellular amide metabolic process	6	3	5	45240	134	Q86VH5 // Q86VH5 // Q86VH5	LRRTM3 // LRRTM3 // LRRTM3	76622565242532	3.43535e+09
GO:0033158	biological_process	regulation of protein import into nucleus, translocation	9	2	21	45240	134	P06493 // Q96EB6	CDK1 // SIRT1	500690469564065	0.087532483734135
GO:0045740	biological_process	positive regulation of DNA replication	8	3	63	45240	134	P06493 // A0AVK6 // A0AVK6	CDK1 // E2F8 // E2F8	400690469564065	0.050801936824074
GO:0051054	biological_process	positive regulation of DNA metabolic process	7	4	142	45240	134	P06493 // A0AVK6 // Q96EB6 // A0AVK6	CDK1 // E2F8 // SIRT1 // E2F8	324947499891473	0.050801936824074
GO:0055006	biological_process	cardiac cell development	9	3	67	45240	134	P06493 // P50461 // P50461	CDK1 // CSRP3 // CSRP3	39180954286828	0.0593262389178345
GO:0055013	biological_process	cardiac muscle cell development	10	3	62	45240	134	P06493 // P50461 // P50461	CDK1 // CSRP3 // CSRP3	402998830875369	0.0497446628873195
GO:0051782	biological_process	negative regulation of cell division	5	2	10	45240	134	A0AVK6 // A0AVK6	E2F8 // E2F8	607729402353205	0.0246229499939096
GO:0032875	biological_process	regulation of DNA endoreduplication	9	2	7	45240	134	A0AVK6 // A0AVK6	E2F8 // E2F8	659186719636181	0.0124278893000417
GO:2000105	biological_process	positive regulation of DNA-dependent DNA replication	9	2	7	45240	134	A0AVK6 // A0AVK6	E2F8 // E2F8	659186719636181	0.0124278893000417
GO:0060707	biological_process	trophoblast giant cell differentiation	10	2	16	45240	134	A0AVK6 // A0AVK6	E2F8 // E2F8	539922211841941	0.0571809337178516
GO:0060717	biological_process	chorion development	3	2	6	45240	134	A0AVK6 // A0AVK6	E2F8 // E2F8	681425961769826	0.00924217368768461
GO:0060718	biological_process	chorionic trophoblast cell differentiation	5	2	5	45240	134	A0AVK6 // A0AVK6	E2F8 // E2F8	707729402353205	0.00650027965369184
GO:0070365	biological_process	hepatocyte differentiation	7	2	15	45240	134	A0AVK6 // A0AVK6	E2F8 // E2F8	549233152281089	0.050801936824074
GO:0004252	molecular_function	serine-type endopeptidase activity	6	6	369	45240	134	A8MQ58 // E9PIV1 // E9PQ70 // A8MQ58 // E9PIV1 // E9PQ70	PAMR1 // PAMR1 // PAMR1 // PAMR1 // PAMR1 // PAMR1	245670761308017	0.0497446628873195
GO:0016459	cellular_component	myosin complex	9	4	155	45240	134	M0QXE0 // M0QXU2 // M0QY89 // O00160	MYO1F // MYO1F // MYO1F // MYO1F	312309771314517	0.0651626774127586
GO:0070403	molecular_function	NAD+ binding	6	3	36	45240	134	B0QZ35 // E9PC49 // Q96EB6	SIRT1 // SIRT1 // SIRT1	481425961769826	0.0119099703223751
GO:0000720	biological_process	pyrimidine dimer repair by nucleotide-excision repair	9	2	7	45240	134	E9PC49 // Q96EB6	SIRT1 // SIRT1	659186719636181	0.0124278893000417
GO:0006290	biological_process	pyrimidine dimer repair	8	2	19	45240	134	E9PC49 // Q96EB6	SIRT1 // SIRT1	515129460497583	0.0750581117650709
GO:0000731	biological_process	DNA synthesis involved in DNA repair	8	2	11	45240	134	E9PC49 // Q96EB6	SIRT1 // SIRT1	593979049978211	0.02930368870585
GO:0001542	biological_process	ovulation from ovarian follicle	9	2	15	45240	134	E9PC49 // Q96EB6	SIRT1 // SIRT1	549233152281089	0.050801936824074
GO:0001678	biological_process	cellular glucose homeostasis	7	3	69	45240	134	E9PC49 // Q96EB6 // Q2TB90	SIRT1 // SIRT1 // HKDC1	38756601623624	0.0632198961094896
GO:0006642	biological_process	triglyceride mobilization	8	2	11	45240	134	E9PC49 // Q96EB6	SIRT1 // SIRT1	593979049978211	0.02930368870585
GO:0010875	biological_process	positive regulation of cholesterol efflux	9	2	19	45240	134	E9PC49 // Q96EB6	SIRT1 // SIRT1	515129460497583	0.0750581117650709
GO:0032373	biological_process	positive regulation of sterol transport	7	2	21	45240	134	E9PC49 // Q96EB6	SIRT1 // SIRT1	500690469564065	0.087532483734135
GO:0032376	biological_process	positive regulation of cholesterol transport	8	2	21	45240	134	E9PC49 // Q96EB6	SIRT1 // SIRT1	500690469564065	0.087532483734135
GO:0009896	biological_process	positive regulation of catabolic process	5	5	200	45240	134	E9PC49 // Q96EB6 // Q8IYB8 // Q8IYB8 // Q9BZF2	SIRT1 // SIRT1 // SUPV3L1 // SUPV3L1 // OSBPL7	307729402353205	0.0217852259230092
GO:0016239	biological_process	positive regulation of macroautophagy	8	2	13	45240	134	E9PC49 // Q96EB6	SIRT1 // SIRT1	569878240027832	0.0402196222765624
GO:0031331	biological_process	positive regulation of cellular catabolic process	6	4	150	45240	134	E9PC49 // Q96EB6 // Q8IYB8 // Q8IYB8	SIRT1 // SIRT1 // SUPV3L1 // SUPV3L1	317040342792353	0.0594952227995416
GO:0032106	biological_process	positive regulation of response to extracellular stimulus	6	2	19	45240	134	E9PC49 // Q96EB6	SIRT1 // SIRT1	515129460497583	0.0750581117650709
GO:0032109	biological_process	positive regulation of response to nutrient levels	7	2	19	45240	134	E9PC49 // Q96EB6	SIRT1 // SIRT1	515129460497583	0.0750581117650709
GO:0031392	biological_process	regulation of prostaglandin biosynthetic process	9	2	9	45240	134	E9PC49 // Q96EB6	SIRT1 // SIRT1	62292971169771	0.0201394816520812
GO:0045717	biological_process	negative regulation of fatty acid biosynthetic process	8	2	14	45240	134	E9PC49 // Q96EB6	SIRT1 // SIRT1	559186719636181	0.0461753224755394
GO:0045922	biological_process	negative regulation of fatty acid metabolic process	7	2	21	45240	134	E9PC49 // Q96EB6	SIRT1 // SIRT1	500690469564065	0.087532483734135
GO:2001279	biological_process	regulation of unsaturated fatty acid biosynthetic process	8	2	9	45240	134	E9PC49 // Q96EB6	SIRT1 // SIRT1	62292971169771	0.0201394816520812
GO:0034391	biological_process	regulation of smooth muscle cell apoptotic process	8	2	15	45240	134	E9PC49 // Q96EB6	SIRT1 // SIRT1	549233152281089	0.050801936824074
GO:0035356	biological_process	cellular triglyceride homeostasis	8	2	6	45240	134	E9PC49 // Q96EB6	SIRT1 // SIRT1	681425961769826	0.00924217368768461
GO:0035358	biological_process	regulation of peroxisome proliferator activated receptor signaling pathway	6	2	7	45240	134	E9PC49 // Q96EB6	SIRT1 // SIRT1	659186719636181	0.0124278893000417
GO:0017136	molecular_function	NAD-dependent histone deacetylase activity	6	2	17	45240	134	E9PC49 // Q96EB6	SIRT1 // SIRT1	531175927716907	0.0632198961094896
GO:0032129	molecular_function	histone deacetylase activity (H3-K9 specific)	6	2	15	45240	134	E9PC49 // Q96EB6	SIRT1 // SIRT1	549233152281089	0.050801936824074
GO:0034979	molecular_function	NAD-dependent protein deacetylase activity	5	2	18	45240	134	E9PC49 // Q96EB6	SIRT1 // SIRT1	52292971169771	0.0695589869354966
GO:0046969	molecular_function	NAD-dependent histone deacetylase activity (H3-K9 specific)	7	2	15	45240	134	E9PC49 // Q96EB6	SIRT1 // SIRT1	549233152281089	0.050801936824074
GO:0050872	biological_process	white fat cell differentiation	6	2	22	45240	134	E9PC49 // Q96EB6	SIRT1 // SIRT1	493979049978211	0.0953571632381378
GO:0055089	biological_process	fatty acid homeostasis	7	2	10	45240	134	E9PC49 // Q96EB6	SIRT1 // SIRT1	607729402353205	0.0246229499939096
GO:0070857	biological_process	regulation of bile acid biosynthetic process	8	2	11	45240	134	E9PC49 // Q96EB6	SIRT1 // SIRT1	593979049978211	0.02930368870585
GO:2000109	biological_process	regulation of macrophage apoptotic process	8	2	11	45240	134	E9PC49 // Q96EB6	SIRT1 // SIRT1	593979049978211	0.02930368870585
GO:2000111	biological_process	positive regulation of macrophage apoptotic process	9	2	8	45240	134	E9PC49 // Q96EB6	SIRT1 // SIRT1	639922211841941	0.0162758085705712
GO:2000479	biological_process	regulation of cAMP-dependent protein kinase activity	11	2	6	45240	134	E9PC49 // Q96EB6	SIRT1 // SIRT1	681425961769826	0.00924217368768461
GO:0000959	biological_process	mitochondrial RNA metabolic process	7	2	19	45240	134	Q8IYB8 // Q8IYB8	SUPV3L1 // SUPV3L1	515129460497583	0.0750581117650709
GO:0071025	biological_process	RNA surveillance	8	2	6	45240	134	Q8IYB8 // Q8IYB8	SUPV3L1 // SUPV3L1	681425961769826	0.00924217368768461
GO:0000177	cellular_component	cytoplasmic exosome (RNase complex)	7	2	9	45240	134	Q8IYB8 // Q8IYB8	SUPV3L1 // SUPV3L1	62292971169771	0.0201394816520812
GO:0070584	biological_process	mitochondrion morphogenesis	6	2	17	45240	134	Q8IYB8 // Q8IYB8	SUPV3L1 // SUPV3L1	531175927716907	0.0632198961094896
GO:0006007	biological_process	glucose catabolic process	8	6	165	45240	134	Q2TB90 // F5H155 // F5H245 // F5H5G7 // G3XAP5 // P07864	HKDC1 // LDHC // LDHC // LDHC // LDHC // LDHC	361786240489475	0.000977254451821451
GO:0006096	biological_process	glycolysis	9	6	126	45240	134	Q2TB90 // F5H155 // F5H245 // F5H5G7 // G3XAP5 // P07864	HKDC1 // LDHC // LDHC // LDHC // LDHC // LDHC	400690469564065	0.00024646075106381
GO:0016052	biological_process	carbohydrate catabolic process	4	6	230	45240	134	Q2TB90 // F5H155 // F5H245 // F5H5G7 // G3XAP5 // P07864	HKDC1 // LDHC // LDHC // LDHC // LDHC // LDHC	313869456819619	0.00522368006482664
GO:0019320	biological_process	hexose catabolic process	7	6	183	45240	134	Q2TB90 // F5H155 // F5H245 // F5H5G7 // G3XAP5 // P07864	HKDC1 // LDHC // LDHC // LDHC // LDHC // LDHC	346848478085652	0.00169563978180906
[truncated: 6 more rows]
